# Supplementary material for: A High-Density Genetic Map for Soybean Based on Specific Length Amplified Fragment Sequencing
Source: PLoS One. 2014 Aug 12;9(8):e104871. doi: 10.1371/journal.pone.0104871 (PMC4130620; doi:10.1371/journal.pone.0104871)
Supplement: Table S1 — The SLAF markers genotype, genetic linkage group and SLAF markers physical position. (XLSX) [file pone.0104871.s005.xlsx]

## Sheet: Genotype
a=Dongnong 594		b=Charleston		h= heterozygote
	1	2	3	4	5	6	7	8	9	10	11	12	13	14	15	16	17	18	19	20	21	22	23	24	25	26	27	28	29	30	31	32	33	34	35	36	37	38	39	40	41	42	43	44	45	46	47	48	49
Mark651952	b	b	b	b	a	a	a	a	a	a	a	b	b	b	b	b	b	a	b	a	b	b	a	a	a	a	b	a	a	a	a	b	a	b	a	b	a	a	a	a	b	a	a	a	b	a	a	a	b
Mark636456	b	b	b	b	a	a	a	a	a	a	a	b	b	b	b	b	b	a	b	a	b	b	a	a	a	a	b	a	a	a	a	b	a	b	a	b	a	a	a	a	b	a	a	a	b	a	a	a	b
Mark655653	b	b	b	b	a	a	a	a	a	a	a	b	b	b	b	b	b	a	b	a	b	b	a	a	a	a	b	a	a	a	a	b	a	b	a	b	a	a	a	a	b	a	a	a	a	a	a	a	b
Mark649161	b	b	b	b	a	a	a	a	a	a	a	b	b	b	b	b	b	a	b	a	b	b	a	a	a	a	b	a	a	a	a	b	a	b	a	b	a	a	b	a	b	a	a	a	a	a	a	a	b
Mark648419	b	b	b	b	a	a	a	a	a	a	b	b	b	b	b	b	b	a	b	a	b	b	a	a	a	a	b	a	a	a	a	b	a	b	a	b	b	a	b	a	b	a	a	a	a	a	a	a	b
Mark666694	b	b	b	b	a	a	a	a	b	a	b	b	b	b	b	b	b	a	b	a	b	b	a	a	a	a	b	a	a	a	a	b	a	b	a	b	b	a	b	a	b	a	a	a	a	a	a	a	b
Mark629237	b	b	b	b	a	a	a	a	b	a	b	b	b	b	b	b	b	a	b	a	b	b	a	a	b	a	b	a	a	a	a	b	a	a	a	b	b	a	b	a	b	a	a	a	a	a	a	a	b
Mark633721	b	b	a	b	a	a	b	a	b	a	b	b	b	a	b	b	b	a	b	a	b	b	a	a	b	a	b	a	a	a	a	b	a	a	a	b	b	a	b	a	b	a	a	a	a	a	a	a	b
Mark608056	b	b	a	b	a	a	b	a	b	a	b	b	b	a	b	b	b	a	b	a	b	b	a	a	b	a	b	a	a	a	a	b	a	a	a	b	b	a	b	a	b	a	a	a	a	a	a	a	b
Mark614558	b	b	a	b	a	a	b	a	b	a	b	b	b	a	a	b	b	a	b	a	b	b	a	a	b	a	b	a	a	a	a	b	a	a	a	b	b	a	b	a	b	a	a	a	a	b	a	a	b
Mark673223	b	b	a	b	a	a	b	a	b	a	b	b	b	a	a	b	b	a	b	a	b	b	a	a	b	a	b	a	a	a	a	b	a	a	a	b	b	a	b	a	b	a	a	a	a	b	a	a	b
Mark598741	b	b	a	b	a	a	b	a	b	a	b	b	b	a	a	b	b	a	b	a	b	a	a	a	b	a	b	a	a	a	a	b	a	a	a	b	b	a	b	a	b	a	a	a	a	b	a	a	b
Mark626894	b	b	a	b	a	a	b	a	b	a	b	b	b	a	a	b	b	a	b	a	b	a	a	a	b	a	b	a	a	a	a	b	a	a	a	b	b	a	b	a	b	a	a	a	a	b	a	a	b
Mark666965	b	b	a	b	a	a	b	a	b	a	b	b	b	a	a	b	b	a	b	a	b	a	a	a	b	a	b	a	a	a	a	b	a	a	a	b	b	a	b	a	b	a	a	a	a	b	a	a	b
Mark672721	b	b	a	b	a	a	b	a	b	a	b	b	b	a	a	b	b	a	b	a	b	a	a	a	b	a	b	a	a	a	a	b	a	a	a	b	b	a	b	a	b	a	a	a	a	b	a	a	b
Mark673098	b	b	a	b	a	a	b	a	b	a	b	b	b	a	a	b	b	a	b	a	b	a	a	a	b	a	b	a	a	a	a	b	a	a	a	b	b	a	b	a	b	a	a	a	a	b	a	a	b
Mark592097	b	b	a	b	a	a	b	a	b	a	b	a	b	a	a	b	b	a	b	a	a	a	a	a	b	a	b	a	a	a	a	b	a	a	a	b	b	a	b	a	b	a	a	a	a	b	a	a	b
Mark592556	b	b	a	b	a	a	b	a	b	a	b	a	b	a	a	b	b	a	b	a	a	a	a	a	b	a	b	a	a	a	a	b	a	a	a	b	b	a	b	a	b	a	a	a	a	b	a	a	b
Mark614153	b	b	a	b	a	a	b	a	b	a	b	a	b	a	a	b	b	a	b	a	a	a	a	a	b	a	b	a	a	a	a	b	a	a	a	b	b	a	b	a	b	a	a	a	a	b	a	a	b
Mark670498	b	b	a	b	a	a	b	a	b	a	b	a	b	a	a	b	b	a	b	a	a	a	a	a	b	a	b	a	a	a	a	b	a	a	a	b	b	a	b	a	b	a	a	a	a	b	a	a	b
Mark595575	b	b	a	b	a	a	b	a	b	a	b	a	b	a	a	b	b	a	b	a	a	a	a	a	b	a	b	a	a	a	a	b	a	a	a	b	b	a	b	a	b	a	a	a	a	a	a	a	b
Mark661946	b	b	a	b	a	a	b	a	b	a	b	a	b	a	a	b	b	a	b	a	a	a	a	a	b	a	b	a	a	a	a	b	a	a	a	b	b	a	b	a	b	a	a	a	a	a	a	a	b
Mark596571	b	b	a	b	a	a	b	a	b	a	b	a	b	a	a	b	b	a	b	a	a	a	a	a	b	a	b	a	a	a	a	b	a	a	a	b	b	a	b	a	b	a	a	a	a	a	a	a	b
Mark614419	b	b	a	b	a	a	b	a	b	a	b	a	b	a	b	b	b	a	b	a	a	a	a	a	b	a	b	a	a	a	a	b	a	a	a	b	b	a	b	a	b	a	a	a	a	a	a	a	b
Mark602017	b	b	a	b	a	a	b	a	b	a	b	a	b	a	b	b	b	a	b	a	a	a	a	a	b	a	b	a	a	a	a	b	a	a	a	b	b	a	b	a	b	a	a	a	a	a	a	a	b
Mark627513	b	b	a	b	a	a	b	a	b	a	b	a	b	a	b	b	b	a	b	a	a	a	a	a	b	a	b	a	a	a	a	b	a	a	a	b	b	a	b	a	b	a	a	a	a	a	a	a	b
Mark603365	b	b	a	b	a	a	b	a	b	a	b	a	b	a	b	b	b	a	b	a	b	a	a	a	b	a	b	a	a	a	a	b	a	a	a	b	b	a	b	a	b	a	a	a	a	a	a	a	b
Mark619596	b	b	a	b	a	a	b	a	b	a	b	a	b	a	b	b	b	a	b	a	b	a	a	a	b	a	b	a	a	a	a	b	a	a	a	b	b	a	b	a	b	a	a	a	a	a	a	a	b
Mark647108	b	b	a	b	a	a	b	a	b	a	b	a	b	a	b	b	b	a	b	a	b	a	a	a	b	a	b	a	a	a	a	b	a	a	a	b	b	a	b	a	b	a	a	a	a	a	a	a	b
Mark609093	b	b	a	b	a	a	a	a	b	a	b	a	b	a	b	b	b	b	b	a	b	a	a	a	b	a	b	a	a	a	a	b	a	a	a	b	b	a	b	a	b	a	a	a	a	a	a	a	b
Mark639446	b	b	a	b	a	a	a	a	b	a	b	a	b	a	b	b	b	b	b	a	b	a	a	a	b	a	b	a	a	a	a	b	a	a	a	b	b	b	b	a	b	a	a	a	a	a	a	a	b
Mark598512	b	b	a	b	a	a	a	a	b	a	b	a	b	a	b	b	b	b	b	a	b	a	a	a	b	a	b	a	a	a	a	b	a	a	a	b	b	b	b	b	b	a	a	a	a	a	a	a	b
Mark612459	b	b	a	b	a	a	a	a	b	a	b	a	b	a	b	b	b	b	b	a	b	a	a	a	b	a	b	a	a	a	a	b	a	a	a	b	b	b	b	b	b	a	a	a	a	a	a	a	b
Mark614898	b	b	a	b	a	a	a	a	a	a	b	a	b	a	b	b	b	b	b	a	b	a	a	a	a	a	b	a	a	a	a	b	a	a	a	b	b	b	b	b	b	a	a	a	a	a	a	a	b
Mark603637	b	b	a	b	a	a	a	a	a	a	a	a	b	a	b	b	b	b	b	a	b	a	a	a	a	a	b	a	a	a	a	b	a	a	a	b	b	b	b	b	b	a	a	a	a	a	a	a	b
Mark669417	b	b	a	b	a	a	a	a	a	a	a	a	b	a	b	b	a	b	b	a	b	a	a	a	a	a	b	a	a	a	a	b	a	a	a	b	b	b	b	b	b	a	a	a	a	a	a	a	b
Mark623916	b	b	a	b	a	a	a	a	a	a	a	a	b	a	b	b	a	b	b	a	b	a	a	a	a	a	b	a	a	a	a	b	a	a	a	b	b	b	b	b	b	a	a	a	a	a	a	a	b
Mark629957	b	b	a	b	a	a	a	a	a	a	a	a	b	a	a	b	a	b	b	a	b	a	a	a	a	a	b	a	a	a	a	b	a	a	a	b	a	b	a	b	b	a	a	a	a	a	a	a	b
Mark596699	b	b	a	b	a	a	a	a	a	a	a	a	b	a	a	b	a	b	b	a	b	a	a	a	a	a	b	a	a	a	a	b	a	a	a	b	a	b	a	b	b	a	a	a	a	a	a	a	b
Mark640065	b	b	a	b	a	a	a	a	a	a	a	a	b	a	a	b	a	b	b	a	b	a	a	a	a	a	b	a	a	a	a	b	a	a	a	b	a	b	a	b	b	a	a	a	a	a	a	a	b
Mark669393	b	b	a	b	a	a	a	a	a	a	a	a	b	a	a	b	a	b	b	a	b	a	a	a	a	a	b	a	a	a	a	b	a	a	a	b	a	b	a	b	b	a	a	a	a	a	a	a	b
Mark624647	b	b	a	b	a	a	a	a	a	a	a	a	b	a	a	b	a	b	b	a	b	a	a	a	a	a	b	a	a	a	a	b	a	a	a	b	a	b	a	b	b	a	a	a	a	a	a	a	b
Mark604737	b	b	a	b	a	a	a	a	a	a	a	a	b	a	a	b	a	b	b	a	b	a	a	a	a	a	b	a	a	a	a	b	a	b	a	b	a	b	a	b	b	a	a	a	a	a	a	a	b
Mark612306	b	b	a	b	a	a	a	a	a	a	a	a	b	a	a	b	a	b	b	a	a	a	a	a	a	a	b	a	a	a	a	b	a	b	a	b	a	b	a	a	b	a	a	a	a	a	a	a	b
Mark655520	b	b	a	b	a	a	a	a	a	a	a	a	b	a	a	b	a	b	b	a	a	a	a	a	a	a	b	a	a	a	a	b	a	b	a	b	a	b	a	a	b	a	a	a	a	a	a	a	b
Mark621999	b	b	a	b	a	a	a	a	a	a	a	a	b	a	a	b	a	b	b	a	a	a	a	a	a	a	b	a	a	a	a	b	a	a	a	b	a	b	a	a	b	a	a	a	a	a	a	a	b
Mark650849	b	b	a	b	a	a	a	a	a	a	a	a	b	a	a	b	a	b	b	a	a	a	a	a	a	a	b	a	a	a	a	b	a	a	a	b	a	b	a	a	b	a	a	a	a	a	a	a	b
Mark626318	b	b	a	b	a	a	a	a	a	a	a	a	b	a	a	b	a	b	b	a	a	a	a	a	a	a	b	a	a	a	a	b	a	a	a	b	a	b	a	a	b	a	a	a	a	a	a	a	b
Mark629375	b	b	a	b	a	a	a	a	a	a	a	a	b	a	a	b	a	b	b	a	a	a	a	a	a	a	b	a	a	a	a	b	a	a	a	b	a	b	a	a	b	a	a	a	a	a	a	a	b
Mark645609	b	b	a	b	a	a	a	a	a	a	a	a	b	a	a	b	a	b	b	a	a	a	a	a	a	a	b	a	a	a	a	b	a	a	a	b	a	b	a	a	b	a	a	a	a	a	a	a	b
Mark593985	b	b	a	b	a	a	a	a	a	a	a	a	b	a	a	b	a	b	b	a	a	a	a	a	a	a	b	a	a	a	a	b	a	a	a	b	a	b	a	a	b	a	a	a	a	a	a	a	b
Mark602882	b	b	a	b	a	a	a	a	a	a	a	a	b	a	a	b	a	b	b	a	a	a	a	a	a	a	b	a	a	a	a	b	a	a	a	b	a	b	a	a	b	a	a	a	a	a	a	a	b
Mark646037	b	b	a	b	a	a	a	a	a	a	a	a	b	a	a	b	a	b	b	a	a	a	a	a	a	a	b	a	a	a	a	b	a	a	a	b	a	b	a	a	b	a	a	a	a	a	a	a	b
Mark599478	b	b	a	b	a	a	a	a	a	a	a	a	b	a	a	b	a	b	b	a	a	a	a	a	a	a	b	a	a	a	a	b	a	a	a	b	a	b	a	a	b	a	a	a	a	a	a	a	b
Mark612537	b	b	a	b	a	a	a	a	a	a	a	a	b	a	a	b	a	b	b	a	a	a	a	a	a	a	b	a	a	a	a	b	a	a	a	b	a	b	a	a	b	a	a	a	a	a	a	a	b
Mark627979	b	b	a	b	a	a	a	a	a	a	a	a	b	a	a	b	a	b	b	a	a	a	a	a	a	a	b	a	a	a	a	b	a	a	a	b	a	a	a	a	b	a	a	a	a	a	a	a	b
Mark638885	b	b	a	b	a	a	a	a	a	a	a	a	b	a	a	b	a	b	b	a	a	a	a	a	a	a	b	a	a	a	a	b	a	a	a	b	a	a	a	a	b	a	a	a	a	a	a	a	b
Mark660242	b	b	a	b	a	a	a	a	a	a	a	a	b	a	a	b	a	b	b	a	a	a	a	a	a	a	b	a	a	a	a	b	a	a	a	b	a	a	a	a	b	a	a	a	a	a	a	a	b
Mark612085	b	b	a	b	a	a	a	a	a	a	a	a	b	a	a	b	a	b	b	a	a	a	a	a	a	a	b	a	a	a	a	b	a	a	a	b	a	a	a	a	a	a	a	a	a	a	a	a	b
Mark664542	b	b	a	b	a	a	a	a	a	a	a	a	b	a	a	b	a	b	b	a	a	a	a	a	a	a	b	a	a	a	a	b	a	a	a	b	a	a	a	a	a	a	a	a	a	a	a	a	b
Mark623629	b	b	a	b	a	a	a	a	a	a	a	a	b	a	a	b	a	b	b	a	a	a	a	a	a	a	a	a	a	a	a	b	a	a	a	b	a	a	a	a	a	a	a	a	a	a	a	a	b
Mark651456	b	b	a	b	a	a	a	a	a	a	a	a	b	a	a	b	a	b	b	a	a	a	a	a	a	a	a	a	a	a	a	b	a	a	a	b	a	a	a	a	a	a	a	a	a	a	a	a	b
Mark660221	b	b	a	b	a	a	a	a	a	a	a	a	b	a	a	b	a	b	b	a	a	a	a	a	a	a	a	a	a	a	a	b	a	a	a	b	a	a	a	a	a	a	a	a	a	a	a	a	b
Mark609052	b	b	a	b	a	a	a	a	a	a	a	a	b	a	a	b	a	b	b	a	a	a	a	a	a	a	a	a	a	a	a	b	a	a	a	b	a	a	a	a	a	a	a	a	a	a	a	a	b
Mark667098	b	b	a	b	a	a	a	a	a	a	a	a	b	a	a	b	a	b	b	a	a	a	a	a	a	a	a	a	a	a	a	b	a	a	a	b	a	a	a	a	a	a	a	a	a	a	a	a	b
Mark630100	b	b	a	b	a	a	a	a	a	a	a	a	b	a	a	b	a	b	b	a	a	a	a	a	a	a	a	a	a	a	a	b	a	a	a	b	a	a	a	a	a	a	a	a	a	a	a	a	b
Mark645695	b	b	a	b	a	a	a	a	a	a	a	a	b	a	a	b	a	b	b	a	a	a	a	a	a	a	a	a	a	a	a	b	a	a	a	b	a	a	a	a	a	a	a	a	a	a	a	a	b
Mark614702	b	b	a	b	a	a	a	a	a	a	a	a	b	a	a	b	a	a	b	a	a	a	a	a	a	a	a	a	a	a	a	b	a	a	a	b	a	a	a	a	a	a	a	a	a	a	a	a	b
Mark630279	b	b	a	b	a	a	a	a	a	a	a	a	b	a	a	b	a	a	b	a	a	a	a	a	a	a	a	a	a	a	a	b	a	a	a	b	a	a	a	a	a	a	a	a	a	a	a	a	b
Mark655901	b	b	a	b	a	a	a	a	a	a	a	a	b	a	a	b	a	a	b	a	a	a	a	a	a	a	a	a	a	a	a	b	a	a	a	b	a	a	a	a	a	a	a	a	a	a	a	a	b
Mark610799	b	b	a	b	a	a	a	a	a	a	a	b	b	a	a	b	a	a	b	a	a	a	a	a	a	a	a	a	a	a	a	b	a	a	a	b	a	a	a	a	a	a	a	a	a	a	a	a	b
Mark594927	b	b	a	b	a	a	a	a	a	a	a	b	b	a	a	b	a	a	b	a	a	a	a	a	a	b	a	a	a	a	a	b	a	a	a	b	a	a	a	a	a	a	a	a	a	a	a	a	b
Mark610174	b	b	a	b	a	a	a	a	a	a	a	b	b	a	a	b	a	a	b	a	a	a	a	a	a	b	a	a	a	a	a	b	a	a	a	b	a	a	a	a	a	a	a	a	a	a	a	a	b
Mark629961	b	b	a	b	a	a	a	a	a	a	a	b	b	a	a	b	a	a	b	a	a	a	a	a	a	b	a	a	a	a	a	b	a	a	a	b	a	a	a	a	a	a	a	a	a	a	a	a	b
Mark662503	b	b	a	b	a	a	a	a	a	a	a	b	b	a	a	b	a	a	b	a	a	a	a	a	a	b	a	a	a	a	a	b	a	a	a	b	a	a	a	a	a	a	a	a	a	a	a	a	b
Mark674056	b	b	a	b	a	a	a	a	a	a	a	b	b	a	a	b	a	a	b	a	a	a	a	a	a	b	a	a	a	a	a	b	a	a	a	b	a	a	a	a	a	a	a	a	a	a	a	a	b
Mark593417	b	b	a	b	a	a	a	a	a	a	a	b	b	a	a	b	a	a	b	a	a	a	a	a	a	b	a	a	a	a	a	b	a	a	a	b	a	a	a	a	a	a	a	a	a	a	a	a	b
Mark595608	b	b	a	b	a	a	a	a	a	a	a	b	b	a	a	b	a	a	b	a	a	a	a	a	a	b	a	a	a	a	a	b	a	a	a	b	a	a	a	a	a	a	a	a	a	a	a	a	b
Mark646851	b	b	a	b	a	a	a	a	a	a	a	b	b	a	a	b	a	a	b	a	a	a	a	a	a	b	a	a	a	a	a	b	a	a	a	b	a	a	a	a	a	a	a	a	a	a	a	a	b
Mark651726	b	b	a	b	a	a	a	a	a	a	a	b	b	a	a	b	a	a	b	a	a	a	a	a	a	b	a	a	a	a	a	b	a	a	a	b	a	a	a	a	a	a	a	a	a	a	a	a	b
Mark663012	b	b	a	b	a	a	a	a	a	a	a	b	b	a	a	b	a	a	b	a	a	a	a	a	a	b	a	a	a	a	a	b	a	a	a	b	a	a	a	a	a	a	a	a	a	a	a	a	b
Mark590651	b	b	a	b	a	a	a	a	a	a	a	b	b	a	a	b	a	a	b	a	a	b	a	a	a	b	a	a	a	a	a	b	a	a	a	b	a	a	a	a	a	a	a	a	a	a	a	a	b
Mark602254	b	b	a	b	a	a	a	a	a	a	a	b	b	a	a	b	a	a	b	a	a	b	a	a	a	b	a	a	a	a	a	b	a	a	a	b	a	a	a	a	a	a	a	a	a	a	a	a	b
Mark636946	b	b	a	b	a	a	a	a	a	a	a	b	b	a	a	b	a	a	b	a	a	b	a	a	a	b	a	a	a	a	a	b	a	a	a	b	a	a	a	a	a	a	a	a	a	a	a	a	b
Mark622852	b	b	a	b	a	a	a	a	a	a	a	b	b	a	a	b	a	a	b	b	a	b	a	a	a	b	a	a	a	a	a	b	a	a	a	b	a	a	a	a	a	a	a	a	a	a	a	a	b
Mark623465	b	b	a	b	a	a	a	a	a	a	a	b	b	a	a	b	a	a	b	b	a	b	a	a	a	b	a	a	a	a	a	b	a	a	a	b	a	a	a	a	a	a	a	a	a	a	a	a	b
Mark585981	b	b	a	b	a	a	a	a	a	a	a	b	b	a	a	b	a	a	b	b	a	a	a	a	a	b	a	a	a	a	a	b	a	a	a	b	a	a	a	a	a	a	a	a	a	a	a	a	b
Mark603026	b	b	a	b	a	a	a	a	a	a	a	b	b	a	a	b	a	a	b	b	a	a	a	a	a	b	a	a	a	a	a	b	a	a	a	b	a	a	a	a	a	a	a	a	a	a	a	a	b
Mark646474	b	b	a	b	a	a	a	a	a	a	a	b	b	a	a	b	a	a	b	b	a	a	a	a	a	b	a	a	a	a	a	b	a	a	a	b	a	a	a	a	a	a	a	a	a	a	a	a	b
Mark641042	b	b	a	b	a	a	a	a	a	a	a	b	b	a	a	b	a	a	b	b	a	a	a	a	a	b	a	a	a	a	a	b	a	a	a	b	a	a	a	a	a	a	a	a	a	b	a	a	b
Mark643233	b	b	a	b	a	a	a	a	a	a	a	b	b	a	a	b	a	a	b	b	a	a	a	a	a	b	a	a	a	a	a	b	a	a	a	b	a	a	a	a	a	a	a	a	a	b	a	a	b
Mark611376	b	b	a	b	a	a	a	a	a	a	a	b	b	a	a	b	a	a	b	b	b	a	a	a	a	b	a	a	a	a	a	b	a	a	a	b	a	a	a	a	a	a	a	a	a	b	a	a	b
Mark620417	b	b	a	b	a	a	a	a	a	a	a	b	b	a	a	b	a	a	b	b	b	a	a	a	a	b	a	a	a	a	a	b	a	a	a	b	a	a	a	a	a	a	a	a	a	b	a	a	b
Mark640969	b	b	a	b	a	a	a	a	a	a	a	b	b	a	a	b	a	a	b	b	b	a	a	a	a	b	a	a	a	a	a	b	a	a	a	b	a	a	a	a	a	a	a	a	a	b	a	a	b
Mark588466	b	b	a	b	a	a	a	a	a	a	a	b	b	a	a	b	a	a	b	b	a	a	a	a	a	b	a	a	a	a	a	b	a	a	a	b	a	a	a	a	a	a	a	a	a	b	a	a	b
Mark588769	b	b	a	b	a	a	a	a	a	a	a	b	b	a	a	b	a	a	b	b	a	a	a	a	a	b	a	a	a	a	a	b	a	a	a	b	a	a	a	a	a	a	a	a	a	b	a	a	b
Mark619522	b	b	a	b	a	a	a	a	a	a	a	b	b	a	a	b	a	a	b	b	a	a	a	a	a	b	a	a	a	a	a	b	a	a	a	b	a	a	a	a	a	a	a	a	a	b	a	a	b
Mark658139	b	b	a	b	a	a	a	a	a	a	a	b	b	a	a	b	a	a	b	b	a	a	a	a	a	b	a	a	a	a	a	b	a	a	a	b	a	a	a	a	a	a	a	a	a	b	a	a	b
Mark670797	b	b	a	b	a	a	a	a	a	a	a	b	b	a	a	b	a	a	b	b	a	a	a	a	a	b	a	a	a	a	a	b	a	a	a	b	a	a	a	a	a	a	a	a	a	b	a	a	b
Mark591387	b	b	a	b	a	a	a	a	a	a	a	b	b	a	a	b	a	a	b	b	a	a	a	a	a	b	a	a	a	a	a	b	a	a	a	b	a	a	a	a	a	a	a	a	a	b	a	a	b
Mark595764	b	b	a	b	a	a	a	a	a	a	a	b	b	a	a	b	a	a	b	b	a	a	a	a	a	b	a	a	a	a	a	b	a	a	a	b	a	a	a	a	a	a	a	a	a	b	a	a	b
Mark596894	b	b	a	b	a	a	a	a	a	a	a	b	b	a	a	b	a	a	b	b	a	a	a	a	a	b	a	a	a	a	a	b	a	a	a	b	a	a	a	a	a	a	a	a	a	b	a	a	b
Mark606934	b	b	a	b	a	a	a	a	a	a	a	b	b	a	a	b	a	a	b	b	a	a	a	a	a	b	a	a	a	a	a	b	a	a	a	b	a	a	a	a	a	a	a	a	a	b	a	a	b
Mark623217	b	b	a	b	a	a	a	a	a	a	a	b	b	a	a	b	a	a	b	b	a	a	a	a	a	b	a	a	a	a	a	b	a	a	a	b	a	a	a	a	a	a	a	a	a	b	a	a	b
Mark618962	b	b	a	b	a	a	a	a	a	a	a	b	b	a	a	b	a	a	b	b	a	a	a	a	a	b	a	a	a	a	a	b	a	a	a	b	a	a	a	a	a	a	a	a	a	b	a	a	b
Mark604739	b	b	a	b	a	a	a	a	a	a	a	b	b	a	a	b	a	a	b	b	a	a	a	a	a	a	a	a	a	a	a	b	a	a	a	b	a	a	a	a	a	a	a	a	a	a	a	a	b
Mark592217	b	b	a	b	a	a	a	a	a	a	a	b	b	a	a	b	a	a	b	b	a	a	a	a	a	a	a	a	a	a	a	b	a	a	a	b	a	a	a	a	a	a	a	a	a	b	a	a	b
Mark591386	b	b	a	b	a	a	a	a	a	a	a	b	b	a	a	b	a	a	b	b	a	a	a	a	a	b	a	a	a	a	a	b	a	a	a	b	a	a	a	a	a	a	a	a	a	b	a	a	b
Mark601935	b	b	a	b	a	a	a	a	a	a	a	b	b	a	a	b	a	a	b	b	a	a	a	a	a	b	a	a	a	a	a	b	a	a	a	b	a	a	a	a	a	a	a	a	a	b	a	a	b
Mark617066	b	b	a	b	a	a	a	a	a	a	a	b	b	a	a	b	a	a	b	b	a	a	a	a	a	b	a	a	a	a	a	b	a	a	a	b	a	a	a	a	a	a	a	a	a	b	a	a	b
Mark656408	b	b	a	b	a	a	a	a	a	a	a	b	b	a	a	b	a	a	b	b	a	a	a	a	a	b	a	a	a	a	a	b	a	a	a	b	a	a	a	a	a	a	a	a	a	b	a	a	b
Mark658117	b	b	a	b	a	a	a	a	a	a	a	b	b	a	a	b	a	a	b	b	a	a	a	a	a	b	a	a	a	a	a	b	a	a	a	b	a	a	a	a	a	a	a	a	a	b	a	a	b
Mark659759	b	b	a	b	a	a	a	a	a	a	a	b	b	a	a	b	a	a	b	b	a	a	a	a	a	b	a	a	a	a	a	b	a	a	a	b	a	a	a	a	a	a	a	a	a	b	a	a	b
Mark590954	b	b	a	b	a	a	a	a	a	a	a	b	b	a	a	b	a	a	b	b	a	a	a	a	a	b	a	a	a	a	a	b	a	a	a	b	a	a	a	a	a	a	a	a	a	b	a	a	b
Mark620106	b	b	a	b	a	a	a	a	a	a	a	b	b	a	a	b	a	a	b	b	a	a	a	a	a	b	a	a	a	a	a	b	a	a	a	b	a	a	a	a	a	a	a	a	a	b	a	a	b
Mark637093	b	b	a	b	a	a	a	a	a	a	a	b	b	a	a	b	a	a	b	b	a	a	a	a	a	b	a	a	a	a	a	b	a	a	a	b	a	a	a	a	a	a	a	a	a	b	a	a	b
Mark641212	b	b	a	b	a	a	a	a	a	a	a	b	b	a	a	b	a	a	b	b	a	a	a	a	a	b	a	a	a	a	a	b	a	a	a	b	a	a	a	a	a	a	a	a	a	b	a	a	b
Mark642219	b	b	a	b	a	a	a	a	a	a	a	b	b	a	a	b	a	a	b	b	a	a	a	a	a	b	a	a	a	a	a	b	a	a	a	b	a	a	a	a	a	a	a	a	a	b	a	a	b
Mark650636	b	b	a	b	a	a	a	a	a	a	a	b	b	a	a	b	a	a	b	b	a	a	a	a	a	b	a	a	a	a	a	b	a	a	a	b	a	a	a	a	a	a	a	a	a	b	a	a	b
Mark586831	b	b	a	b	a	a	a	a	a	a	a	b	b	a	a	b	a	a	b	b	a	b	a	a	a	b	a	a	a	a	a	b	a	a	a	b	a	a	a	a	a	a	a	a	a	b	a	a	b
Mark596423	b	b	a	b	a	a	a	a	a	a	a	b	b	a	a	b	a	a	b	b	a	b	a	a	a	b	a	a	a	a	a	b	a	a	a	b	a	a	a	a	a	a	a	a	a	b	a	a	b
Mark598880	b	b	a	b	a	a	a	a	a	a	a	b	b	a	a	b	a	a	b	b	a	b	a	a	a	b	a	a	a	a	a	b	a	a	a	b	a	a	a	a	a	a	a	a	a	b	a	a	b
Mark599849	b	b	a	b	a	a	a	a	a	a	a	b	b	a	a	b	a	a	b	b	a	b	a	a	a	b	a	a	a	a	a	b	a	a	a	b	a	a	a	a	a	a	a	a	a	b	a	a	b
Mark615447	b	b	a	b	a	a	a	a	a	a	a	b	b	a	a	b	a	a	b	b	a	b	a	a	a	b	a	a	a	a	a	b	a	a	a	b	a	a	a	a	a	a	a	a	a	b	a	a	b
Mark618291	b	b	a	b	a	a	a	a	a	a	a	b	b	a	a	b	a	a	b	b	a	b	a	a	a	b	a	a	a	a	a	b	a	a	a	b	a	a	a	a	a	a	a	a	a	b	a	a	b
Mark627485	b	b	a	b	a	a	a	a	a	a	a	b	b	a	a	b	a	a	b	b	a	b	a	a	a	b	a	a	a	a	a	b	a	a	a	b	a	a	a	a	a	a	a	a	a	b	a	a	b
Mark627812	b	b	a	b	a	a	a	a	a	a	a	b	b	a	a	b	a	a	b	b	a	b	a	a	a	b	a	a	a	a	a	b	a	a	a	b	a	a	a	a	a	a	a	a	a	b	a	a	b
Mark655544	b	b	a	b	a	a	a	a	a	a	a	b	b	a	a	b	a	a	b	b	a	b	a	a	a	b	a	a	a	a	a	b	a	a	a	b	a	a	a	a	a	a	a	a	a	b	a	a	b
Mark673086	b	b	a	b	a	a	a	a	a	a	a	b	b	a	a	b	a	a	b	b	a	b	a	a	a	b	a	a	a	a	a	b	a	a	a	b	a	a	a	a	a	a	a	a	a	b	a	a	b
Mark612297	b	b	a	b	a	a	a	a	a	a	a	b	b	a	a	b	a	a	b	b	a	b	a	a	a	b	b	a	a	a	a	b	a	a	a	b	a	a	a	a	a	a	a	a	a	b	a	a	b
Mark625505	b	b	a	b	a	a	a	a	a	a	a	b	b	a	a	b	a	a	b	b	a	b	a	a	a	b	b	a	a	a	a	b	a	a	a	b	a	a	a	a	a	a	a	a	a	b	a	a	b
Mark626230	b	b	a	b	a	a	a	a	a	a	a	b	b	a	a	b	a	a	b	b	a	b	a	a	a	b	b	a	a	a	a	b	a	a	a	b	a	a	a	a	a	a	a	a	a	b	a	a	b
Mark633099	b	b	a	b	a	a	a	a	a	a	a	b	b	a	a	b	a	a	b	b	a	b	a	a	a	b	b	a	a	a	a	b	a	a	a	b	a	a	a	a	a	a	a	a	a	b	a	a	b
Mark633724	b	b	a	b	a	a	a	a	a	a	a	b	b	a	a	b	a	a	b	b	a	b	a	a	a	b	b	a	a	a	a	b	a	a	a	b	a	a	a	a	a	a	a	a	a	b	a	a	b
Mark609231	b	b	a	b	a	a	a	a	a	a	a	b	b	a	a	b	a	a	b	b	a	b	a	a	a	b	b	a	a	a	a	b	a	a	a	b	a	a	a	a	b	a	a	a	a	b	a	a	b
Mark635607	b	b	a	b	a	a	a	a	a	a	a	b	b	a	a	b	a	a	b	b	a	b	a	a	a	b	b	a	a	a	a	b	a	a	a	b	a	a	a	a	b	a	a	a	a	b	a	a	b
Mark587057	b	b	a	b	a	a	a	a	a	a	a	b	b	a	a	b	a	a	b	b	a	b	a	a	a	b	b	a	a	a	a	b	a	a	a	b	a	a	a	a	b	a	a	a	a	b	a	a	b
Mark594132	b	b	a	b	a	a	a	a	a	a	a	b	b	a	a	b	a	a	b	b	a	b	a	a	a	b	b	a	a	a	a	b	a	a	a	b	a	a	a	a	b	a	a	a	a	b	a	a	b
Mark596258	b	b	a	b	a	a	a	a	a	a	a	b	b	a	a	b	a	a	b	b	a	b	a	a	a	b	b	a	a	a	a	b	a	a	a	b	a	a	a	a	b	a	a	a	a	b	a	a	b
Mark660923	b	b	a	b	a	a	a	a	a	a	a	b	b	a	a	b	a	a	b	b	a	b	a	a	a	b	b	a	a	a	a	b	a	a	a	b	a	a	a	a	b	a	a	a	a	b	a	a	b
Mark585996	b	b	a	b	b	a	a	a	a	a	a	b	b	a	a	b	a	a	b	b	a	b	a	a	a	b	b	a	a	a	a	b	a	a	a	b	a	a	a	a	b	a	a	a	a	b	a	a	b
Mark594344	b	b	a	b	b	a	a	a	a	a	a	b	b	a	a	b	a	a	b	b	a	b	a	a	a	b	b	a	a	a	a	b	a	a	a	b	a	a	a	a	b	a	a	a	a	b	a	a	b
Mark610217	b	b	a	b	b	a	a	a	a	a	a	b	b	a	a	b	a	a	b	b	a	b	a	a	a	b	b	a	a	a	a	b	a	a	a	b	a	a	a	a	b	a	a	a	a	b	a	a	b
Mark626276	b	b	a	b	b	a	a	a	a	a	a	b	b	a	a	b	a	a	b	b	a	b	a	a	a	b	b	a	a	a	a	b	a	a	a	b	a	a	a	a	b	a	a	a	a	b	a	a	b
Mark629832	b	b	a	b	b	a	a	a	a	a	a	b	b	a	a	b	a	a	b	b	a	b	a	a	a	b	b	a	a	a	a	b	a	a	a	b	a	a	a	a	b	a	a	a	a	b	a	a	b
Mark630972	b	b	a	b	b	a	a	a	a	a	a	b	b	a	a	b	a	a	b	b	a	b	a	a	a	b	b	a	a	a	a	b	a	a	a	b	a	a	a	a	b	a	a	a	a	b	a	a	b
Mark634362	b	b	a	b	b	a	a	a	a	a	a	b	b	a	a	b	a	a	b	b	a	b	a	a	a	b	b	a	a	a	a	b	a	a	a	b	a	a	a	a	b	a	a	a	a	b	a	a	b
Mark661820	b	b	a	b	b	a	a	a	a	a	a	b	b	a	a	b	a	a	b	b	a	b	a	a	a	b	b	a	a	a	a	b	a	a	a	b	a	a	a	a	b	a	a	a	a	b	a	a	b
Mark613059	b	b	a	b	b	a	a	a	a	a	a	b	b	a	a	b	a	a	b	b	a	a	a	a	a	b	b	a	a	a	a	b	a	a	a	b	a	a	a	a	b	a	a	a	a	b	a	a	b
Mark621875	b	b	a	b	b	a	a	a	a	a	a	b	b	a	a	b	a	a	b	b	a	a	a	a	a	b	b	a	a	a	a	b	a	a	a	b	a	a	a	a	b	a	a	a	a	b	a	a	b
Mark632561	b	b	a	b	b	a	a	a	a	a	a	b	b	a	a	b	a	a	b	b	a	a	a	a	a	b	b	a	a	a	a	b	a	a	a	b	a	a	a	a	b	a	a	a	a	b	a	a	b
Mark645048	b	b	a	b	b	a	a	a	a	a	a	b	b	a	a	b	a	a	b	b	a	a	a	a	a	b	b	a	a	a	a	b	a	a	a	b	a	a	a	a	b	a	a	a	a	b	a	a	b
Mark656485	b	b	a	b	b	a	a	a	a	a	a	b	b	a	a	b	a	a	b	b	a	a	a	a	a	b	b	a	a	a	a	b	a	a	a	b	a	a	a	a	b	a	a	a	a	b	a	a	b
Mark664747	b	b	a	b	b	a	a	a	a	a	a	b	b	a	a	b	a	a	b	b	a	a	a	a	a	b	b	a	a	a	a	b	a	a	a	b	a	a	a	a	b	a	a	a	a	b	a	a	b
Mark598561	b	b	a	b	b	a	a	a	a	a	a	b	b	a	a	b	a	a	b	b	a	a	a	a	a	b	b	a	a	a	a	b	a	a	a	b	a	a	a	a	b	a	a	a	a	b	a	a	b
Mark615403	b	b	a	b	b	a	a	a	a	a	a	b	b	a	a	b	a	a	b	b	a	a	a	a	a	b	b	a	a	a	a	b	a	a	a	b	a	a	a	a	b	a	a	a	a	b	a	a	b
Mark635508	b	b	a	b	b	a	a	a	a	a	a	b	b	a	a	b	a	a	b	b	a	a	a	a	a	b	b	a	a	a	a	b	a	a	a	b	a	a	a	a	b	a	a	a	a	b	a	a	b
Mark652030	b	b	a	b	b	a	a	a	a	a	a	b	b	a	a	b	a	a	b	b	a	a	a	a	a	b	b	a	a	a	a	b	a	a	a	b	a	a	a	a	b	a	a	a	a	b	a	a	b
Mark584543	b	b	a	b	b	a	a	a	a	a	a	b	b	a	a	b	a	a	b	b	a	a	a	a	a	b	b	a	a	a	a	b	a	a	a	b	a	a	a	a	b	a	a	a	a	b	a	a	b
Mark629629	b	b	a	b	b	a	a	a	a	a	a	b	b	a	a	b	a	a	b	b	a	a	a	a	a	b	b	a	a	a	a	b	a	a	a	b	a	a	a	a	b	a	a	a	a	b	a	a	b
Mark667782	b	b	a	b	b	a	a	a	a	a	a	b	b	a	a	b	a	a	b	b	a	a	a	a	a	b	b	a	a	a	a	b	a	a	a	b	a	a	a	a	b	a	a	a	a	b	a	a	b
Mark587922	b	b	a	b	a	a	a	a	a	a	a	b	b	a	a	b	a	a	b	b	a	a	a	a	a	b	b	a	a	a	a	b	a	a	a	b	a	a	a	a	b	a	a	a	a	b	a	a	b
Mark591367	b	b	a	b	a	a	a	a	a	a	a	b	b	a	a	b	a	a	b	b	a	a	a	a	a	b	b	a	a	a	a	b	a	a	a	b	a	a	a	a	b	a	a	a	a	b	a	a	b
Mark603410	b	b	a	b	a	a	a	a	a	a	a	b	b	a	a	b	a	a	b	b	a	a	a	a	a	b	b	a	a	a	a	b	a	a	a	b	a	a	a	a	b	a	a	a	a	b	a	a	b
Mark607157	b	b	a	b	a	a	a	a	a	a	a	b	b	a	a	b	a	a	b	b	a	a	a	a	a	b	b	a	a	a	a	b	a	a	a	b	a	a	a	a	b	a	a	a	a	b	a	a	b
Mark609515	b	b	a	b	a	a	a	a	a	a	a	b	b	a	a	b	a	a	b	b	a	a	a	a	a	b	b	a	a	a	a	b	a	a	a	b	a	a	a	a	b	a	a	a	a	b	a	a	b
Mark619907	b	b	a	b	a	a	a	a	a	a	a	b	b	a	a	b	a	a	b	b	a	a	a	a	a	b	b	a	a	a	a	b	a	a	a	b	a	a	a	a	b	a	a	a	a	b	a	a	b
Mark622678	b	b	a	b	a	a	a	a	a	a	a	b	b	a	a	b	a	a	b	b	a	a	a	a	a	b	b	a	a	a	a	b	a	a	a	b	a	a	a	a	b	a	a	a	a	b	a	a	b
Mark644330	b	b	a	b	a	a	a	a	a	a	a	b	b	a	a	b	a	a	b	b	a	a	a	a	a	b	b	a	a	a	a	b	a	a	a	b	a	a	a	a	b	a	a	a	a	b	a	a	b
Mark651927	b	b	a	b	a	a	a	a	a	a	a	b	b	a	a	b	a	a	b	b	a	a	a	a	a	b	b	a	a	a	a	b	a	a	a	b	a	a	a	a	b	a	a	a	a	b	a	a	b
Mark672232	b	b	a	b	a	a	a	a	a	a	a	b	b	a	a	b	a	a	b	b	a	a	a	a	a	b	b	a	a	a	a	b	a	a	a	b	a	a	a	a	b	a	a	a	a	b	a	a	b
Mark616791	b	b	a	b	a	a	a	a	a	a	a	b	b	a	a	b	a	a	b	b	a	a	a	a	a	b	b	a	a	a	a	b	a	a	a	b	a	a	a	a	b	a	a	a	a	b	a	a	b
Mark620689	b	b	a	b	a	a	a	a	a	a	a	b	b	a	a	b	a	a	b	b	a	a	a	a	a	b	b	a	a	a	a	b	a	a	a	b	a	a	a	a	b	a	a	a	a	b	a	a	b
Mark585919	b	b	a	b	a	a	a	a	a	a	a	b	b	a	a	b	a	a	b	b	b	a	a	a	a	b	b	a	a	a	a	b	a	a	a	b	a	a	a	a	b	a	a	a	a	b	a	a	b
Mark630000	b	b	a	b	a	a	a	a	a	a	a	b	b	a	a	b	a	a	b	b	b	a	a	a	a	b	b	a	a	a	a	b	a	a	a	b	a	a	a	a	b	a	a	a	a	b	a	a	b
Mark640954	b	b	a	b	a	a	a	a	a	a	a	b	b	a	a	b	a	a	b	b	b	a	a	a	a	b	b	a	a	a	a	b	a	a	a	b	a	a	a	a	b	a	a	a	a	b	a	a	b
Mark647963	b	b	a	b	a	a	a	a	a	a	a	b	b	a	a	b	a	a	b	b	b	a	a	a	a	b	b	a	a	a	a	b	a	a	a	b	a	a	a	a	b	a	a	a	a	b	a	a	b
Mark653378	b	b	a	b	a	a	a	a	a	a	a	b	b	a	a	b	a	a	b	b	b	a	a	a	a	b	b	a	a	a	a	b	a	a	a	b	a	a	a	a	b	a	a	a	a	b	a	a	b
Mark588107	b	b	a	b	a	a	a	a	a	a	a	b	b	a	a	b	a	a	b	b	b	a	a	a	a	b	b	a	a	a	a	b	a	a	a	b	a	a	a	a	b	a	a	a	a	b	a	a	b
Mark640853	b	b	a	b	a	a	a	a	a	a	a	b	b	a	a	b	a	a	b	b	b	a	a	a	a	b	b	a	a	a	a	b	a	a	a	b	a	a	a	a	b	a	a	a	a	b	a	a	b
Mark585218	b	b	a	b	a	a	a	a	a	a	a	b	b	a	a	b	a	a	b	b	b	a	a	a	a	b	b	a	a	a	a	b	a	a	a	b	a	a	a	a	b	a	a	a	a	b	a	a	b
Mark587047	b	b	a	b	a	a	a	a	a	a	a	b	b	a	a	b	a	a	b	b	b	a	a	a	a	b	b	a	a	a	a	b	a	a	a	b	a	a	a	a	b	a	a	a	a	b	a	a	b
Mark592958	b	b	a	b	a	a	a	a	a	a	a	b	b	a	a	b	a	a	b	b	b	a	a	a	a	b	b	a	a	a	a	b	a	a	a	b	a	a	a	a	b	a	a	a	a	b	a	a	b
Mark643352	b	b	a	b	a	a	a	a	a	a	a	b	b	a	a	b	a	a	b	b	b	a	a	a	a	b	b	a	a	a	a	b	a	a	a	b	a	a	a	a	b	a	a	a	a	b	a	a	b
Mark650572	b	b	a	b	a	a	a	a	a	a	a	b	b	a	a	b	a	a	b	b	b	a	a	a	a	b	b	a	a	a	a	b	a	a	a	b	a	a	a	a	b	a	a	a	a	b	a	a	b
Mark672801	b	b	a	b	a	a	a	a	a	a	a	b	b	a	a	b	a	a	b	b	b	a	a	a	a	b	b	a	a	a	a	b	a	a	a	b	a	a	a	a	b	a	a	a	a	b	a	a	b
Mark588521	b	b	a	b	a	a	a	a	a	a	a	b	b	a	a	b	a	b	b	b	b	a	a	a	a	b	b	a	a	a	a	b	a	a	a	b	a	a	a	a	b	a	a	a	a	b	a	a	b
Mark595711	b	b	a	b	a	a	a	a	a	a	a	b	b	a	a	b	a	b	b	b	b	a	a	a	a	b	b	a	a	a	a	b	a	a	a	b	a	a	a	a	b	a	a	a	a	b	a	a	b
Mark594624	b	b	a	b	a	a	a	a	a	a	a	b	b	a	a	b	a	b	b	b	b	a	a	a	a	b	b	a	a	a	a	b	a	a	a	b	a	a	a	a	b	a	a	a	a	b	a	a	b
Mark626799	b	b	a	b	a	a	a	a	a	a	a	b	b	a	a	b	a	b	b	b	b	a	a	a	a	b	b	a	a	a	a	b	a	a	a	b	a	a	a	a	b	a	a	a	a	b	a	a	b
Mark645750	b	b	a	b	a	a	a	a	a	a	a	b	b	a	a	b	a	b	b	b	b	a	a	a	a	b	b	a	a	a	a	b	a	a	a	b	a	a	a	a	b	a	a	a	a	b	a	a	b
Mark589242	b	b	a	b	a	a	a	a	a	a	a	b	b	a	a	b	a	b	b	b	b	a	a	a	a	b	b	a	a	a	a	b	a	b	a	b	a	a	a	a	b	a	a	a	b	b	a	a	b
Mark663653	b	b	a	b	a	a	a	a	a	a	a	b	b	a	a	b	a	b	b	b	b	a	a	a	a	b	b	a	a	a	a	b	a	b	a	b	a	a	a	a	b	a	a	a	b	b	a	a	b
Mark634133	b	b	a	b	a	a	a	a	a	b	a	b	b	a	a	b	a	b	b	b	b	a	a	a	a	b	b	b	a	a	a	b	a	b	a	b	a	a	a	a	b	a	a	a	b	b	a	a	b
Mark625162	b	b	a	b	a	a	a	a	a	b	a	b	b	a	a	b	a	b	b	b	b	a	a	a	a	b	b	b	a	a	a	b	a	b	a	b	a	a	a	a	b	a	a	a	b	b	a	a	b
Mark669240	b	b	a	b	a	a	a	a	a	b	a	b	b	a	a	b	a	b	b	b	b	a	a	a	a	b	b	b	a	a	a	b	a	b	a	b	a	a	a	a	b	a	a	a	b	b	a	a	b
Mark626716	b	b	a	b	a	a	a	a	a	b	a	b	b	a	a	b	a	b	b	b	b	a	a	a	a	b	b	b	a	a	a	b	a	b	a	b	a	a	a	a	b	a	a	a	b	b	a	a	b
Mark589168	b	b	a	b	a	a	a	a	a	b	a	b	b	a	a	b	a	b	b	b	b	a	a	a	a	b	b	b	a	a	a	b	a	a	a	b	a	a	a	a	b	a	a	a	a	b	a	a	b
Mark609879	b	b	a	b	a	a	a	a	a	b	a	b	b	a	a	b	a	b	b	b	b	a	a	a	a	b	b	b	a	a	a	b	a	a	a	b	a	a	a	a	b	a	a	a	a	b	a	a	b
Mark620072	b	b	a	b	a	a	a	a	a	b	a	b	b	a	a	b	a	b	b	b	b	a	a	a	a	b	b	b	a	a	a	b	a	a	a	b	a	a	a	a	b	a	a	a	a	b	a	a	b
Mark627649	b	b	a	b	a	a	a	a	a	b	a	b	b	a	a	b	a	b	b	b	b	a	a	a	a	b	b	b	a	a	a	b	a	a	a	b	a	a	a	a	b	a	a	a	a	b	a	a	b
Mark589174	b	b	a	b	a	a	a	a	a	b	a	b	b	a	a	b	a	b	b	b	b	a	a	a	a	b	b	b	a	a	a	b	a	a	a	b	a	a	a	b	b	a	a	a	a	b	a	a	b
Mark591689	b	b	a	b	a	a	a	a	a	b	a	b	b	a	a	b	a	b	b	b	b	a	a	a	a	b	b	b	a	a	a	b	a	a	a	b	a	a	a	b	b	a	a	a	a	b	a	a	b
Mark624193	b	b	a	b	a	a	a	a	a	b	a	b	b	a	a	b	a	b	b	b	b	a	a	a	a	b	b	b	a	a	a	b	a	a	a	b	a	a	a	b	b	a	a	a	a	b	a	a	b
Mark625523	b	b	a	b	a	a	a	a	a	b	a	b	b	a	a	b	a	b	b	b	b	a	a	a	a	b	b	b	a	a	a	b	a	a	a	b	a	a	a	b	b	b	a	a	a	b	a	a	b
Mark660347	b	b	a	b	a	a	a	a	a	b	a	b	b	a	a	b	a	b	b	b	b	a	a	a	a	b	b	b	a	a	a	b	a	a	a	b	a	a	a	b	b	b	a	a	a	b	a	a	b
Mark628332	b	b	a	b	a	a	a	a	a	b	a	b	b	a	a	b	a	b	b	b	b	a	a	a	a	b	b	b	a	a	a	b	a	a	a	b	a	a	a	b	b	b	a	a	a	b	a	b	b
Mark631777	b	b	a	b	a	a	a	a	a	b	a	b	b	a	a	b	a	b	b	b	b	a	a	a	a	b	b	b	a	a	a	b	a	a	a	b	a	a	a	b	b	b	a	a	a	b	a	b	b
Mark667928	b	b	a	b	a	a	a	a	a	b	a	b	b	a	a	b	a	b	b	b	b	a	a	a	a	b	b	b	a	a	a	b	a	a	a	b	a	a	a	b	b	b	a	a	a	b	a	b	b
Mark671475	b	b	a	b	a	a	a	a	a	b	a	b	b	a	a	b	a	b	b	b	b	a	a	a	a	b	b	b	a	a	a	b	a	a	a	b	a	a	a	b	b	b	a	a	a	b	a	b	b
Mark587657	b	b	a	b	a	a	a	a	a	b	a	b	b	a	a	b	a	b	b	b	b	a	a	a	a	b	b	b	a	a	a	b	a	a	a	b	a	a	a	b	b	b	a	a	a	b	a	b	b
Mark618240	b	b	a	b	a	a	a	a	a	b	a	b	b	a	a	b	a	b	b	b	b	a	a	a	a	b	b	b	a	a	a	b	a	a	a	b	a	a	a	b	b	b	a	a	a	b	a	b	b
Mark621580	b	b	a	b	a	a	a	a	a	b	a	b	b	a	a	b	a	b	b	b	b	a	a	a	a	b	b	b	a	a	a	b	a	a	a	b	a	a	a	b	b	b	a	a	a	b	a	b	b
Mark634275	b	b	a	b	a	a	a	a	a	b	a	b	b	a	a	b	a	b	b	b	b	a	a	a	a	b	b	b	a	a	a	b	a	a	a	b	a	a	a	b	b	b	a	a	a	b	a	b	b
Mark640782	b	b	a	b	a	a	a	a	a	b	a	b	b	a	a	b	a	b	b	b	b	a	a	a	a	b	b	b	a	a	a	b	a	a	a	b	a	a	a	b	b	b	a	a	a	b	a	b	b
Mark652674	b	b	a	b	a	a	a	a	a	b	a	b	b	a	a	b	a	b	b	b	b	a	a	a	a	b	b	b	a	a	a	b	a	a	a	b	a	a	a	b	b	b	a	a	a	b	a	b	b
Mark654789	b	b	a	b	a	a	a	a	a	b	a	b	b	a	a	b	a	b	b	b	b	a	a	a	a	b	b	b	a	a	a	b	a	a	a	b	a	a	a	b	b	b	a	a	a	b	a	b	b
Mark647622	b	b	a	b	a	a	a	a	a	b	a	b	b	a	a	b	a	b	b	b	b	a	a	a	a	b	b	b	a	a	a	b	a	a	a	b	b	a	a	b	b	b	a	a	a	b	a	b	b
Mark650595	b	b	a	b	a	a	a	a	a	b	a	b	b	a	a	b	a	b	b	b	b	a	a	a	a	b	b	b	a	a	a	b	a	a	a	b	b	a	a	b	b	b	a	a	a	b	a	b	b
Mark598086	b	b	a	b	a	a	a	a	a	b	a	b	b	a	a	b	a	b	b	b	b	a	a	a	a	b	b	b	a	a	a	b	a	a	a	b	b	a	a	b	b	b	a	a	a	b	a	a	b
Mark667077	b	b	b	b	a	a	a	a	a	b	a	b	b	a	a	b	a	b	b	b	b	a	a	a	a	b	b	b	a	a	a	b	a	a	a	b	b	a	a	b	b	b	a	a	a	b	a	a	b
Mark630335	b	b	b	b	a	a	a	a	a	b	a	b	b	a	a	b	a	b	b	b	b	a	a	a	a	b	b	b	a	a	a	b	a	a	a	b	b	a	a	b	b	b	a	a	a	b	a	a	b
Mark602365	b	b	b	b	a	b	a	a	a	b	a	b	b	a	a	b	a	b	b	b	b	a	a	a	a	b	b	b	a	a	a	b	a	a	a	b	b	a	a	b	b	b	a	a	a	b	a	a	b
Mark598991	b	b	b	b	a	b	a	b	a	b	a	b	b	a	a	b	a	b	b	b	b	a	a	a	a	b	b	b	b	a	a	b	a	a	a	b	b	a	a	b	b	b	a	a	a	b	a	a	b
Mark671531	b	b	b	b	b	b	a	b	a	b	b	b	b	a	a	b	a	b	b	b	b	b	a	a	a	b	b	b	b	a	a	b	a	a	a	b	b	a	a	b	b	b	a	a	a	b	a	a	b
Mark598230	b	b	b	b	b	b	a	b	a	b	b	b	b	a	a	b	a	b	b	b	b	b	a	a	a	b	b	b	b	a	a	b	a	a	a	b	b	a	a	b	b	b	a	a	a	b	a	a	b
Mark669582	b	b	b	b	b	b	a	b	a	b	b	b	b	a	a	b	a	b	b	b	b	b	a	a	a	b	b	b	b	a	a	b	b	a	a	b	b	a	a	b	b	b	a	a	a	b	a	a	b
Mark644483	b	b	b	b	b	b	a	b	a	b	b	b	b	a	a	b	a	b	b	b	b	b	a	a	b	b	b	b	b	a	a	b	b	a	a	b	b	a	a	b	b	b	a	a	a	b	a	a	b
Mark614282	b	b	b	b	b	b	a	b	a	b	b	b	b	a	a	b	a	b	b	b	b	b	a	a	b	b	b	b	b	a	a	b	b	a	a	b	b	a	a	b	b	b	a	a	a	b	a	a	b
Mark672315	b	b	b	b	b	b	a	b	a	b	b	b	b	a	a	b	a	b	b	b	b	b	a	a	b	b	b	b	b	a	a	b	b	a	a	b	b	b	a	b	b	b	a	b	a	b	a	a	b
Mark664842	b	b	b	b	b	b	a	b	a	b	b	b	b	a	a	b	a	b	b	b	b	b	a	a	b	b	b	b	b	a	a	b	b	a	a	b	b	b	a	b	b	b	a	b	a	b	a	a	b
Mark586999	b	b	b	b	b	b	a	b	a	b	b	b	b	a	a	b	a	b	b	b	b	b	a	a	b	b	b	b	b	a	a	b	b	a	a	b	b	b	a	b	b	b	a	b	a	b	a	a	b
Mark588867	b	b	b	b	b	b	a	b	a	b	b	b	b	a	a	b	a	b	b	b	b	b	a	a	b	b	b	b	b	a	a	b	b	a	a	b	b	b	a	b	b	b	a	b	a	b	a	a	b
Mark615567	b	b	b	b	b	b	b	b	a	b	b	b	b	a	a	b	a	b	b	b	b	b	a	a	b	b	b	b	b	a	a	b	b	a	a	b	b	b	a	b	b	b	a	b	a	b	a	a	b
Mark665297	b	b	b	b	b	b	b	b	a	b	b	b	b	a	a	b	a	b	b	b	b	a	a	a	b	b	b	b	b	a	a	b	b	a	a	b	b	b	a	b	b	b	a	b	a	b	a	a	b
Mark596077	b	b	b	b	b	b	b	b	a	b	b	b	b	a	a	b	a	b	b	b	b	a	a	a	b	b	b	b	b	a	a	b	b	a	a	b	b	b	b	b	b	b	a	b	a	b	a	a	b
Mark617433	b	b	b	b	b	b	b	b	a	b	b	b	b	a	a	b	a	b	b	b	b	a	a	a	b	b	b	b	b	a	a	b	b	a	a	b	b	b	b	b	b	b	a	b	a	b	a	a	b
Mark588399	b	b	b	b	b	b	b	b	a	b	b	b	b	a	a	b	a	b	b	b	b	a	a	a	b	b	b	b	b	a	a	b	b	a	a	b	b	b	b	b	b	b	a	b	a	b	a	a	b
Mark597960	b	b	b	b	b	b	b	b	a	b	b	b	b	a	a	a	a	b	b	b	b	a	a	a	b	b	b	b	b	a	a	b	b	a	a	b	b	b	b	b	b	b	a	b	a	b	a	a	b
Mark633966	b	b	b	b	b	b	b	b	a	b	b	b	b	a	a	a	a	b	b	b	b	a	a	a	b	a	b	b	b	a	a	b	b	a	a	b	b	b	b	b	b	b	a	b	a	b	a	a	b
Mark595582	b	b	b	b	b	b	b	b	a	b	b	b	b	a	a	a	a	b	b	b	b	a	a	a	b	a	b	b	b	a	a	a	b	a	a	b	b	b	b	b	b	b	a	b	a	b	a	a	b
Mark646731	b	b	b	b	b	b	b	b	a	b	b	b	b	a	a	a	a	b	b	b	b	a	a	a	b	a	b	b	b	a	a	a	b	a	a	b	b	b	b	b	b	b	a	b	a	b	a	a	b
Mark609446	b	b	b	a	b	b	b	b	a	b	b	b	b	a	a	a	a	b	b	b	b	a	a	a	b	a	b	b	b	a	a	a	b	a	a	b	b	b	b	b	b	b	a	b	a	b	a	a	b
Mark611012	b	b	b	a	b	b	b	b	a	b	b	b	b	a	a	a	a	b	b	b	b	a	a	a	b	a	b	b	b	a	a	a	b	a	a	b	b	b	b	b	b	b	a	b	a	b	a	a	b
Mark648636	b	b	b	a	b	b	b	b	a	b	b	b	b	a	a	a	a	b	b	b	b	a	a	a	b	a	b	b	b	a	a	a	b	a	a	b	b	b	b	b	b	b	a	b	a	b	a	a	b
Mark671711	b	b	b	a	b	b	b	b	a	b	b	b	b	a	a	a	a	b	b	b	b	a	a	a	b	a	b	b	b	a	a	a	b	a	a	b	b	b	b	b	b	b	a	b	a	b	a	a	b
Mark623082	b	b	b	a	b	b	b	b	a	b	b	b	b	a	a	a	a	b	b	b	b	a	a	a	b	a	b	b	b	a	a	a	b	a	a	b	b	b	b	b	b	b	a	b	a	b	a	a	b
Mark671254	b	b	b	a	b	b	b	b	a	b	b	b	b	a	a	a	a	b	b	b	b	a	a	a	b	a	b	b	b	a	a	a	b	a	a	b	b	b	b	b	b	b	a	b	a	b	a	a	b
Mark646429	b	b	b	a	b	b	b	b	a	b	b	b	b	a	a	a	a	b	b	b	b	a	a	a	b	a	b	b	b	a	a	a	b	a	a	b	b	b	b	b	b	b	a	b	a	b	a	a	b
Mark616596	b	b	b	a	b	b	b	b	a	b	b	b	b	a	a	a	a	b	b	b	b	a	a	a	b	a	b	b	b	a	a	a	b	a	a	b	b	b	b	b	b	b	a	b	a	b	a	a	b
Mark628982	b	b	b	a	b	b	b	b	a	b	b	b	b	a	a	a	a	b	b	b	b	a	a	a	b	a	b	b	a	a	a	a	b	a	a	b	b	b	b	b	b	b	a	b	a	b	a	a	b
Mark639802	b	b	b	a	b	b	b	b	a	b	b	b	b	a	a	a	a	b	b	b	b	a	a	a	b	a	b	b	a	a	a	a	b	a	a	b	b	b	b	b	b	b	a	b	a	b	a	a	b
Mark631752	b	b	b	a	b	b	b	b	a	b	b	b	b	a	a	a	a	b	b	b	b	a	a	a	b	a	b	b	a	a	a	a	b	a	a	b	b	b	b	b	b	b	a	b	a	b	a	a	b
Mark616168	b	b	b	a	b	b	b	b	a	b	b	b	b	a	a	a	a	b	b	b	b	a	a	a	b	a	b	b	a	a	a	a	b	a	a	b	b	b	b	b	b	-	a	b	a	b	a	a	b
Mark611782	b	b	b	a	b	b	b	b	a	b	b	b	b	a	a	a	-	b	b	b	b	a	a	a	b	a	b	b	a	a	a	a	b	-	a	b	b	b	b	b	b	-	a	-	a	-	a	a	b
Mark645894	b	b	b	a	b	b	b	b	a	b	b	b	b	a	a	a	a	b	b	b	b	a	a	a	b	a	b	b	a	a	a	a	b	a	a	b	b	b	b	b	b	-	a	b	a	b	a	a	b
Mark667117	b	b	b	a	b	b	b	b	a	b	b	b	b	a	a	a	a	b	b	b	b	a	a	a	b	a	b	b	a	a	a	a	b	a	a	b	b	b	b	b	b	-	a	b	a	b	a	a	b
Mark673137	b	b	b	a	b	b	b	b	a	b	b	b	b	a	a	a	-	b	b	b	b	a	a	a	b	a	b	b	a	a	a	a	b	-	a	b	b	b	b	b	b	-	a	-	a	-	a	a	b
Mark599770	b	b	b	a	b	b	b	b	a	b	b	b	b	a	a	a	-	b	b	b	b	a	a	a	b	a	b	b	a	a	a	a	b	-	a	b	b	b	b	b	b	-	a	-	a	-	a	a	b
Mark650904	b	b	b	a	b	b	b	b	a	b	b	b	b	a	a	a	-	b	b	b	b	a	a	a	b	a	b	b	a	a	a	a	b	-	a	b	b	b	b	b	b	-	a	-	a	-	a	a	b
Mark600239	b	b	b	a	b	b	b	b	a	b	b	b	b	a	a	a	a	b	b	b	b	a	a	a	b	a	b	b	a	a	a	a	b	a	a	b	b	b	b	b	b	b	a	b	a	b	a	a	b
Mark987083	b	b	b	b	a	b	b	b	b	b	b	b	a	a	a	b	b	b	a	b	b	b	b	b	b	a	b	b	b	a	b	b	b	a	a	a	a	b	b	b	b	a	a	a	b	b	a	b	a
Mark984894	b	b	b	b	a	b	b	b	b	b	b	b	a	a	a	b	b	b	a	b	b	b	b	b	b	b	b	b	b	a	b	b	b	a	a	a	a	b	b	b	b	a	a	a	b	b	a	b	a
Mark985766	b	b	b	b	a	b	b	b	b	b	b	b	a	a	a	b	b	b	a	b	b	b	b	b	b	b	b	b	b	a	b	b	b	a	a	a	a	b	b	b	b	a	a	a	b	b	a	b	a
Mark990670	b	b	b	b	a	b	b	b	b	b	b	b	a	a	a	b	b	b	a	b	b	b	b	b	b	b	b	b	b	a	b	b	b	a	a	a	a	b	b	b	b	a	a	a	b	b	a	b	a
Mark992175	b	b	b	b	a	b	b	b	b	b	b	b	a	a	a	b	b	b	a	b	b	b	b	b	b	b	b	b	b	a	b	b	b	a	a	a	a	b	b	b	b	a	a	a	b	b	a	b	a
Mark995733	b	b	b	b	a	b	b	b	b	b	b	b	a	a	a	b	b	b	a	b	b	b	b	b	b	b	b	b	b	a	b	b	b	a	a	a	a	b	b	b	b	a	a	a	b	b	a	b	a
Mark1003813	b	b	b	b	a	b	b	b	b	b	b	b	a	a	a	b	b	b	a	b	b	b	b	b	b	b	b	b	b	a	b	b	b	a	a	a	a	b	b	b	b	a	a	a	b	b	a	b	a
Mark1010747	b	b	b	b	a	b	b	b	b	b	b	b	a	a	a	b	b	b	a	b	b	b	b	b	b	b	b	b	b	a	b	b	b	a	a	a	a	b	b	b	b	a	a	a	b	b	a	b	a
Mark1015590	b	b	b	b	a	b	b	b	b	b	b	b	a	a	a	b	b	b	a	b	b	b	b	b	b	b	b	b	b	a	b	b	b	a	a	a	a	b	b	b	b	a	a	a	b	b	a	b	a
Mark1031278	b	b	b	b	a	b	b	b	b	b	b	b	a	a	a	b	b	b	a	b	b	b	b	b	b	b	b	b	b	a	b	b	b	a	a	a	a	b	b	b	b	a	a	a	b	b	a	b	a
Mark1007969	b	b	b	b	a	b	b	b	b	b	b	b	a	a	a	b	b	b	a	b	b	b	b	b	b	b	b	b	b	a	b	b	b	a	a	a	a	b	b	b	b	a	a	a	b	b	a	b	a
Mark1033332	b	b	b	b	a	b	b	b	b	b	b	b	a	a	b	b	b	b	b	b	b	b	b	b	b	b	b	b	b	a	b	b	b	a	a	a	a	b	b	b	b	a	a	a	b	b	a	b	a
Mark1028740	b	b	b	b	a	b	b	b	b	b	b	b	a	a	b	b	b	b	b	b	b	b	b	b	b	a	b	a	b	a	b	b	b	a	b	a	a	b	b	b	b	a	a	a	b	b	a	b	a
Mark988416	b	b	b	b	a	b	b	b	b	b	b	b	a	a	b	b	b	b	b	b	b	b	b	b	b	a	b	a	b	a	b	b	b	a	b	a	a	b	b	b	b	a	a	a	b	b	a	b	a
Mark990650	b	b	b	b	a	a	b	b	b	b	b	b	a	a	b	b	b	b	b	b	b	b	b	b	b	a	b	a	b	a	b	b	b	a	b	a	a	b	b	b	b	a	b	a	b	b	a	b	a
Mark1017650	b	b	b	b	a	a	b	b	b	b	b	b	a	a	b	b	b	b	b	b	b	b	b	b	b	a	b	a	a	a	b	b	b	a	b	a	a	b	b	b	b	a	b	a	b	b	a	b	a
Mark1043258	b	b	b	b	a	a	b	b	b	b	b	b	a	a	b	b	b	b	b	b	b	b	b	b	b	a	b	a	a	a	b	b	b	a	b	a	a	b	b	b	b	a	b	a	b	b	a	b	a
Mark1019313	b	b	b	b	a	a	b	b	b	b	b	b	a	a	b	b	b	b	b	b	b	b	b	b	b	a	b	a	a	a	b	b	b	a	b	a	a	b	b	b	b	a	b	a	b	b	a	b	a
Mark1049429	b	b	b	b	a	a	b	b	b	b	b	b	a	a	b	b	b	b	b	b	b	b	b	b	b	a	b	a	a	a	b	b	b	a	b	a	b	b	b	b	b	b	b	a	b	b	b	b	a
Mark1045909	b	b	b	b	a	a	b	b	b	b	b	b	a	a	b	b	b	b	b	b	b	b	b	b	b	a	b	a	a	a	b	b	b	a	b	a	b	b	b	b	b	b	b	a	b	b	b	b	a
Mark998875	b	b	b	b	a	a	b	b	b	b	b	b	a	a	b	b	b	b	b	b	b	b	b	b	b	a	b	a	a	a	b	b	b	a	b	a	b	b	b	b	b	b	b	a	b	b	b	b	a
Mark1025812	b	b	b	b	a	a	b	b	b	b	b	b	a	a	b	b	b	b	b	b	b	a	b	b	b	a	b	a	a	a	b	b	b	a	b	a	b	b	b	b	b	b	b	a	b	b	b	b	a
Mark1017996	b	b	b	b	a	a	b	b	b	b	b	b	a	a	b	b	b	b	b	b	b	a	b	b	b	a	b	a	a	a	b	b	b	a	b	a	b	b	b	b	b	b	b	a	b	b	b	b	a
Mark995411	b	b	b	b	a	a	b	b	b	b	b	b	a	a	b	b	b	b	b	b	b	a	b	b	b	a	b	a	a	a	b	b	b	a	b	a	b	b	b	b	b	b	b	a	b	b	b	a	a
Mark1052327	b	b	b	b	a	a	b	b	b	b	b	b	a	a	b	b	b	b	b	b	b	a	b	b	b	a	b	b	a	a	b	b	b	a	b	a	b	b	b	b	b	b	b	a	b	b	b	a	a
Mark1004560	b	b	b	b	a	a	b	b	b	b	b	b	a	a	b	b	b	b	b	b	b	a	b	b	b	a	b	b	a	a	b	b	b	a	b	a	b	b	b	b	b	b	b	a	b	b	b	a	a
Mark1002570	b	b	b	b	b	a	b	b	b	b	b	b	a	a	b	b	b	b	b	b	b	a	b	b	b	a	b	b	a	a	b	b	b	a	b	a	b	b	b	b	b	b	b	a	b	b	b	a	a
Mark1018487	b	b	b	b	b	a	b	b	b	b	b	b	a	a	b	b	b	b	b	b	b	a	b	b	b	a	b	b	a	a	b	b	b	a	b	a	b	b	b	b	b	b	b	a	b	b	b	a	a
Mark982721	b	b	b	b	b	a	b	b	b	b	b	b	a	a	b	b	b	b	b	b	b	a	b	b	b	a	b	b	a	a	b	b	b	a	b	a	b	b	b	b	b	b	b	a	b	b	b	a	a
Mark999105	b	b	b	b	b	a	b	b	b	b	b	b	a	a	b	b	b	b	b	b	b	a	b	b	b	a	b	b	a	a	b	b	b	a	b	a	b	b	b	b	b	b	b	a	b	b	b	a	b
Mark985992	b	b	b	b	b	a	b	b	b	b	b	b	a	a	b	b	b	b	b	b	b	a	b	b	b	a	b	b	a	a	b	b	b	a	b	a	b	b	b	b	b	b	b	a	b	b	b	a	b
Mark989726	b	b	b	b	b	a	b	b	b	b	b	b	a	a	b	b	b	b	b	b	b	a	b	b	b	a	b	b	a	a	b	b	b	a	b	a	b	b	b	b	b	b	b	a	b	b	b	a	b
Mark1009264	b	b	b	b	b	a	b	b	b	b	b	b	a	a	b	b	b	b	b	b	b	a	b	b	b	a	b	b	a	a	b	b	b	a	b	a	b	b	b	b	b	b	b	a	b	b	b	a	b
Mark993051	b	b	b	b	b	a	b	b	b	b	b	b	a	a	b	b	b	b	b	b	b	a	b	b	b	b	b	b	a	a	b	b	b	a	b	a	b	b	b	b	b	b	b	a	b	b	a	a	b
Mark1018209	b	b	b	b	b	a	b	b	b	b	b	b	a	a	b	b	b	b	b	b	b	a	b	b	b	b	b	b	a	b	b	b	b	a	b	a	b	b	b	b	b	b	b	a	b	b	a	a	b
Mark1039390	b	b	b	b	b	a	b	b	b	b	b	b	a	a	b	b	b	b	b	b	b	a	b	b	b	b	b	b	a	b	b	b	b	a	b	a	b	b	b	b	b	b	b	a	b	b	a	a	b
Mark1034457	b	b	b	b	b	a	b	b	b	b	b	b	a	a	b	b	b	b	b	b	b	a	b	b	b	b	b	b	a	b	b	b	b	a	b	a	b	b	b	b	b	b	b	b	b	b	a	a	b
Mark1034776	b	b	b	b	b	a	b	b	b	b	b	b	a	a	b	b	b	b	b	b	b	a	b	b	b	b	b	b	a	b	b	b	b	a	b	a	b	b	b	b	b	b	b	b	b	b	a	a	b
Mark1039265	b	b	b	b	b	a	b	b	b	b	b	b	a	a	b	b	b	b	b	b	b	a	b	b	b	b	b	b	a	b	b	b	b	a	b	a	b	b	b	b	b	b	b	b	b	b	a	a	b
Mark1041887	b	b	b	b	b	a	b	b	b	b	b	b	a	a	b	b	b	b	b	b	b	a	b	b	b	b	b	b	a	b	b	b	b	a	b	a	b	b	b	b	b	b	b	b	b	b	a	a	b
Mark1029866	b	b	b	b	b	a	b	b	b	b	b	b	a	a	b	b	b	b	b	b	b	a	b	b	b	b	b	b	a	b	b	b	b	a	b	a	b	b	b	b	b	b	b	b	b	b	a	a	b
Mark1038539	b	b	b	b	b	a	b	b	b	b	b	b	a	a	b	b	b	b	b	b	b	a	b	b	b	b	b	b	a	b	b	b	b	a	b	a	b	b	b	b	b	b	b	b	b	b	a	a	b
Mark1045748	b	b	b	b	b	a	b	b	b	b	b	b	a	a	b	b	b	b	b	b	b	a	b	b	b	b	b	b	a	b	b	b	b	a	b	a	b	b	b	b	b	b	b	b	b	b	a	a	b
Mark1014610	b	b	b	b	b	a	b	b	b	b	b	b	a	a	b	b	b	b	b	b	b	a	b	b	b	b	b	b	a	a	b	b	b	a	b	a	b	b	b	b	b	b	a	b	b	b	a	a	b
Mark1011480	b	b	b	b	b	a	b	b	b	b	b	b	a	a	b	b	b	b	b	b	b	a	b	b	b	a	b	b	a	a	b	b	b	a	b	a	b	b	b	b	b	b	a	b	a	b	a	a	b
Mark994464	b	b	b	b	b	a	b	b	b	b	b	b	a	a	b	b	b	b	b	b	b	a	b	b	b	a	b	b	a	a	b	b	b	a	b	a	b	b	b	b	b	b	a	b	a	b	a	a	b
Mark1014680	b	b	b	b	b	a	b	b	b	b	b	b	a	a	b	b	b	b	b	b	b	a	b	b	b	a	b	b	a	a	b	b	b	a	b	a	b	b	b	b	b	b	a	b	a	a	a	a	b
Mark1049390	b	b	b	b	b	a	b	b	b	b	b	b	a	a	b	b	b	b	b	b	b	a	b	b	b	a	b	b	a	a	b	b	b	a	b	a	b	b	b	b	b	b	a	b	a	a	a	a	b
Mark1051051	b	b	b	b	b	a	b	b	b	b	b	b	a	a	b	b	b	b	b	b	b	a	b	b	b	a	b	b	a	a	b	b	b	a	b	a	b	b	b	b	b	b	a	b	a	a	a	a	b
Mark1035137	b	b	b	b	b	a	b	b	b	b	b	b	a	a	b	b	b	b	b	b	b	a	b	b	b	a	b	b	a	a	b	b	a	a	b	a	b	b	b	b	b	b	a	b	a	a	a	a	b
Mark1012456	b	b	b	b	b	a	b	b	b	b	b	b	a	a	b	b	b	b	b	b	b	a	b	b	b	a	b	b	a	a	b	b	a	a	b	a	b	b	b	b	b	b	a	b	a	a	a	a	b
Mark1011929	b	b	b	b	b	a	b	b	b	b	b	b	a	a	b	b	b	b	b	a	b	a	b	b	b	a	b	b	a	a	b	b	a	a	b	a	b	b	b	b	b	b	a	b	a	a	a	a	b
Mark1025486	b	b	b	b	b	a	b	b	b	b	b	b	a	a	b	b	b	b	b	a	b	a	a	b	b	a	b	b	a	a	b	b	a	a	b	a	b	b	b	b	b	b	a	b	a	a	a	a	b
Mark1008258	b	b	b	b	b	a	b	b	b	b	b	b	a	a	b	b	b	b	b	a	b	a	a	b	b	a	b	b	a	a	b	b	a	a	b	a	b	b	b	b	b	b	a	b	a	a	a	a	b
Mark999886	b	b	a	b	b	a	b	a	b	b	b	b	a	a	b	b	b	b	b	a	b	a	a	b	b	a	b	b	a	a	b	b	a	a	a	a	b	b	b	b	b	b	a	b	a	a	a	a	b
Mark1021265	b	b	a	b	b	a	b	a	b	b	b	b	a	a	a	b	b	b	b	a	b	a	a	b	b	a	b	b	a	a	a	b	a	a	a	a	b	a	b	b	b	b	a	b	a	a	a	a	b
Mark1025699	b	b	a	b	b	a	b	a	b	b	b	b	a	a	a	b	b	b	b	a	b	a	a	b	b	a	b	b	a	a	a	b	a	a	a	a	b	a	b	b	b	b	a	b	a	a	a	b	b
Mark1041974	b	b	a	b	b	a	b	a	b	b	b	b	a	a	a	b	b	b	b	a	b	a	a	b	b	a	b	b	a	a	a	b	a	a	a	a	b	a	b	b	b	b	a	b	a	a	a	b	b
Mark989246	b	b	a	b	b	a	b	a	b	b	b	b	a	a	a	b	b	b	b	a	b	b	a	b	b	a	b	b	a	b	a	b	a	a	a	a	b	a	b	b	b	b	a	b	a	a	a	b	b
Mark980046	b	b	a	b	b	a	b	a	b	b	b	b	a	b	a	b	b	b	b	a	b	b	a	b	b	a	b	b	a	b	a	b	a	a	a	a	b	a	b	b	b	b	a	b	a	a	a	b	b
Mark1024947	b	b	a	b	b	a	b	a	b	b	b	b	a	b	a	b	b	b	b	a	b	b	a	b	b	a	b	b	a	b	a	b	a	a	a	a	b	a	b	b	b	b	a	b	a	a	a	b	b
Mark1007458	b	b	a	b	b	a	b	a	b	b	b	b	a	b	a	b	b	b	b	b	b	b	a	b	b	a	b	b	a	b	a	b	a	a	a	a	b	a	b	b	b	b	a	b	a	a	a	b	b
Mark1014924	b	b	a	b	b	a	b	a	b	b	b	b	a	b	a	b	b	b	b	b	b	b	a	b	b	a	b	b	a	b	a	b	a	a	a	a	b	a	b	b	b	b	a	b	a	a	a	b	b
Mark992310	b	b	a	b	b	a	b	a	b	b	b	b	a	b	a	b	b	b	b	b	b	b	a	b	b	a	b	b	a	b	a	b	a	a	a	a	b	a	b	b	b	b	a	b	a	a	a	b	b
Mark1046791	b	b	a	b	b	a	b	a	b	b	b	b	a	b	a	b	b	b	b	b	b	b	a	b	b	a	b	b	a	b	a	b	a	a	a	a	b	a	b	b	b	b	a	b	a	a	a	b	b
Mark1045190	b	b	a	b	b	a	b	a	b	b	b	b	a	b	a	b	b	b	b	b	b	b	a	b	b	a	b	b	a	b	b	b	a	a	a	a	b	a	b	b	b	b	a	b	a	a	a	b	b
Mark1047710	b	b	b	b	b	b	b	a	b	b	b	b	a	b	a	b	b	b	b	b	b	b	a	b	b	a	b	b	a	b	b	b	a	a	a	a	b	a	b	b	b	b	a	b	a	b	a	b	b
Mark976994	b	b	b	b	b	b	b	b	b	b	b	b	a	b	a	b	b	b	b	b	b	b	a	b	b	a	b	b	a	b	b	b	a	a	a	a	b	a	b	b	b	b	a	b	a	b	a	b	b
Mark977085	b	b	b	b	b	b	b	b	b	b	b	b	a	b	a	b	b	b	b	b	b	b	a	b	b	a	b	b	a	b	b	b	a	a	a	a	b	a	b	b	b	b	a	b	a	b	a	b	b
Mark1032635	b	b	b	b	b	b	b	b	b	b	b	b	a	b	a	b	b	b	b	b	b	b	a	b	b	a	b	b	a	b	b	b	a	a	a	a	b	a	b	b	b	b	a	b	a	b	a	b	b
Mark1018851	b	b	b	b	b	b	b	b	b	b	b	b	a	a	a	b	b	b	b	b	b	a	a	b	b	a	b	b	a	b	b	b	a	a	a	a	b	a	b	b	b	b	a	b	a	b	a	b	b
Mark1006068	b	b	b	b	b	b	b	b	b	b	b	b	a	a	a	b	b	b	b	b	b	a	a	b	b	a	b	b	a	b	b	b	a	a	a	a	b	a	b	b	b	b	a	b	a	b	a	b	b
Mark1032315	b	b	b	b	b	b	b	b	b	b	b	b	a	a	a	b	b	b	b	b	b	a	a	b	b	a	b	b	a	b	b	b	a	a	a	a	b	a	b	b	b	b	a	b	a	b	a	b	b
Mark1042280	b	b	a	b	b	b	b	b	b	b	b	b	a	a	a	b	b	b	b	b	b	a	a	b	b	a	b	b	a	b	b	b	a	a	a	a	b	a	b	b	b	b	a	b	a	b	a	b	b
Mark1046851	b	b	a	b	b	b	b	b	b	b	b	b	a	a	a	b	b	b	b	b	b	a	a	b	b	a	b	b	a	b	b	b	a	a	a	a	b	a	b	b	b	b	a	b	a	b	a	b	b
Mark1003937	b	b	a	b	b	a	b	b	b	b	b	b	a	a	a	b	b	b	b	b	b	a	a	b	b	a	b	b	a	b	b	b	a	a	a	a	b	a	b	b	b	b	a	b	a	a	a	b	b
Mark1001885	b	b	a	b	b	a	b	a	b	b	b	b	a	a	a	b	b	b	b	b	b	a	a	b	b	a	b	b	a	b	b	b	a	a	a	a	b	a	b	b	b	b	a	b	a	a	a	b	b
Mark1039308	b	b	a	b	b	a	b	a	b	b	b	b	a	a	a	b	b	b	b	b	b	a	a	b	b	a	b	b	a	b	b	b	a	a	a	a	b	a	b	b	b	b	a	b	a	a	a	b	b
Mark1037588	b	b	a	b	b	a	b	a	b	b	b	b	a	a	a	b	b	b	b	b	b	a	a	b	b	a	b	a	a	b	b	b	a	a	a	a	b	a	b	a	b	b	a	b	a	a	a	b	b
Mark1006709	b	b	a	b	b	a	b	a	b	b	b	b	a	a	a	b	b	b	b	a	b	a	a	b	b	a	b	a	a	b	b	b	a	a	a	a	b	a	b	a	b	b	a	b	a	a	a	b	b
Mark1020644	b	b	a	b	b	a	b	a	b	b	a	b	a	a	a	b	b	b	b	a	b	a	a	b	b	a	b	a	a	b	b	b	a	a	a	a	b	a	b	a	b	b	a	b	a	a	a	a	b
Mark1001837	b	b	a	b	b	a	b	a	b	a	a	b	a	a	a	b	b	b	b	a	b	a	a	b	b	a	a	a	a	b	b	b	a	a	a	a	b	a	b	a	b	b	a	b	a	a	a	a	a
Mark980213	b	b	a	b	b	a	b	a	b	a	a	b	a	a	a	b	b	b	b	a	a	a	a	b	b	a	a	a	a	b	b	b	a	a	a	a	b	a	b	a	a	b	a	b	a	a	a	a	a
Mark1037952	b	b	a	b	b	a	b	a	b	a	a	b	a	a	a	b	b	b	b	a	a	a	a	b	b	a	a	a	a	a	b	b	a	a	a	a	b	a	b	a	a	b	a	b	a	a	a	a	a
Mark1022644	b	b	a	b	b	a	b	a	b	a	a	b	a	a	a	b	b	a	b	a	a	a	a	b	b	a	a	a	a	a	b	b	a	a	a	a	b	a	b	a	a	b	a	b	a	a	a	a	a
Mark1045654	b	b	a	b	b	a	b	a	b	a	a	b	a	a	a	b	b	a	b	a	a	a	a	b	b	a	a	a	a	a	b	b	a	a	a	a	b	a	b	a	a	b	a	b	a	a	a	a	a
Mark996998	b	b	a	b	b	a	b	a	b	a	a	b	a	a	a	b	b	a	b	a	a	a	a	b	b	a	a	a	a	a	b	b	a	a	a	a	b	a	b	a	a	b	a	b	a	a	a	a	a
Mark1042216	b	b	a	b	b	a	b	a	b	a	a	b	a	a	a	b	b	a	b	a	a	a	a	b	b	a	a	a	a	a	b	b	a	a	a	a	b	a	b	a	a	b	a	b	a	a	a	a	a
Mark1029765	b	b	a	b	a	a	b	a	b	a	a	b	a	a	a	b	b	a	b	a	a	a	a	b	b	a	a	a	a	a	b	b	a	a	a	a	b	a	b	a	a	b	a	b	a	a	a	a	a
Mark991902	b	b	a	b	a	a	b	a	b	a	a	a	a	a	a	b	b	a	b	a	a	a	a	b	b	a	a	a	a	a	b	b	a	a	a	a	b	a	b	a	a	b	a	b	a	a	a	a	a
Mark1001013	b	b	a	b	a	a	b	a	b	a	a	a	a	a	a	b	b	a	b	a	a	a	a	b	b	a	a	a	a	a	b	b	a	a	a	a	b	a	b	a	a	b	a	b	a	a	a	a	a
Mark1001331	b	b	a	b	a	a	b	a	b	a	a	a	a	a	a	b	b	a	b	a	a	a	a	b	b	a	a	a	a	a	b	b	a	a	a	a	b	a	b	a	a	b	a	b	a	a	a	a	a
Mark1048053	b	b	a	b	a	a	b	a	b	a	a	a	a	a	a	b	b	a	b	a	a	a	a	b	b	a	a	a	a	a	b	b	a	a	a	a	b	a	b	a	a	b	a	b	a	a	a	a	a
Mark988844	b	b	a	b	a	a	b	a	b	a	a	a	a	a	a	b	b	a	b	a	a	a	a	b	b	a	a	a	a	a	b	b	a	a	a	a	b	a	b	a	a	b	a	b	a	a	a	a	a
Mark999543	b	b	a	b	a	a	b	a	b	a	a	a	a	a	a	b	b	a	b	a	a	a	a	b	b	a	a	a	a	a	b	b	a	a	a	a	b	a	b	a	a	b	a	b	a	a	a	a	a
Mark1005201	b	b	a	b	a	a	b	a	b	a	a	a	a	a	a	b	b	a	b	a	a	a	a	b	b	a	a	a	a	a	b	b	a	a	a	a	b	a	b	a	a	b	a	b	a	a	a	a	a
Mark1041979	b	b	a	b	a	a	b	a	b	a	a	a	a	a	a	b	b	a	b	a	a	a	a	b	b	a	a	a	a	a	b	b	a	a	a	a	b	a	b	a	a	b	a	b	a	a	a	a	a
Mark989488	b	b	b	b	a	a	b	a	b	a	a	a	a	a	a	b	b	a	b	a	a	a	a	b	b	a	a	a	a	a	b	b	a	a	a	a	b	a	b	a	a	b	a	b	a	a	a	a	a
Mark1006813	b	b	b	b	a	a	b	a	b	a	a	a	a	a	a	b	b	a	b	a	a	a	a	b	b	a	a	a	a	a	b	b	a	a	a	a	b	a	b	a	a	b	a	b	a	a	a	a	a
Mark1034407	b	b	b	b	a	a	b	a	b	a	a	a	a	a	a	b	b	a	b	a	a	a	a	b	b	a	a	a	a	a	b	b	a	a	a	a	b	a	b	a	a	b	a	b	a	a	a	a	a
Mark1039942	b	b	b	b	a	b	b	a	b	a	a	a	a	a	a	b	b	a	b	a	a	a	a	b	b	a	a	a	a	a	b	b	a	a	a	a	b	a	b	a	a	b	a	b	a	a	a	a	a
Mark1008089	b	b	b	b	a	b	b	a	b	a	a	a	a	a	a	b	b	a	b	a	a	a	a	b	b	a	a	a	a	a	b	b	a	a	a	a	b	a	b	a	a	b	a	b	a	a	a	a	a
Mark1000295	b	b	b	b	a	b	b	a	b	a	a	a	a	a	a	b	b	a	b	a	a	a	a	b	b	a	a	a	a	a	b	b	a	a	a	a	b	a	b	a	a	b	a	b	a	a	a	a	a
Mark1020037	b	b	b	b	a	b	b	a	b	a	a	a	a	a	a	b	b	a	b	a	a	a	a	b	b	a	a	a	a	a	b	b	a	a	a	a	b	a	b	a	a	b	a	b	a	a	a	a	a
Mark1050006	b	b	b	b	a	b	b	a	b	a	a	a	a	a	a	b	b	a	b	a	a	a	a	b	b	a	a	a	a	a	b	b	a	a	a	a	b	a	b	a	a	b	a	b	a	a	a	a	a
Mark1004497	b	b	b	b	a	b	b	a	b	a	a	a	a	a	a	b	b	a	b	a	a	a	a	b	b	a	a	a	a	a	b	b	a	a	a	a	b	a	b	a	a	b	a	b	a	a	a	a	a
Mark1006279	b	b	b	b	a	b	b	a	b	a	a	a	a	a	a	b	b	a	b	a	a	a	a	b	b	a	a	a	a	a	b	b	a	a	a	a	b	a	b	a	a	b	a	b	a	a	a	a	a
Mark1013048	b	b	b	b	a	b	b	a	b	a	a	a	a	a	a	b	b	a	b	a	a	a	a	b	b	a	a	a	a	a	b	b	a	a	a	a	b	a	b	a	a	b	a	b	a	a	a	a	a
Mark995398	b	b	b	b	a	b	b	a	b	a	b	a	a	a	a	b	b	a	b	a	a	a	a	b	b	a	a	a	a	a	b	b	a	a	a	a	b	a	b	a	a	b	a	b	a	a	a	a	a
Mark1026707	b	b	b	b	a	b	b	a	b	a	b	a	a	a	a	b	b	a	b	a	a	a	a	b	b	a	a	a	a	a	b	b	a	a	a	a	b	a	b	a	a	b	a	b	a	a	a	a	a
Mark1027183	b	b	b	b	a	b	b	a	b	a	b	a	a	a	a	b	b	a	b	a	a	a	a	b	b	a	a	a	a	a	b	b	a	a	a	a	b	a	b	a	a	b	a	b	a	a	a	a	a
Mark1045049	b	b	b	b	a	b	b	a	b	a	b	a	a	a	a	b	b	a	b	a	a	a	a	b	b	a	a	a	a	a	b	b	a	a	a	a	b	a	b	a	a	b	a	b	a	a	a	a	a
Mark1019386	b	b	b	b	a	b	b	a	b	a	b	a	a	a	a	b	b	a	b	a	a	a	a	b	b	a	a	a	a	a	b	b	a	a	a	a	b	a	b	a	a	b	a	b	a	a	a	a	a
Mark1044003	b	b	b	b	a	b	b	a	b	a	b	a	a	a	a	b	b	a	b	a	a	a	a	b	b	a	a	a	a	a	b	b	a	a	a	a	b	a	b	a	a	b	a	b	a	a	a	a	a
Mark1051572	b	b	b	b	a	b	b	a	b	a	b	a	a	a	a	b	b	a	b	a	a	a	a	b	b	a	a	a	a	a	b	b	a	a	a	a	b	a	b	a	a	b	a	b	a	a	a	a	a
Mark985011	b	b	b	b	a	b	b	a	b	a	a	a	a	a	a	b	b	a	b	a	a	a	a	b	b	a	a	a	a	a	b	b	a	a	a	a	b	a	b	a	a	b	a	b	a	a	a	a	a
Mark1015892	b	b	b	b	a	b	b	a	b	a	a	a	a	a	a	b	b	a	b	a	a	a	a	b	b	a	a	a	a	a	b	b	a	a	a	a	b	a	b	a	a	b	a	b	a	a	a	a	a
Mark979958	b	b	b	b	a	a	b	a	b	a	a	a	a	a	a	b	b	a	b	a	a	a	a	b	b	a	a	a	a	a	b	b	a	a	a	a	b	a	b	a	a	b	a	b	a	a	a	a	a
Mark994192	b	b	b	b	a	a	b	a	b	a	a	a	a	a	a	b	b	a	b	a	a	a	a	b	b	a	a	a	a	a	b	b	a	a	a	a	b	a	b	a	a	b	a	b	a	a	a	a	a
Mark1049670	b	b	b	b	a	a	b	a	b	a	a	a	a	a	a	b	b	a	b	a	a	a	a	b	b	a	a	a	a	a	b	b	a	a	a	a	b	a	b	a	a	b	a	b	a	a	a	a	a
Mark998178	b	b	a	b	a	a	b	a	b	a	a	a	a	a	a	b	b	a	b	a	a	a	a	b	b	a	a	a	a	a	b	b	a	a	a	a	b	a	b	a	a	b	a	b	a	a	a	a	a
Mark1040929	b	b	a	b	a	a	b	a	b	a	a	a	a	a	a	b	b	a	b	a	a	a	a	b	b	a	a	a	a	a	b	b	a	a	a	a	b	a	b	a	a	b	a	b	a	a	a	a	a
Mark1057042	b	b	a	b	a	a	b	a	b	a	a	a	a	a	a	b	b	a	b	a	a	a	a	b	b	a	a	a	a	a	b	b	a	a	a	a	b	a	b	a	a	b	a	b	a	a	a	a	a
Mark1024590	b	b	a	b	a	a	b	a	b	a	a	a	a	a	a	b	b	a	b	a	a	a	a	b	b	a	a	a	a	a	b	b	a	a	a	a	b	a	b	a	a	b	a	b	a	a	a	a	a
Mark983262	b	b	a	b	a	a	b	a	b	a	a	a	a	a	a	b	b	a	b	a	a	a	a	b	b	a	a	a	a	a	b	b	a	a	a	a	b	a	b	a	a	b	a	b	a	a	a	a	a
Mark988041	b	b	a	b	a	a	b	a	b	a	a	a	a	a	a	b	b	a	b	a	a	a	a	b	b	a	a	a	a	a	b	b	a	a	a	a	b	a	b	a	a	b	a	b	a	a	a	a	a
Mark996337	b	b	a	b	a	a	b	a	b	a	a	a	a	a	a	b	b	a	b	a	a	a	a	b	b	a	a	a	a	a	b	b	a	a	a	a	b	a	b	a	a	b	a	b	a	a	a	a	a
Mark999162	b	b	a	b	a	a	b	a	b	a	a	a	a	a	a	b	b	a	b	a	a	a	a	b	b	a	a	a	a	a	b	b	a	a	a	a	b	a	b	a	a	b	a	b	a	a	a	a	a
Mark999251	b	b	a	b	a	a	b	a	b	a	a	a	a	a	a	b	b	a	b	a	a	a	a	b	b	a	a	a	a	a	b	b	a	a	a	a	b	a	b	a	a	b	a	b	a	a	a	a	a
Mark1010479	b	b	a	b	a	a	b	a	b	a	a	a	a	a	a	b	b	a	b	a	a	a	a	b	b	a	a	a	a	a	b	b	a	a	a	a	b	a	b	a	a	b	a	b	a	a	a	a	a
Mark1014346	b	b	a	b	a	a	b	a	b	a	a	a	a	a	a	b	b	a	b	a	a	a	a	b	b	a	a	a	a	a	b	b	a	a	a	a	b	a	b	a	a	b	a	b	a	a	a	a	a
Mark1034178	b	b	a	b	a	a	b	a	b	a	a	a	a	a	a	b	b	a	b	a	a	a	a	b	b	a	a	a	a	a	b	b	a	a	a	a	b	a	b	a	a	b	a	b	a	a	a	a	a
Mark1038488	b	b	a	b	a	a	b	a	b	a	a	a	a	a	a	b	b	a	b	a	a	a	a	b	b	a	a	a	a	a	b	b	a	a	a	a	b	a	b	a	a	b	a	b	a	a	a	a	a
Mark1044201	b	b	a	b	a	a	b	a	b	a	a	a	a	a	a	b	b	a	b	a	a	a	a	b	b	a	a	a	a	a	b	b	a	a	a	a	b	a	b	a	a	b	a	b	a	a	a	a	a
Mark977701	b	b	a	b	a	a	b	a	b	a	a	a	a	a	a	b	b	a	b	a	a	a	a	b	b	a	a	a	a	a	b	b	a	a	a	a	b	a	b	a	a	b	a	b	a	a	a	a	a
Mark985152	b	b	a	b	a	a	b	a	b	a	a	a	a	a	a	b	b	a	b	a	a	a	a	b	b	a	a	a	a	a	b	b	a	a	a	a	b	a	b	a	a	b	a	b	a	a	a	a	a
Mark1028113	b	b	a	b	a	a	b	a	b	a	a	a	a	a	a	b	b	a	b	a	a	a	a	b	b	a	a	a	a	a	b	b	a	a	a	a	b	a	b	a	a	b	a	b	a	a	a	a	a
Mark1005681	b	b	a	b	a	a	b	b	b	a	a	a	a	a	a	b	b	a	b	a	a	a	a	b	b	a	a	a	a	a	b	b	a	a	a	a	b	a	b	a	a	b	a	b	a	a	a	a	a
Mark1035297	b	b	a	b	a	a	b	b	b	a	a	a	a	a	a	b	b	a	b	a	a	a	a	b	b	a	a	a	a	a	b	b	a	a	a	a	b	a	b	a	a	b	a	b	a	a	a	a	a
Mark989112	b	b	a	b	a	a	b	b	b	a	a	a	a	a	a	b	b	a	b	a	a	a	a	b	b	a	a	a	a	a	b	b	a	a	a	a	b	a	b	a	a	b	a	b	a	a	a	a	a
Mark976899	b	b	a	b	a	a	b	b	b	b	a	b	a	a	a	b	b	a	b	a	a	a	a	b	b	a	b	a	a	b	b	b	a	a	a	a	b	a	b	a	a	b	a	b	a	a	a	a	a
Mark1038143	b	b	a	b	a	a	b	b	b	b	a	b	a	a	a	b	b	a	b	a	a	a	a	b	b	a	b	a	a	b	b	b	a	a	a	a	b	a	b	a	a	b	a	b	a	a	a	a	a
Mark1051990	b	b	a	b	a	a	b	b	b	b	a	b	a	a	a	b	b	a	b	a	a	a	a	b	b	a	b	a	a	b	b	b	a	a	a	a	b	a	b	a	a	b	a	b	a	a	a	a	a
Mark976414	b	b	a	b	b	a	b	b	b	b	a	b	a	a	a	b	b	a	b	a	a	b	a	b	b	a	b	a	a	b	b	b	a	a	a	a	b	a	b	a	a	b	a	b	a	a	a	a	a
Mark1025843	b	b	a	b	b	a	b	b	b	b	a	b	a	a	a	b	b	a	b	a	a	b	a	b	b	a	b	a	a	b	b	b	a	a	a	a	b	a	b	a	a	b	a	b	a	a	a	a	a
Mark989720	b	b	a	b	b	a	b	b	b	b	a	b	a	a	a	b	b	a	b	a	a	b	a	b	b	a	b	a	a	b	b	b	a	a	a	a	b	a	b	a	a	b	a	b	a	a	a	a	a
Mark1028041	b	b	a	b	b	a	b	b	b	b	a	b	a	a	a	b	b	a	b	a	a	b	a	b	b	a	b	a	a	b	b	b	a	a	a	a	b	a	b	a	a	b	a	b	a	a	a	a	a
Mark996036	b	b	a	b	b	a	b	b	b	b	a	b	a	a	a	b	b	a	b	a	a	b	a	b	b	a	b	a	a	b	b	b	a	a	a	a	b	a	b	a	a	b	a	b	a	a	a	a	a
Mark1028482	b	b	a	b	b	a	b	b	b	b	a	b	a	a	a	b	b	b	b	a	a	b	a	b	b	a	b	a	a	b	b	b	a	a	a	a	b	a	b	a	b	b	a	b	a	a	a	a	a
Mark1032085	b	b	a	b	b	a	b	b	b	b	a	b	a	a	a	b	b	b	b	a	b	b	a	b	b	a	b	a	a	b	b	b	a	a	a	a	b	a	b	a	b	b	a	b	a	a	a	a	a
Mark1054390	b	b	a	b	b	a	b	b	b	b	a	b	a	a	b	b	b	b	b	a	b	b	b	b	b	a	b	a	a	b	b	b	a	a	a	a	b	a	b	a	b	b	a	b	a	a	a	a	a
Mark1022191	b	b	a	b	b	a	b	b	b	b	a	b	a	a	b	b	b	b	b	b	b	b	b	b	b	a	b	a	a	b	b	b	a	a	a	a	b	a	b	a	b	b	a	b	a	a	a	a	a
Mark987788	b	b	a	b	b	a	b	a	b	b	a	b	a	a	b	b	b	b	b	b	b	b	b	b	b	a	b	a	a	b	b	b	a	b	a	a	b	a	b	a	b	b	a	b	a	a	a	a	a
Mark1029918	b	b	a	b	b	a	b	a	b	b	a	b	a	a	b	b	b	b	b	b	b	b	b	b	b	a	b	a	a	b	b	b	a	b	a	a	b	a	b	a	b	b	a	b	a	a	a	a	a
Mark1025135	b	b	a	b	b	a	b	a	b	b	a	b	a	a	b	b	b	b	b	b	b	b	b	b	b	a	b	a	a	b	b	b	a	b	a	a	b	a	b	a	b	b	a	b	a	a	a	a	a
Mark997567	b	b	a	b	b	a	b	a	b	b	b	b	a	a	b	b	b	b	b	b	b	b	b	b	b	a	b	a	a	b	b	b	a	b	a	a	b	a	b	a	b	b	a	b	a	a	a	a	a
Mark1005782	b	b	a	b	b	b	b	a	b	b	b	b	a	a	b	b	b	b	b	a	b	b	b	b	b	a	b	a	a	b	b	b	a	b	a	a	b	a	b	a	b	b	a	b	a	a	a	a	a
Mark1052231	b	b	a	b	b	b	b	a	b	b	b	b	a	a	b	b	b	b	b	a	b	b	b	b	b	a	b	a	a	b	b	b	a	b	a	a	b	a	b	a	b	b	a	b	a	a	a	a	a
Mark1003071	b	b	a	b	b	b	b	a	b	b	b	b	a	a	b	b	b	b	b	a	b	b	b	b	b	a	b	a	a	b	b	b	a	b	a	a	b	a	b	a	b	b	a	b	a	a	a	a	a
Mark1037451	b	b	a	b	b	b	b	a	b	b	b	b	a	a	b	b	b	b	b	a	b	b	b	b	b	a	b	a	a	b	b	b	a	b	a	a	b	a	b	a	b	b	a	b	a	a	a	a	a
Mark1027864	b	b	a	b	b	b	b	a	b	b	b	b	a	a	b	b	b	b	b	a	b	b	a	b	b	a	b	a	a	a	b	b	a	b	a	a	b	a	b	a	b	b	a	b	a	a	a	a	a
Mark1036530	b	b	a	b	b	b	b	a	b	b	b	b	a	a	b	b	b	b	b	a	b	b	a	b	b	a	b	a	a	a	b	b	a	b	a	a	b	a	b	a	b	b	a	b	a	a	a	a	a
Mark1025099	b	b	a	b	b	b	b	a	b	a	b	b	a	a	b	b	b	b	b	a	b	b	a	b	b	a	b	a	a	a	b	b	a	b	a	a	b	a	b	a	b	b	a	b	a	a	a	a	a
Mark983458	b	b	a	b	a	b	b	a	b	a	b	b	a	a	a	b	b	b	b	a	b	b	a	b	b	a	b	a	a	a	b	b	a	a	a	a	b	a	b	a	b	b	a	b	a	a	a	a	a
Mark985187	b	b	a	b	a	b	b	a	b	a	b	b	a	a	a	b	b	b	b	a	b	b	a	b	b	a	b	a	a	a	b	b	a	a	a	a	b	a	b	a	b	b	a	b	a	a	a	a	a
Mark1029244	b	b	a	b	a	b	b	a	b	a	b	b	a	a	a	b	b	b	b	a	b	b	a	b	b	a	b	a	a	a	b	b	a	a	a	a	b	a	b	a	b	b	a	b	a	a	a	a	a
Mark985496	b	b	a	b	a	b	b	a	b	a	b	b	a	a	a	b	b	a	b	a	b	b	a	b	b	a	b	a	a	a	b	b	a	a	a	a	b	a	b	a	b	b	a	b	a	a	a	a	a
Mark990774	b	b	a	b	a	b	b	a	b	a	b	b	a	a	a	b	b	a	b	a	b	b	a	b	b	a	b	a	a	a	b	b	a	a	a	a	b	a	b	a	b	b	a	b	a	a	a	a	a
Mark992280	b	b	a	b	a	b	b	a	b	a	b	b	a	a	a	b	b	a	b	a	b	b	a	b	b	a	b	a	a	a	b	b	a	a	a	a	b	a	b	a	b	b	a	b	a	a	a	a	a
Mark1037382	b	b	a	b	a	b	b	a	b	a	a	b	a	a	a	b	b	a	b	a	b	b	a	b	b	a	b	a	a	a	b	b	a	a	a	a	b	a	b	a	b	b	a	b	a	a	a	a	a
Mark980895	b	b	a	b	a	a	b	a	b	a	a	b	a	a	a	b	b	a	b	a	a	b	a	b	b	a	b	a	a	a	b	b	a	a	a	a	b	a	b	a	a	b	a	b	a	a	a	a	a
Mark995913	b	b	a	b	a	a	b	a	b	a	a	b	a	a	a	b	b	a	b	a	a	b	a	b	b	a	b	a	a	a	b	b	a	a	a	a	b	a	b	a	a	b	a	b	a	a	a	a	a
Mark1005370	b	b	a	b	a	a	b	a	b	a	a	b	a	a	a	b	b	a	b	a	a	b	a	b	b	a	b	a	a	a	b	b	a	a	a	a	b	a	b	a	a	b	a	b	a	a	a	a	a
Mark981428	b	b	a	b	a	a	b	a	b	a	a	a	a	a	a	b	b	a	b	a	a	b	a	b	b	a	b	a	a	a	b	b	a	a	a	a	b	a	b	a	a	b	a	b	a	a	a	a	a
Mark984155	b	b	a	b	a	a	b	a	b	a	a	a	a	a	a	b	b	a	b	a	a	a	a	b	b	a	b	a	a	a	b	b	a	a	a	a	b	a	b	a	a	b	a	b	a	a	a	a	a
Mark1021263	b	b	a	b	a	a	b	a	b	a	a	a	a	a	a	b	b	a	b	a	a	a	a	b	b	a	b	a	a	a	b	b	a	a	a	a	b	a	b	a	a	b	a	b	a	a	a	a	a
Mark1026688	b	b	a	b	a	a	b	a	b	a	a	a	a	a	a	b	b	a	b	a	a	a	a	b	b	a	b	a	a	a	b	b	a	a	a	a	b	a	b	a	a	b	a	b	a	a	a	a	a
Mark1033906	b	b	a	b	a	a	b	a	b	a	a	a	a	a	a	b	b	a	b	a	a	a	a	b	b	a	b	a	a	a	b	b	a	a	a	a	b	a	b	a	a	b	a	b	a	a	a	a	a
Mark1034092	b	b	a	b	a	a	b	a	b	a	a	a	a	a	a	b	b	a	b	a	a	a	a	b	b	a	b	a	a	a	b	b	a	a	a	a	b	a	b	a	a	b	a	b	a	a	a	a	a
Mark1055254	b	b	a	b	a	a	b	a	b	a	a	a	a	a	a	b	b	a	b	a	a	a	a	b	b	a	b	a	a	a	b	b	a	a	a	a	b	a	b	a	a	b	a	b	a	a	a	a	a
Mark984861	b	b	a	b	a	a	b	a	b	a	a	a	a	a	a	b	b	a	b	a	a	a	a	b	b	a	b	a	a	a	b	b	a	a	a	a	b	a	b	a	a	b	a	b	a	a	a	a	a
Mark1043378	b	b	a	b	a	a	b	a	b	a	a	a	a	a	a	b	b	a	b	a	a	a	a	b	b	a	b	a	a	a	b	b	a	a	a	a	b	a	b	a	a	b	a	b	a	a	a	a	a
Mark1046846	b	b	a	b	a	a	b	a	b	a	a	a	a	a	a	b	b	a	b	a	a	a	a	b	b	a	b	a	a	a	b	b	a	a	a	a	b	a	b	a	a	b	a	b	a	a	a	a	a
Mark1043399	b	b	a	b	a	a	b	a	b	a	a	a	a	a	a	b	b	a	b	a	a	a	a	b	b	a	b	a	a	a	b	b	a	a	a	a	b	a	b	a	a	b	a	b	a	a	a	a	a
Mark990403	b	b	a	b	a	a	b	a	b	a	a	a	a	a	a	b	b	a	b	a	a	a	a	b	b	a	b	a	a	a	b	b	a	a	a	a	b	a	b	a	a	b	a	b	a	a	a	a	a
Mark988614	b	b	a	b	a	a	b	a	b	a	a	a	a	a	a	b	b	a	b	a	b	a	a	b	b	a	b	a	a	a	b	b	a	a	a	a	b	a	b	a	a	b	a	b	a	a	a	a	a
Mark994227	b	b	a	b	a	a	b	a	b	a	a	a	a	a	a	b	b	a	b	a	b	a	a	b	b	a	b	a	a	a	b	b	a	a	a	a	b	a	b	a	a	b	a	b	a	a	a	a	a
Mark1002827	b	b	a	b	a	a	b	a	b	a	a	a	a	a	a	b	b	a	b	a	b	a	a	b	b	a	b	a	a	a	b	b	a	a	a	a	b	a	b	a	a	b	a	b	a	a	a	a	a
Mark996470	b	b	a	b	a	a	b	a	b	a	a	a	a	a	a	b	b	a	b	a	b	a	a	b	b	a	b	a	a	a	b	b	a	a	a	a	b	a	b	a	a	b	a	b	a	a	a	a	a
Mark1037179	b	b	a	b	a	a	b	a	b	a	a	a	a	a	a	b	b	a	b	a	b	a	a	b	b	a	b	a	a	a	b	b	a	a	a	a	b	a	b	a	a	b	a	b	a	a	a	a	a
Mark1047261	b	b	a	b	a	a	b	a	b	a	a	a	a	a	a	b	b	a	b	a	b	a	a	b	b	a	b	a	a	a	b	b	a	a	a	a	b	a	b	a	a	b	a	b	a	a	a	a	a
Mark993839	b	b	a	b	a	a	b	a	b	a	a	a	a	a	a	b	b	a	b	a	b	a	a	b	b	a	b	a	a	a	b	b	a	a	a	a	b	a	b	a	a	b	a	b	a	a	a	a	a
Mark1039314	b	b	a	b	a	a	b	a	b	a	a	a	a	a	a	b	b	a	b	a	b	a	a	b	b	a	b	a	a	a	b	b	a	a	a	a	b	a	b	a	b	b	a	b	a	a	a	a	a
Mark1037999	b	b	a	b	a	a	b	a	b	a	a	b	a	a	b	b	b	a	b	a	b	a	b	b	b	a	b	a	a	a	b	b	a	a	a	a	b	a	b	a	b	b	a	b	a	a	a	a	a
Mark977720	b	b	a	b	a	a	b	a	b	a	a	b	a	a	b	b	b	a	b	a	b	a	b	b	b	a	b	a	a	a	b	b	a	a	b	a	b	a	b	a	b	b	b	b	a	a	a	a	a
Mark1051158	b	b	a	b	a	a	b	a	b	b	b	b	a	a	b	b	b	a	b	a	b	a	b	b	b	a	b	b	a	a	b	b	a	a	b	a	b	a	b	a	b	b	b	b	b	a	a	a	a
Mark1018515	b	b	a	b	a	a	b	a	b	b	b	b	a	a	b	b	b	a	b	b	b	a	b	b	b	a	b	b	a	a	b	b	a	a	b	b	b	a	b	a	b	b	b	b	b	b	a	a	a
Mark1013462	b	b	a	b	a	a	b	a	b	b	b	b	a	a	b	b	b	a	b	b	b	a	b	b	b	a	b	b	a	a	b	b	a	a	b	b	b	a	b	a	b	b	b	b	b	b	a	a	a
Mark999428	b	b	a	b	a	a	b	a	b	b	b	b	a	a	b	b	b	a	b	b	b	a	b	b	b	a	b	b	a	a	b	b	a	a	b	b	b	a	b	a	b	b	b	b	b	b	a	a	a
Mark1054861	b	b	a	b	a	a	b	a	b	b	b	b	a	a	b	b	b	a	b	b	b	a	b	b	b	b	b	b	a	a	b	b	a	a	b	b	b	a	b	a	b	b	b	b	b	b	a	a	a
Mark1024883	b	b	a	b	a	a	b	a	b	b	b	b	a	a	b	b	b	a	b	b	b	a	b	b	b	b	b	b	a	a	b	b	a	a	b	b	b	a	b	a	b	b	b	b	b	b	a	a	b
Mark1040689	b	b	a	b	a	a	b	a	b	b	b	b	a	a	b	b	b	a	b	b	b	a	b	b	b	b	b	b	a	a	b	b	a	a	b	b	b	a	b	a	b	b	b	b	b	b	a	a	b
Mark982402	b	b	a	b	a	a	b	a	b	b	b	b	a	a	b	b	b	a	b	b	b	a	b	b	b	b	b	b	a	a	b	b	a	a	b	b	b	a	b	a	b	b	b	b	b	b	a	a	b
Mark990582	b	b	a	b	a	a	b	a	b	b	b	b	a	a	b	b	b	a	b	b	b	a	b	b	b	b	b	b	a	b	b	b	a	a	b	b	b	a	b	a	b	b	b	b	b	b	a	a	b
Mark991176	b	b	a	b	a	a	b	a	b	b	b	b	a	a	b	b	b	b	b	b	b	b	b	b	b	b	b	b	a	b	b	b	a	a	b	b	b	a	b	a	b	b	b	b	b	b	a	a	b
Mark1011350	b	b	a	b	a	a	b	a	b	b	b	b	a	a	b	b	b	b	b	b	b	b	b	b	b	b	b	b	a	b	b	b	a	a	b	b	b	a	b	a	b	b	b	b	b	b	a	a	b
Mark1049003	b	b	a	b	a	a	b	a	b	b	b	b	a	a	b	b	b	b	b	b	b	b	b	b	b	b	b	b	a	b	b	b	a	a	b	b	b	a	b	a	b	b	b	b	b	b	a	a	b
Mark993145	b	b	a	b	a	a	b	a	b	b	b	b	a	a	b	b	b	b	b	b	b	b	b	b	b	b	b	b	a	b	b	b	a	a	b	b	b	a	b	a	b	b	b	b	b	b	a	a	b
Mark998398	b	b	a	b	a	a	b	a	b	b	b	b	a	a	b	b	b	b	b	b	b	b	b	b	b	b	b	b	a	b	b	b	a	a	b	b	b	a	b	a	b	b	b	b	b	b	a	a	b
Mark1023619	b	b	a	b	a	a	b	a	b	b	b	b	a	a	b	b	b	b	b	b	b	b	b	b	b	b	b	b	a	b	b	b	a	a	b	b	b	a	b	a	b	b	b	b	b	b	a	a	b
Mark996642	b	b	a	b	b	a	b	a	b	b	b	b	a	a	b	b	b	b	b	b	b	b	b	b	b	b	b	b	a	b	b	b	a	a	b	b	b	a	b	a	b	b	b	b	b	b	a	a	b
Mark1013831	b	b	a	b	b	b	b	b	b	b	b	b	a	a	b	b	b	b	b	b	b	b	b	b	b	b	b	b	a	b	b	b	a	a	b	b	b	a	b	a	b	b	b	b	b	b	a	a	b
Mark985608	b	b	a	b	b	b	b	b	b	b	b	b	a	a	b	b	b	b	b	b	b	b	b	b	b	b	b	b	b	b	b	b	a	a	b	b	b	a	b	b	b	b	b	b	b	b	a	a	b
Mark1044248	b	b	a	b	b	b	b	b	b	b	b	b	a	a	b	b	b	b	b	b	b	b	b	b	b	b	b	b	b	b	b	b	a	a	b	b	b	a	b	b	b	b	b	b	b	b	a	a	b
Mark984446	b	b	a	b	b	b	b	b	b	b	b	b	a	a	b	b	b	b	b	b	b	b	b	b	b	b	b	b	b	b	b	b	a	a	b	b	b	a	b	b	b	b	b	b	b	b	a	a	b
Mark997406	b	b	a	b	b	b	b	b	b	b	b	b	a	a	b	b	b	b	b	b	b	b	b	b	b	b	b	b	b	b	b	b	a	a	b	b	b	a	b	b	b	b	b	b	b	b	a	a	b
Mark993641	b	b	a	b	b	b	b	b	b	b	b	b	a	a	b	b	b	b	b	b	b	a	b	b	b	b	b	b	b	b	b	b	a	a	b	b	b	a	b	b	b	b	b	b	b	b	a	a	b
Mark1018433	b	b	a	b	b	b	b	b	b	b	b	b	a	a	b	b	b	b	b	b	b	a	b	b	b	b	b	b	b	b	b	b	b	a	b	b	b	a	b	b	b	b	b	b	b	b	a	a	b
Mark1024185	b	b	a	b	b	b	b	b	b	b	b	b	a	a	b	b	b	b	b	b	b	a	b	b	b	b	b	b	b	b	b	b	b	a	b	b	b	a	b	b	b	b	b	b	b	b	a	a	b
Mark1055414	b	b	a	b	b	b	b	b	b	b	b	b	a	a	b	b	b	b	b	b	b	a	b	b	b	b	b	b	b	b	b	b	b	a	b	b	b	a	b	b	b	b	b	b	b	b	a	a	b
Mark1049920	b	b	a	b	b	b	b	b	b	b	b	b	b	a	b	b	b	b	b	b	b	a	b	b	b	b	b	b	b	b	b	b	b	a	b	b	b	a	b	b	b	b	b	b	b	b	a	a	b
Mark1010934	b	b	a	b	b	b	b	b	b	b	b	b	b	a	b	b	b	b	b	b	b	a	b	b	b	b	b	b	b	b	b	b	b	a	b	b	b	a	b	b	b	b	b	b	b	b	a	a	b
Mark981498	b	b	a	b	b	b	b	b	b	b	b	b	b	a	b	b	b	b	b	b	b	a	b	b	b	a	b	b	b	b	b	b	b	a	b	b	b	a	b	b	b	b	b	b	b	b	a	a	b
Mark1015661	b	b	a	b	b	b	b	b	b	b	b	b	b	a	b	b	b	b	b	b	b	a	b	b	b	a	b	b	b	b	b	b	b	a	b	b	b	a	b	b	b	b	b	b	b	b	a	a	b
Mark1017081	b	b	a	b	b	b	b	b	b	b	b	b	b	a	b	b	b	b	b	b	b	a	b	b	b	a	b	b	b	b	b	b	b	a	b	b	b	a	b	b	b	b	b	b	b	b	a	a	b
Mark1033227	b	b	a	b	b	b	b	b	b	b	b	b	b	a	b	b	b	b	b	b	b	a	b	b	b	a	b	b	b	b	b	b	b	a	b	b	b	a	b	b	b	b	b	b	b	b	a	a	b
Mark1046188	b	b	a	b	b	b	b	b	b	b	b	b	b	a	b	b	b	b	b	b	b	a	b	b	b	a	b	b	b	b	b	b	b	a	b	b	b	a	b	b	b	b	b	b	b	b	a	a	b
Mark1024792	b	b	a	b	b	b	b	b	b	b	b	b	b	a	b	b	b	b	b	b	b	a	b	b	b	a	b	b	b	b	b	b	b	a	b	b	b	a	b	b	b	b	b	b	b	b	a	a	b
Mark1047221	b	b	a	b	b	b	b	b	b	b	b	b	b	a	b	b	b	b	b	b	b	a	b	b	b	a	b	b	b	b	b	b	b	a	b	b	b	a	b	b	b	b	a	b	b	b	a	a	b
Mark976229	b	b	a	b	b	b	b	b	b	b	b	b	b	a	b	b	b	b	b	b	b	a	b	b	b	a	b	b	b	b	b	b	b	a	b	b	b	b	b	b	b	b	a	b	a	b	a	a	b
Mark999569	b	b	a	b	b	b	b	b	b	b	b	b	b	a	b	b	b	b	b	b	b	a	b	b	b	a	b	b	b	b	b	b	b	a	b	b	b	b	b	b	b	b	a	b	a	b	a	a	b
Mark1002739	b	b	a	b	b	b	b	b	b	b	b	b	b	a	b	b	b	b	b	b	b	a	b	b	b	a	b	b	b	b	b	b	b	a	b	b	b	b	b	b	b	b	a	b	a	b	a	a	b
Mark1054121	b	b	a	b	b	b	b	b	b	b	b	b	b	a	b	b	b	b	b	b	b	a	b	b	b	a	b	b	b	b	b	b	b	a	b	b	b	b	b	b	b	b	a	b	a	b	a	a	b
Mark1049036	b	b	a	b	b	b	b	b	b	b	b	b	b	a	b	b	b	b	b	b	b	a	b	b	b	b	b	b	b	b	b	b	b	a	b	b	b	b	b	b	b	b	a	b	a	b	a	a	b
Mark979642	b	b	a	b	b	b	b	b	b	b	b	b	b	a	b	b	b	b	b	b	b	a	b	b	b	b	b	b	b	b	b	b	b	a	b	b	b	b	b	b	b	b	a	b	a	b	a	a	b
Mark1020756	b	b	a	b	b	b	b	b	b	b	b	b	b	a	b	b	b	b	b	b	b	a	b	b	b	b	b	b	b	b	b	b	b	a	b	b	b	b	b	b	b	b	a	b	a	b	a	b	b
Mark989168	b	b	a	b	b	b	b	b	b	b	b	b	b	a	b	b	b	b	b	b	b	a	b	b	b	b	b	b	b	b	b	b	b	a	b	b	b	b	b	b	b	a	a	b	a	b	a	b	b
Mark1036632	b	b	a	b	b	b	b	b	b	b	b	b	b	a	b	b	b	b	b	b	b	a	b	b	b	b	b	b	b	b	b	b	b	a	b	b	b	b	b	b	b	a	a	b	a	b	a	b	b
Mark1046293	b	b	a	b	b	b	b	b	b	b	b	b	b	a	b	b	b	b	b	b	b	a	b	b	b	b	b	b	b	b	b	b	b	a	b	b	b	b	b	b	b	a	a	b	a	b	a	b	b
Mark976753	b	b	a	b	b	b	b	b	b	b	b	b	b	a	b	b	b	b	b	b	b	a	b	b	b	b	b	b	b	b	b	b	b	a	b	b	b	b	b	b	b	a	a	b	a	b	b	b	b
Mark1028312	b	b	a	b	b	b	b	b	b	b	b	b	b	a	b	b	b	b	b	b	b	a	b	b	b	b	b	b	b	b	b	b	b	a	b	b	b	b	b	b	b	a	a	b	a	b	b	b	b
Mark1017912	b	b	a	b	b	b	b	b	b	b	b	b	b	a	b	b	b	b	b	b	b	a	b	b	b	b	b	b	b	b	b	b	b	a	b	b	b	b	b	b	b	a	a	b	a	b	b	b	b
Mark1036099	b	b	a	b	b	b	b	b	b	b	b	b	b	a	b	b	b	b	b	b	b	a	b	b	b	b	b	b	b	b	b	b	b	a	b	b	b	b	b	b	b	a	a	b	a	b	b	b	b
Mark1014653	b	b	a	b	b	b	b	b	b	b	b	b	b	a	b	b	b	b	b	b	b	a	b	b	b	b	b	b	b	b	b	b	b	a	b	b	b	b	b	b	b	a	a	b	a	b	b	b	b
Mark990430	b	b	a	b	b	b	b	b	b	b	b	b	b	a	b	b	b	b	b	b	b	a	b	b	b	b	b	b	b	b	b	b	b	a	b	b	b	b	b	b	b	a	a	b	a	b	b	b	b
Mark1055072	b	b	a	b	b	b	b	b	b	b	b	b	b	a	b	b	b	b	b	b	b	a	b	b	b	b	b	b	b	b	b	b	b	a	b	b	b	b	b	b	b	a	a	b	a	b	b	a	b
Mark981996	b	b	a	b	b	b	b	b	b	b	b	b	b	a	b	b	b	b	b	b	b	a	b	b	b	b	b	b	b	b	b	b	b	a	b	b	b	b	b	b	b	a	a	b	b	b	b	a	b
Mark1028169	b	b	a	b	b	b	b	b	b	b	b	b	b	a	b	b	b	b	b	b	b	a	b	b	b	b	b	b	b	b	b	b	b	a	b	b	b	b	b	b	b	a	b	b	b	b	b	a	b
Mark998136	b	b	a	b	b	b	b	b	b	b	b	b	b	a	b	b	b	b	b	b	b	a	b	b	b	b	b	b	b	b	b	b	b	a	b	b	b	b	b	b	b	a	b	b	b	b	b	a	b
Mark1002531	b	b	a	b	b	b	b	b	b	b	b	b	b	a	b	b	b	b	b	b	b	a	b	b	b	b	b	b	b	b	b	b	b	a	b	b	b	b	b	b	b	a	b	b	b	b	b	a	b
Mark1013325	b	b	a	b	b	b	b	b	b	b	b	b	b	a	b	b	b	b	b	b	b	a	b	b	b	b	b	b	b	b	b	b	b	a	b	b	b	b	b	b	b	a	b	b	b	b	b	a	b
Mark995040	b	b	a	b	b	b	b	b	b	b	b	b	b	a	b	b	b	b	b	b	b	a	b	b	b	b	b	b	b	b	b	b	b	a	b	b	b	b	b	b	b	a	b	b	b	b	a	a	b
Mark1047925	b	b	a	b	b	b	b	b	b	b	b	b	b	a	b	b	b	b	b	b	b	a	b	b	b	b	b	b	b	b	b	b	b	a	b	b	b	b	b	b	b	a	b	b	b	b	a	a	b
Mark998780	b	b	a	b	b	b	b	b	b	b	b	b	b	a	b	b	b	b	b	b	b	a	b	b	b	b	b	b	b	b	b	b	b	a	b	b	b	b	b	b	b	a	b	b	b	b	a	a	b
Mark1025765	b	b	a	b	b	b	b	b	b	b	b	b	b	a	b	b	b	b	b	b	b	a	b	b	b	b	b	b	b	b	b	b	b	a	b	b	b	b	b	b	b	a	b	b	b	b	a	a	b
Mark1022133	b	b	a	b	b	b	b	b	b	b	b	b	b	a	b	b	b	b	b	b	b	a	b	b	b	b	b	b	b	b	b	b	b	a	b	b	b	b	b	b	b	a	b	b	b	b	a	a	b
Mark1030111	b	b	a	b	b	b	b	b	b	b	b	b	b	a	b	b	b	b	b	b	b	a	b	b	b	b	b	b	b	b	b	b	b	a	b	b	b	b	b	b	b	a	b	b	b	b	a	a	b
Mark1049880	b	b	a	b	b	b	b	b	b	b	b	b	b	a	b	b	b	b	b	b	b	a	b	b	b	b	b	b	b	b	b	b	b	a	b	b	b	b	b	b	b	a	b	b	b	b	a	a	b
Mark978560	b	b	a	b	b	b	b	b	b	b	b	b	b	a	b	b	b	b	b	b	b	a	b	b	b	b	b	b	b	b	b	b	b	a	b	b	b	b	b	b	b	a	b	b	b	b	a	a	b
Mark1002437	b	b	a	b	b	b	b	b	b	b	b	b	b	a	b	b	b	b	b	b	b	a	b	b	b	b	b	b	b	b	b	b	b	a	b	b	b	b	b	b	b	a	b	b	b	b	a	a	b
Mark1043088	b	b	a	b	b	b	b	b	b	b	b	b	b	a	b	b	b	b	b	b	b	a	b	b	b	b	b	b	b	b	b	b	b	a	b	b	b	b	b	b	b	a	b	b	b	b	a	a	b
Mark988407	b	b	a	b	b	b	b	b	b	b	b	b	b	a	b	b	b	b	b	b	b	a	b	b	b	b	b	b	b	b	b	b	b	a	b	b	b	b	b	b	b	a	b	b	b	b	a	a	b
Mark1000788	b	b	a	b	b	b	b	b	b	b	b	b	b	a	b	b	b	b	b	b	b	a	b	b	b	b	b	b	b	b	b	b	b	a	b	b	b	b	b	b	b	a	b	b	b	b	a	a	b
Mark1006329	b	b	a	b	b	b	b	b	b	b	b	b	b	a	b	b	b	b	b	b	b	a	b	b	b	b	b	b	b	b	b	b	b	a	b	b	b	b	b	b	b	a	b	b	b	b	a	a	b
Mark1044779	b	b	a	b	b	b	b	b	b	b	b	b	b	a	b	b	b	b	b	b	b	a	b	b	b	b	b	b	b	b	b	b	b	a	b	b	b	b	b	b	b	a	b	b	b	b	a	a	b
Mark983847	b	b	a	b	b	b	b	b	b	b	b	b	b	a	b	b	b	b	b	b	b	a	b	b	b	b	b	b	b	b	b	b	b	a	b	b	b	b	b	b	b	a	b	b	b	b	a	a	b
Mark989877	b	b	a	b	b	b	b	b	b	b	b	b	b	a	b	b	b	b	b	b	b	a	b	b	b	b	b	b	b	b	b	b	b	a	b	b	b	b	b	b	b	a	b	b	b	b	a	a	b
Mark989349	b	b	a	b	b	b	b	b	b	b	b	b	b	a	b	b	b	b	b	b	b	a	b	b	b	b	b	b	b	b	b	b	b	a	b	b	b	b	b	b	b	a	b	b	b	b	a	b	b
Mark999712	b	b	a	b	b	b	b	b	b	b	b	b	b	a	b	b	b	b	b	b	b	a	b	b	b	b	b	b	b	b	b	b	b	a	b	b	b	b	b	b	b	a	b	b	b	b	a	b	b
Mark1028849	b	b	a	b	b	b	b	b	b	b	b	b	b	a	b	b	b	b	b	b	b	a	b	b	b	b	b	b	b	b	b	b	b	a	b	b	b	b	b	b	b	a	b	b	b	b	a	b	b
Mark1025839	b	b	a	b	b	b	b	b	b	b	b	b	b	a	b	b	b	b	b	b	b	a	b	b	b	b	b	b	b	b	b	b	b	a	b	b	b	b	b	b	b	a	b	b	b	b	a	b	b
Mark977975	b	b	a	b	b	b	b	b	b	b	b	b	b	a	b	b	b	b	b	b	b	a	b	b	b	b	b	b	b	b	b	b	b	a	b	b	b	b	b	b	b	a	b	b	b	b	b	b	b
Mark1038043	b	b	a	b	b	b	b	b	b	b	b	b	b	a	b	b	b	b	b	b	b	a	b	b	b	b	b	b	b	b	b	b	b	a	b	b	b	b	b	b	b	a	b	b	b	b	b	b	b
Mark979420	b	b	a	b	b	b	b	b	b	b	b	b	b	a	b	b	b	b	b	b	b	a	b	b	b	b	b	b	b	b	b	b	b	a	b	b	b	b	b	b	b	a	b	b	b	b	b	b	b
Mark1008144	b	b	a	b	b	b	b	b	b	b	b	b	b	a	b	b	b	b	b	b	b	a	b	b	b	b	b	b	b	b	b	b	b	a	b	b	b	b	b	b	b	a	b	b	b	b	b	b	b
Mark994834	b	b	a	b	b	b	b	b	b	b	b	b	b	a	b	b	b	b	b	b	b	a	b	b	b	b	b	b	b	b	b	b	b	a	b	b	b	b	b	b	b	a	b	b	b	b	b	b	b
Mark989944	b	b	a	b	b	b	b	b	b	b	b	b	b	a	b	b	b	b	b	b	b	a	b	b	b	b	b	b	b	b	b	b	b	a	b	b	b	b	b	b	b	a	b	b	b	b	b	b	b
Mark982544	b	b	a	b	b	b	b	b	b	b	b	b	b	a	b	b	b	b	b	b	b	a	b	b	b	b	b	b	b	b	b	b	b	a	b	b	b	b	b	b	b	a	b	b	b	b	b	b	b
Mark1009238	b	b	a	b	b	b	b	b	b	b	b	b	b	a	b	b	b	b	b	b	b	a	b	b	b	b	b	b	b	b	b	b	b	a	b	b	b	b	b	b	b	a	b	b	b	b	b	b	b
Mark1029016	b	b	a	b	b	b	b	b	b	b	b	b	b	a	b	b	b	b	b	b	b	a	b	b	b	b	b	b	b	b	b	b	b	a	b	b	b	b	b	b	b	a	b	b	b	b	b	b	b
Mark993815	b	b	a	b	b	b	b	b	b	b	b	b	b	a	b	b	b	b	b	b	b	a	b	b	b	b	b	b	b	b	b	b	b	b	b	b	b	b	b	b	b	a	b	b	b	b	b	b	b
Mark1026635	b	b	a	b	b	b	b	b	b	b	b	b	b	a	b	b	b	b	b	b	b	b	b	b	b	b	b	b	b	b	b	b	b	b	b	b	b	b	b	b	b	a	b	b	b	b	b	b	b
Mark1018243	b	b	a	b	b	b	b	b	b	b	b	b	b	a	b	b	b	b	b	b	b	b	b	b	b	b	b	b	b	b	b	b	b	b	b	b	b	b	b	b	b	b	b	b	b	b	b	b	b
Mark1022861	b	b	a	b	b	b	b	b	b	b	b	b	b	a	b	b	b	b	b	b	b	b	b	b	b	b	b	b	b	b	b	b	b	b	b	b	b	b	b	b	b	b	b	b	b	b	b	b	b
Mark1027681	b	b	a	b	b	b	b	b	b	b	b	b	b	a	b	b	b	b	b	b	b	b	b	b	b	b	b	b	b	b	b	b	b	b	b	b	b	b	b	b	b	b	b	b	b	b	b	b	b
Mark1048664	b	b	a	b	b	b	b	b	b	b	b	b	b	a	b	b	b	b	b	b	b	b	b	b	b	b	b	b	b	b	b	b	b	b	b	b	b	b	b	b	b	b	b	b	b	b	b	b	b
Mark1013480	b	b	b	b	b	b	b	b	b	b	b	b	b	a	b	b	b	b	b	b	b	b	b	b	b	b	b	b	b	b	b	b	b	b	b	b	b	b	b	b	b	b	b	b	b	b	b	b	b
Mark1048503	b	b	b	b	b	b	b	b	b	b	b	b	b	a	b	b	b	b	b	b	b	b	b	b	b	b	b	b	b	b	b	b	b	b	b	b	b	b	b	b	b	b	b	b	b	b	b	b	b
Mark1001690	b	b	b	b	b	b	b	b	b	b	b	b	b	a	b	b	b	b	b	b	b	b	b	b	b	b	b	b	b	b	b	b	b	b	b	b	b	b	b	b	b	b	b	b	b	b	b	b	b
Mark1054341	b	b	b	b	b	b	b	b	b	b	b	b	b	a	b	b	b	b	b	b	b	b	b	b	b	b	b	b	b	b	b	b	b	b	b	b	b	b	b	b	b	b	b	b	b	b	b	b	b
Mark979244	b	b	b	b	b	b	b	b	b	b	b	b	b	a	b	b	b	b	b	b	b	b	b	b	b	a	b	b	b	b	b	b	b	b	b	b	b	b	b	b	b	b	b	b	b	b	b	b	b
Mark982225	b	b	b	b	b	b	b	b	b	b	b	b	b	a	b	b	b	b	b	b	b	b	b	b	b	a	b	b	b	b	b	b	b	b	b	b	b	b	b	b	b	b	b	b	b	b	b	b	b
Mark1014699	b	b	b	b	b	b	b	b	b	b	b	b	b	a	b	b	b	b	b	b	b	b	b	b	b	b	b	b	b	b	b	b	b	b	b	b	b	b	b	b	b	b	b	b	b	b	b	b	b
Mark1040417	b	b	b	b	b	b	b	b	b	b	b	b	b	a	b	b	b	b	b	b	b	b	b	b	b	b	b	b	b	b	b	b	b	b	b	b	b	b	b	b	b	b	b	b	b	b	b	b	b
Mark998510	b	b	b	b	b	b	b	b	b	b	b	b	b	a	b	b	b	b	b	b	b	b	b	b	b	b	b	b	b	b	b	b	b	b	b	b	b	a	b	b	b	b	b	b	b	b	b	b	b
Mark993914	b	b	b	b	b	b	b	b	b	b	b	b	b	a	b	b	b	b	b	b	b	a	b	b	b	b	b	b	b	b	b	b	b	a	b	b	b	a	b	b	b	b	b	b	b	b	b	b	b
Mark1047449	b	b	b	b	b	b	b	b	b	b	b	b	b	a	b	b	b	b	a	b	b	a	b	b	b	b	b	b	b	b	b	b	b	a	b	b	b	a	b	b	b	b	b	b	b	b	b	b	b
Mark1022596	b	b	b	b	b	b	b	b	b	b	b	b	b	a	b	b	b	b	a	b	b	a	b	b	b	b	b	b	b	b	b	b	b	a	b	b	b	a	b	b	b	b	b	b	b	b	b	b	b
Mark1034233	b	b	b	b	b	b	b	b	b	b	b	b	b	a	b	b	b	b	a	b	b	a	b	b	b	b	b	b	b	b	b	b	b	a	b	b	b	a	b	b	b	b	b	b	b	b	b	b	b
Mark1036613	b	b	b	b	b	b	b	b	b	b	b	b	b	a	a	b	b	b	a	b	b	a	a	b	b	b	b	b	b	b	b	b	b	a	a	b	b	a	b	b	b	b	b	b	b	b	b	a	b
Mark990034	b	b	b	b	b	b	b	b	b	b	b	b	b	a	a	b	b	b	a	b	b	a	a	b	b	b	b	b	b	b	b	b	b	a	a	b	b	a	b	b	b	b	b	b	b	b	b	a	b
Mark984273	b	b	b	b	b	b	b	b	b	b	b	b	b	a	a	b	b	b	a	b	b	a	a	b	b	b	b	b	b	b	b	b	b	a	a	b	b	a	b	b	b	b	b	b	b	b	a	a	b
Mark1029594	b	b	b	b	b	b	b	b	b	b	b	b	b	a	a	b	b	b	a	b	b	a	a	b	b	b	b	b	b	b	b	b	b	a	a	b	b	a	b	b	b	b	b	b	b	b	a	a	b
Mark1033713	b	b	b	b	b	b	b	b	b	b	b	b	b	a	a	b	b	b	a	b	b	a	a	b	b	b	b	b	b	b	b	b	b	a	a	b	b	a	b	b	b	b	b	b	b	b	a	a	b
Mark1039045	b	b	b	b	b	b	b	b	b	b	b	b	b	a	a	b	b	b	a	b	b	a	a	b	b	b	b	b	b	b	b	b	b	a	a	b	b	a	b	b	b	b	b	b	b	b	a	a	b
Mark1052869	b	b	b	b	b	b	b	b	b	b	b	b	b	a	a	b	b	b	a	b	b	a	a	b	b	b	b	b	b	b	b	b	b	a	a	b	b	a	b	b	b	b	b	b	b	b	a	a	b
Mark991933	b	b	b	b	b	b	b	b	b	b	b	b	b	a	a	b	b	b	a	b	b	a	a	b	b	b	b	b	b	b	b	b	b	a	a	b	b	a	b	b	b	b	b	b	b	b	a	a	b
Mark1051306	b	b	b	b	b	b	b	b	b	b	b	b	b	a	a	b	b	b	a	b	b	a	a	b	b	b	b	b	b	b	b	b	b	a	a	b	b	a	b	b	b	b	b	b	b	b	a	a	b
Mark1026846	b	b	b	b	b	b	b	b	b	b	b	b	b	a	a	b	b	b	a	b	b	a	a	b	b	b	b	b	b	b	b	b	b	a	a	b	b	a	b	b	b	b	b	b	b	b	a	a	b
Mark1011893	b	b	b	b	b	b	b	b	b	b	b	b	b	a	a	b	b	b	a	b	b	a	a	b	b	b	b	b	b	b	b	b	b	a	a	b	b	a	b	b	b	b	b	b	b	b	a	a	b
Mark996491	b	b	b	b	b	b	b	b	b	b	b	b	b	a	a	b	b	b	a	b	b	a	a	b	b	b	b	b	b	b	b	b	b	a	a	b	b	a	b	b	b	b	b	b	b	b	a	a	b
Mark1043995	b	b	b	b	b	b	b	b	b	b	b	b	b	a	a	b	b	b	a	b	b	a	a	b	b	b	b	b	b	b	b	b	b	a	a	a	b	a	b	b	b	b	a	b	b	b	a	a	b
Mark995148	b	b	b	b	b	b	b	b	b	b	b	b	a	a	a	b	b	b	a	b	b	a	a	b	b	b	b	b	b	b	b	b	b	a	a	a	b	a	b	b	b	b	a	b	a	b	a	a	a
Mark1038676	b	b	b	b	b	b	b	b	b	b	b	b	a	a	a	b	b	b	a	b	b	a	a	b	b	b	b	b	b	b	b	b	b	a	a	a	b	a	b	b	b	b	a	b	a	b	a	a	a
Mark1002896	b	b	b	b	b	b	b	b	b	b	b	b	a	a	a	b	b	b	a	b	b	a	a	b	b	b	b	b	b	b	b	b	b	a	a	a	b	a	b	b	b	b	a	b	a	b	a	a	a
Mark984469	b	b	b	b	b	b	b	b	b	b	b	b	a	a	a	b	b	b	a	b	b	a	a	b	b	b	b	b	b	b	b	b	b	a	a	a	b	a	b	b	b	b	a	b	a	b	a	a	a
Mark1044460	b	b	b	b	b	b	b	b	b	b	b	b	a	a	a	b	b	b	a	b	b	a	a	b	b	b	b	b	b	b	b	b	b	a	a	a	b	a	b	b	b	b	a	b	a	b	a	a	a
Mark890559	b	b	b	b	b	b	b	b	b	b	b	b	b	a	b	b	b	b	b	b	b	b	b	b	b	b	b	b	b	b	b	b	b	a	b	b	b	b	b	b	b	b	b	b	b	b	a	a	b
Mark894974	b	b	b	b	b	b	b	b	b	b	b	b	b	a	b	b	b	b	b	b	b	b	b	b	b	b	b	b	b	b	b	b	b	a	b	b	b	b	b	b	b	b	b	b	b	b	a	a	b
Mark831178	b	b	b	b	b	b	b	b	b	b	b	b	b	a	b	b	b	b	b	b	b	b	b	b	b	b	b	b	b	b	b	b	b	a	b	b	b	b	b	b	b	b	b	b	b	b	a	a	b
Mark833625	b	b	b	b	b	b	b	b	b	b	b	b	b	a	b	b	b	b	b	b	b	b	b	b	b	b	b	b	b	b	b	b	b	a	b	b	b	b	b	b	b	b	b	b	b	b	a	a	b
Mark838611	b	b	b	b	b	b	b	b	b	b	b	b	b	a	b	b	b	b	b	b	b	b	b	b	b	b	b	b	b	b	b	b	b	a	b	b	b	b	b	b	b	b	b	b	b	b	a	a	b
Mark844311	b	b	b	b	b	b	b	b	b	b	b	b	b	a	b	b	b	b	b	b	b	b	b	b	b	b	b	b	b	b	b	b	b	a	b	b	b	b	b	b	b	b	b	b	b	b	a	a	b
Mark859898	b	b	b	b	b	b	b	b	b	b	b	b	b	a	b	b	b	b	b	b	b	b	b	b	b	b	b	b	b	b	b	b	b	a	b	b	b	b	b	b	b	b	b	b	b	b	a	a	b
Mark859950	b	b	b	b	b	b	b	b	b	b	b	b	b	a	b	b	b	b	b	b	b	b	b	b	b	b	b	b	b	b	b	b	b	a	b	b	b	b	b	b	b	b	b	b	b	b	a	a	b
Mark861455	b	b	b	b	b	b	b	b	b	b	b	b	b	a	b	b	b	b	b	b	b	b	b	b	b	b	b	b	b	b	b	b	b	a	b	b	b	b	b	b	b	b	b	b	b	b	a	a	b
Mark879524	b	b	b	b	b	b	b	b	b	b	b	b	b	a	b	b	b	b	b	b	b	b	b	b	b	b	b	b	b	b	b	b	b	a	b	b	b	b	b	b	b	b	b	b	b	b	a	a	b
Mark885863	b	b	b	b	b	b	b	b	b	b	b	b	b	a	b	b	b	b	b	b	b	b	b	b	b	b	b	b	b	b	b	b	b	a	b	b	b	b	b	b	b	b	b	b	b	b	a	a	b
Mark897018	b	b	b	b	b	b	b	b	b	b	b	b	b	a	b	b	b	b	b	b	b	b	b	b	b	b	b	b	b	b	b	b	b	a	b	b	b	b	b	b	b	b	b	b	b	b	a	a	b
Mark850220	b	b	b	b	b	b	b	b	b	b	b	b	b	a	b	b	b	b	b	b	b	b	b	b	b	b	b	b	b	b	b	b	b	a	b	b	b	b	b	b	b	b	b	b	b	b	a	a	b
Mark886596	b	b	b	b	b	b	b	b	b	b	b	b	b	a	b	b	b	b	b	b	b	b	b	b	b	b	b	b	b	b	b	b	b	a	b	b	b	b	b	b	b	b	b	b	b	b	a	a	b
Mark889189	b	b	b	b	b	b	b	b	b	b	b	b	b	a	b	b	b	b	b	b	b	b	b	b	b	b	b	b	b	b	b	b	b	a	b	b	b	b	b	b	b	b	b	b	b	b	a	a	b
Mark876138	b	b	b	b	b	b	b	b	b	b	b	b	b	a	b	b	b	b	b	b	b	b	b	b	b	b	b	b	b	b	b	b	b	a	b	b	b	b	b	b	b	b	b	b	b	b	a	a	b
Mark838461	b	b	b	b	b	b	b	b	b	b	b	b	b	a	b	b	b	b	b	b	b	b	b	b	b	b	b	b	b	b	b	b	b	a	b	b	b	b	b	b	b	b	b	b	b	b	a	a	b
Mark847458	b	b	b	b	b	b	b	b	b	b	b	b	b	a	b	b	b	b	b	b	b	a	b	b	b	b	b	b	b	b	b	b	b	a	b	b	b	b	b	b	b	b	b	a	b	b	a	a	b
Mark848743	b	b	b	b	b	b	b	b	b	b	b	b	b	a	b	b	b	b	b	b	b	a	b	b	b	b	b	b	b	b	b	b	b	a	b	b	b	b	b	b	b	b	b	a	b	b	a	a	b
Mark859393	b	b	b	b	b	b	b	b	b	b	b	b	b	a	b	b	b	b	b	b	b	a	b	b	b	b	b	b	b	b	b	b	b	a	b	b	b	b	b	b	b	b	b	a	b	b	a	a	b
Mark855624	b	b	b	b	b	b	a	b	b	b	b	b	b	a	b	b	b	b	b	b	b	a	b	b	b	b	b	b	b	b	b	b	b	a	b	b	b	b	b	b	b	b	b	a	b	b	a	a	b
Mark872358	b	b	b	b	b	b	a	b	b	b	b	b	b	a	b	b	b	b	b	b	b	a	b	b	b	b	b	b	b	b	b	b	b	a	b	b	b	b	b	b	b	b	b	a	b	b	a	a	b
Mark897260	b	b	b	b	b	b	a	b	b	b	b	b	b	a	b	b	b	b	b	b	b	a	b	b	b	b	b	b	b	b	b	b	b	a	b	b	b	b	b	b	b	b	b	a	b	b	a	a	b
Mark868488	b	b	b	b	b	b	a	b	b	b	b	b	b	a	b	b	b	b	b	b	b	a	b	b	b	b	b	b	b	b	b	b	b	a	b	b	a	b	b	b	b	b	b	a	b	b	a	a	b
Mark884528	b	b	b	b	b	b	a	b	b	b	b	b	b	a	b	b	b	b	b	b	b	a	b	b	b	b	b	b	b	b	b	b	b	a	b	b	a	b	b	b	b	b	b	a	b	b	a	a	b
Mark892634	b	b	b	b	b	b	a	b	b	b	b	b	b	a	b	b	b	b	b	b	b	a	b	b	b	b	b	b	b	b	b	b	b	a	b	b	a	b	b	b	b	b	b	a	b	b	a	a	b
Mark886257	b	b	b	b	b	b	a	b	b	b	b	b	b	a	b	b	b	b	b	b	b	a	b	b	b	b	b	b	b	b	b	b	b	a	b	b	a	b	b	b	b	b	b	a	b	b	a	a	b
Mark898118	b	b	b	b	b	b	a	b	b	b	b	b	b	a	b	b	b	b	b	b	b	a	b	b	b	b	b	b	b	b	b	b	b	a	b	b	a	b	b	b	b	b	b	a	b	b	a	a	b
Mark836219	b	b	b	b	b	a	a	b	b	b	b	b	b	a	b	b	b	b	b	b	b	a	b	b	b	b	b	b	b	b	b	b	b	a	b	b	a	b	b	b	b	b	b	a	b	b	a	a	b
Mark839994	b	b	b	b	b	a	a	b	b	b	b	b	b	a	b	b	b	b	b	b	b	a	b	b	b	b	b	b	b	b	b	b	b	a	b	b	a	b	b	b	b	b	b	a	b	b	a	a	b
Mark879242	b	b	b	b	b	a	a	b	b	b	b	b	b	a	b	b	b	b	a	b	b	a	b	b	b	b	b	b	b	b	b	b	b	a	b	b	a	b	b	b	b	b	b	a	b	b	a	a	b
Mark894551	b	b	b	b	a	a	a	b	b	b	b	b	b	a	b	b	b	b	a	b	b	a	b	b	b	b	b	b	b	b	b	b	b	a	b	b	a	b	b	b	b	b	b	a	b	b	a	a	b
Mark873841	b	b	b	b	a	a	a	b	b	b	b	b	b	a	b	b	b	b	a	b	b	a	b	b	b	b	b	b	b	b	b	b	b	a	b	b	a	b	b	b	b	b	b	a	b	b	a	a	b
Mark877388	b	b	b	b	a	a	a	b	b	b	b	b	b	a	b	b	b	b	a	b	b	a	b	b	b	b	b	b	b	b	b	b	b	a	b	b	a	b	a	b	b	b	b	a	b	b	a	a	b
Mark880604	b	b	b	b	a	a	a	b	b	b	b	b	b	a	b	b	b	b	a	b	b	a	b	b	b	b	b	b	b	b	b	b	b	a	b	b	a	b	a	b	b	b	b	a	b	b	a	a	b
Mark850813	b	b	b	b	a	a	a	b	b	b	b	b	b	a	b	b	b	b	a	b	b	a	b	b	a	b	b	b	b	b	b	b	b	a	b	b	a	b	a	b	b	b	b	a	b	b	a	a	b
Mark847387	b	b	b	b	a	a	a	b	b	b	b	b	b	a	b	b	b	b	a	b	b	a	b	b	a	b	b	b	b	b	b	b	b	a	b	b	a	b	a	b	b	b	b	a	b	b	a	a	b
Mark876509	b	b	b	b	a	a	a	b	b	b	b	b	b	a	b	b	b	b	a	b	b	a	b	b	a	b	b	b	b	b	b	b	b	a	b	b	a	b	a	b	b	b	b	a	b	b	a	a	b
Mark833977	b	b	b	b	a	a	a	b	b	b	b	b	b	a	b	b	b	b	a	b	b	a	b	b	a	b	b	b	b	b	b	b	b	a	b	b	a	b	a	b	b	b	b	a	b	b	a	a	b
Mark867594	b	b	b	b	a	a	a	b	b	b	b	b	b	a	b	b	b	b	a	b	b	a	b	b	a	b	b	b	b	b	b	b	b	a	b	b	a	b	a	b	b	b	b	a	b	b	a	a	b
Mark839236	b	b	b	b	a	a	a	b	b	b	b	b	b	a	b	b	b	b	a	b	b	a	b	b	a	b	b	b	b	b	b	b	b	a	b	b	b	b	a	b	b	b	b	a	b	b	a	a	b
Mark842772	b	b	b	b	a	a	a	b	b	b	b	b	b	a	b	b	b	b	a	b	b	a	b	b	a	b	b	b	b	b	b	b	b	a	b	b	b	b	a	b	b	b	b	a	b	b	a	a	b
Mark854050	b	b	b	b	a	a	a	b	b	b	b	b	b	a	b	b	b	b	a	b	b	a	b	b	a	b	b	b	b	b	b	b	b	a	b	b	b	b	a	b	b	b	b	a	b	b	a	a	b
Mark875215	b	b	b	b	a	a	a	b	b	b	b	b	b	a	b	b	b	b	a	b	b	a	b	b	a	b	b	b	b	b	b	b	b	a	b	b	b	b	a	b	b	b	b	a	b	b	a	a	b
Mark886314	b	b	b	b	a	a	a	b	b	b	b	b	b	a	b	b	b	b	a	b	b	a	b	b	a	b	b	b	b	b	b	b	b	a	b	b	b	b	a	b	b	b	b	a	b	b	a	a	b
Mark836933	b	b	b	b	a	a	a	b	b	b	b	b	b	a	b	b	b	b	a	b	b	a	b	b	a	a	b	b	b	b	b	b	b	a	b	b	b	b	a	b	b	b	b	a	b	b	a	a	b
Mark845165	b	b	b	b	a	a	a	b	b	b	b	b	b	a	b	b	b	b	a	b	b	a	b	b	a	a	b	b	b	b	b	b	b	a	b	b	b	b	a	b	b	b	b	a	b	b	a	a	b
Mark880629	b	b	b	b	a	a	a	b	b	b	b	b	b	a	b	b	b	b	a	b	b	a	b	b	a	a	b	b	b	b	b	b	b	a	b	b	a	b	a	b	b	b	b	a	b	b	a	a	b
Mark836626	b	b	b	b	a	a	a	b	b	b	b	b	b	a	b	b	b	b	a	b	b	a	b	b	a	a	b	b	b	b	b	b	b	a	b	b	a	b	a	b	b	b	b	a	b	b	a	a	b
Mark889122	b	b	b	b	a	a	a	b	b	b	b	b	b	a	b	b	b	b	a	b	b	a	b	b	a	a	b	b	b	b	b	b	b	a	b	b	a	b	a	b	b	b	b	a	b	b	a	a	b
Mark853247	b	b	b	b	a	a	a	b	b	b	b	b	b	a	b	b	b	b	a	b	b	a	b	b	a	a	b	b	b	b	b	b	b	a	b	b	a	b	a	b	b	b	b	a	b	b	a	a	b
Mark860951	b	b	b	b	a	a	a	b	b	b	b	b	b	a	b	b	b	b	a	b	b	a	b	b	a	a	b	b	b	a	b	b	b	a	b	b	a	b	a	b	b	b	b	a	b	b	a	a	b
Mark837555	b	b	b	b	a	a	a	b	b	b	b	b	b	a	b	b	b	b	a	b	b	a	b	b	a	a	b	b	b	a	b	b	b	a	b	b	a	b	a	-	b	b	b	a	b	b	a	a	b
Mark842043	b	b	b	b	a	a	a	b	b	b	b	b	b	a	b	b	b	b	a	b	b	a	b	b	a	a	b	b	b	a	b	b	b	a	b	b	a	b	a	-	b	b	b	a	b	b	a	a	b
Mark848196	b	b	b	b	a	a	a	b	b	b	b	b	b	a	b	b	b	b	a	b	b	a	b	b	a	a	b	b	b	a	b	b	b	a	b	b	a	b	a	-	b	b	b	a	b	b	a	a	b
Mark879807	b	b	b	b	a	a	a	b	b	b	b	b	b	a	b	b	b	b	a	b	b	a	b	b	a	a	b	b	b	a	b	b	b	a	b	b	a	b	a	-	b	b	b	a	b	b	a	a	b
Mark854507	b	b	b	b	a	a	a	b	b	b	b	b	b	a	b	b	b	b	a	b	b	a	b	b	a	a	b	b	b	a	b	b	a	a	b	b	a	b	a	-	b	b	b	a	b	b	a	a	b
Mark867356	b	b	b	b	a	a	a	b	b	b	b	b	b	a	b	b	b	b	a	b	b	a	b	b	a	a	b	b	b	a	b	b	a	a	b	b	a	b	a	-	b	b	b	a	b	b	a	a	b
Mark887627	b	b	b	b	a	a	a	b	b	b	b	b	b	a	b	b	b	b	a	a	b	a	b	b	a	a	b	b	b	a	b	b	a	a	b	a	a	b	a	-	b	b	b	a	b	a	a	a	b
Mark860580	b	b	b	b	a	a	a	a	b	b	b	b	b	a	b	b	b	b	a	a	b	a	b	b	a	a	b	b	b	a	b	b	a	a	b	a	a	b	a	-	b	b	b	a	b	a	a	a	b
Mark850305	b	b	b	b	a	a	a	a	b	b	b	b	b	a	b	b	b	b	a	a	b	a	b	a	a	a	b	b	b	a	b	b	a	a	b	a	a	b	a	-	b	b	b	a	b	a	a	a	b
Mark867506	b	b	b	b	a	a	a	a	b	b	b	b	b	a	b	b	b	b	a	a	b	a	b	a	a	a	b	b	a	a	b	b	a	a	b	a	a	b	a	-	b	b	b	a	b	a	a	a	b
Mark858724	b	b	b	b	a	a	a	a	b	b	b	b	b	a	b	b	a	b	a	a	b	a	b	a	a	a	b	b	a	a	a	b	a	a	b	a	a	b	a	-	b	b	b	a	b	a	a	a	b
Mark844000	b	b	b	b	a	a	a	a	a	b	b	b	b	a	b	b	a	b	a	a	b	a	b	a	a	a	b	b	a	a	a	b	a	a	b	a	a	b	a	a	b	b	b	a	b	a	a	a	b
Mark889539	b	b	b	b	a	a	a	a	a	b	b	b	b	a	b	b	a	b	a	a	b	a	b	a	a	a	b	b	a	a	a	b	a	a	b	a	a	b	a	a	b	b	b	a	b	a	a	a	b
Mark891937	b	b	b	b	a	a	a	a	a	b	b	b	b	a	b	b	a	b	a	a	b	a	b	a	a	a	b	b	a	a	a	b	a	a	b	a	a	b	a	a	b	b	b	a	b	a	a	a	b
Mark884419	b	b	b	b	a	a	a	a	a	b	b	b	b	a	b	b	a	b	a	a	b	a	b	a	a	a	b	b	a	a	a	b	a	a	b	a	a	b	a	a	b	b	b	a	b	a	a	a	b
Mark895189	b	b	b	b	a	a	a	a	a	b	b	b	b	a	b	b	a	b	a	a	b	a	b	a	a	a	b	b	a	a	a	b	a	a	b	a	a	b	a	a	b	b	b	a	b	a	a	a	b
Mark837368	b	b	b	b	a	a	a	a	a	b	b	b	b	a	b	b	a	b	a	a	b	a	b	a	a	a	b	b	a	a	a	b	a	a	b	a	a	b	a	a	b	b	b	a	b	a	a	a	b
Mark860793	b	b	b	b	a	a	a	a	a	b	b	b	b	a	b	b	a	b	a	a	b	a	b	a	a	a	b	b	a	a	a	b	a	a	b	a	a	b	a	a	b	b	b	a	b	a	a	a	b
Mark893282	b	b	b	b	a	a	a	a	a	b	b	b	b	a	b	b	a	b	a	a	b	a	b	a	a	a	b	b	a	a	a	b	a	a	b	a	a	b	a	a	b	b	b	a	b	a	a	a	b
Mark875728	b	b	b	b	a	a	a	a	a	b	b	b	b	a	b	b	a	b	a	a	b	a	b	a	a	a	b	b	a	a	a	b	a	a	b	a	a	b	a	b	b	b	b	a	b	a	a	a	b
Mark845197	b	b	b	b	a	a	a	a	a	b	b	b	b	a	b	b	a	b	a	a	b	a	b	a	a	a	b	b	a	a	a	b	a	a	b	a	a	b	a	b	b	b	b	a	b	a	a	a	b
Mark851402	b	b	b	b	a	a	a	a	a	b	b	b	b	a	b	b	a	b	a	a	b	a	b	a	a	a	b	b	a	a	a	b	a	a	b	a	a	b	a	b	b	b	b	a	b	a	a	a	b
Mark838003	b	b	b	b	a	a	a	a	a	b	b	b	b	a	b	b	a	b	a	a	b	b	b	a	a	a	b	b	a	a	a	b	a	a	b	a	a	b	a	b	b	b	b	a	b	a	a	a	b
Mark838277	b	b	b	b	a	a	a	a	a	b	b	b	b	a	b	b	a	b	a	a	b	b	b	a	a	a	b	b	a	a	a	b	a	a	b	a	a	b	a	b	b	b	b	a	b	a	a	a	b
Mark842879	b	b	b	b	a	a	a	a	a	b	b	b	b	a	b	b	a	b	a	a	b	b	b	a	a	a	b	b	a	a	a	b	a	a	b	a	a	b	a	b	b	b	b	a	b	a	a	a	b
Mark887485	b	b	b	b	a	a	a	a	a	b	b	b	b	a	b	b	a	b	a	a	b	b	b	a	a	a	b	b	a	a	a	b	a	a	b	a	a	b	a	b	b	b	b	a	b	a	a	a	b
Mark844558	b	b	b	b	a	a	a	a	a	b	b	b	b	a	b	b	a	b	a	a	b	b	b	a	a	a	b	b	a	a	a	b	a	a	b	a	a	b	a	b	b	b	b	a	b	a	a	a	b
Mark850701	b	b	b	b	a	a	a	a	a	b	b	b	b	a	b	b	a	b	a	a	b	b	b	a	a	a	b	b	a	a	a	b	a	a	b	a	a	b	a	b	b	b	b	a	b	a	a	a	b
Mark837757	b	b	b	b	a	a	a	a	a	b	b	b	b	a	b	b	a	b	a	a	b	b	b	a	a	a	b	b	a	b	a	b	a	a	b	a	a	b	a	b	b	b	b	a	b	a	a	a	b
Mark895760	b	b	b	b	a	a	a	a	a	b	b	b	b	a	b	b	a	b	a	a	b	b	b	a	a	a	b	b	a	b	a	b	a	a	b	a	a	b	a	b	b	b	b	a	b	a	a	a	b
Mark854067	b	b	b	b	a	a	a	a	a	b	b	b	b	a	b	b	a	b	a	a	b	b	b	a	a	a	b	b	a	b	a	b	a	a	b	a	a	b	a	b	b	b	b	a	b	a	a	a	b
Mark856860	b	b	b	b	a	a	a	a	a	b	b	b	b	a	b	b	a	b	a	a	b	b	b	a	a	a	b	b	a	b	a	b	a	a	b	a	a	b	a	b	b	b	b	a	b	a	a	a	b
Mark832107	b	b	b	b	a	a	a	a	a	b	b	b	b	a	b	b	a	b	a	a	b	b	b	a	a	a	b	b	a	b	a	b	a	a	b	a	a	b	a	b	b	b	b	a	b	a	a	a	b
Mark895598	b	b	b	b	a	a	a	a	a	b	b	b	b	a	b	b	a	b	a	a	b	b	b	a	a	a	b	b	a	b	a	b	a	a	b	a	a	b	a	b	b	b	b	a	b	a	a	a	b
Mark856542	b	b	b	b	a	a	a	a	a	b	b	b	b	a	b	b	a	b	a	a	b	b	b	a	a	a	b	b	a	b	a	b	a	a	b	a	a	b	a	b	b	b	b	a	b	a	a	a	b
Mark857737	b	b	b	b	a	a	a	a	a	b	b	b	b	a	b	b	a	b	a	a	b	b	b	a	a	a	b	b	a	b	a	b	a	a	b	a	a	b	a	b	b	b	b	a	b	a	a	a	b
Mark860557	b	b	b	b	a	a	a	a	a	b	b	b	b	a	b	b	a	b	a	a	b	b	b	a	a	a	b	b	a	b	a	b	a	a	b	a	a	b	a	b	b	b	b	a	b	a	a	a	b
Mark858559	b	b	b	b	a	a	a	a	a	b	b	b	b	a	b	b	a	b	a	b	b	b	b	a	a	a	b	b	a	b	a	b	a	a	b	a	a	b	a	b	b	b	b	a	b	a	a	a	b
Mark874277	b	b	b	b	a	a	a	a	a	b	b	b	b	a	b	b	a	b	a	b	b	b	b	a	a	a	b	b	a	b	a	b	a	a	b	a	a	b	a	b	b	b	b	a	b	a	a	a	b
Mark832100	b	b	b	b	a	a	a	a	a	b	b	b	b	a	b	b	a	b	a	b	b	b	b	a	a	a	b	b	a	b	a	b	a	a	b	a	a	b	a	b	b	b	b	a	b	a	a	a	b
Mark890966	b	b	b	b	a	a	a	a	a	b	b	b	b	a	b	b	a	b	a	b	b	b	b	a	a	a	b	b	a	b	a	b	a	a	b	a	a	b	a	b	b	b	b	a	b	a	a	a	b
Mark878203	b	b	b	b	a	a	a	a	a	b	b	b	b	a	b	b	a	b	a	b	b	b	b	a	a	a	b	b	a	b	a	b	a	a	b	a	a	b	a	b	b	b	b	a	b	a	a	a	b
Mark885277	b	b	b	b	a	a	a	a	a	b	b	b	b	a	b	b	a	b	a	b	b	b	b	a	a	a	b	b	a	b	a	b	a	a	b	a	a	b	a	b	b	b	b	a	b	a	a	a	b
Mark863420	b	b	b	b	a	a	a	a	a	b	b	b	b	a	b	b	a	b	a	b	b	b	b	a	a	a	b	b	a	b	a	b	a	a	b	a	a	b	a	b	b	b	b	a	b	a	a	a	b
Mark863580	b	b	b	b	a	a	a	a	a	b	b	b	b	a	b	b	a	b	a	b	b	b	b	a	a	a	b	b	a	b	a	b	a	a	b	a	a	b	a	b	b	b	b	a	b	a	a	a	b
Mark885093	b	b	b	b	a	a	a	a	a	b	b	b	b	a	b	b	a	b	a	b	b	b	b	a	a	a	b	b	a	b	a	b	a	a	b	a	a	b	a	b	b	b	b	a	b	a	a	a	b
Mark838799	b	b	b	b	a	a	a	a	a	b	b	b	b	a	b	b	b	b	a	b	b	b	b	a	a	a	b	b	a	b	a	b	a	a	b	a	a	b	a	b	b	b	b	a	b	a	a	a	b
Mark874021	b	b	b	b	a	a	a	a	a	b	b	b	b	a	b	b	b	b	a	b	b	b	b	a	a	a	b	b	a	b	a	b	a	a	b	a	a	b	a	b	b	b	b	a	b	a	a	a	b
Mark876440	b	b	b	b	a	a	a	a	a	b	b	b	b	a	b	b	b	b	a	b	b	b	b	a	a	a	b	b	a	b	a	b	a	a	b	a	a	b	a	b	b	b	b	a	b	a	a	a	b
Mark834128	b	b	b	b	a	a	a	a	a	b	b	b	b	a	b	b	b	b	a	a	b	b	b	a	a	a	b	b	a	b	a	b	a	a	b	a	a	b	a	b	b	b	b	a	b	a	a	a	b
Mark844290	b	b	b	b	a	a	a	a	a	b	b	b	b	a	b	b	b	b	a	a	b	b	b	a	a	a	b	b	a	b	a	b	a	a	b	a	a	b	a	b	b	b	b	a	b	a	a	a	b
Mark852654	b	b	b	b	a	a	a	a	a	b	b	b	b	a	b	b	b	b	a	a	b	b	b	a	a	a	b	b	a	b	a	b	a	a	b	a	a	b	a	b	b	b	b	a	b	a	a	a	b
Mark850327	b	b	b	b	a	a	a	a	a	b	b	b	b	a	b	b	b	b	a	a	b	b	b	a	a	a	b	b	a	b	a	b	a	a	b	a	a	b	a	b	b	b	b	a	b	a	a	a	b
Mark881860	b	b	b	b	a	b	a	a	a	b	b	b	b	a	b	b	b	b	a	a	b	b	b	a	a	a	b	b	a	b	a	b	a	a	b	a	a	b	a	b	b	b	b	a	b	a	a	a	b
Mark874757	b	b	b	b	a	b	a	a	a	b	b	b	b	a	b	b	b	b	a	a	b	b	b	a	a	a	b	b	a	b	a	b	a	a	b	a	a	b	b	b	b	b	b	a	b	a	a	a	b
Mark839846	b	b	b	b	a	b	a	a	a	b	b	b	b	a	b	b	b	b	a	a	b	b	b	a	a	a	b	b	a	b	a	b	a	a	b	a	a	b	b	b	b	b	b	a	b	a	a	a	b
Mark883462	b	b	b	b	a	b	a	a	a	b	b	b	b	a	b	b	b	b	a	a	b	b	b	a	a	a	b	b	a	b	a	b	a	a	b	a	a	b	b	b	b	b	b	a	b	a	a	a	b
Mark895865	b	b	b	b	a	b	a	a	a	b	b	b	b	a	b	b	b	b	a	a	b	b	b	a	a	a	b	b	a	b	a	b	a	a	b	a	a	b	b	b	b	b	b	a	b	a	a	a	b
Mark832439	b	b	b	b	a	b	a	a	a	b	b	b	b	a	b	b	b	b	a	a	b	b	b	a	a	a	b	b	a	b	a	b	a	a	b	a	a	b	b	b	b	b	b	a	b	a	a	a	b
Mark847611	b	b	b	b	a	b	a	a	a	b	b	b	b	a	b	b	b	b	a	a	b	b	b	a	a	a	b	b	a	b	a	b	a	a	b	a	a	b	b	b	b	b	b	a	b	a	a	a	b
Mark852991	b	b	b	b	a	b	a	a	a	b	b	b	b	a	b	b	b	b	a	a	b	b	b	a	a	a	b	b	a	b	a	b	a	a	b	a	a	b	b	b	b	b	b	a	b	a	a	a	b
Mark859000	b	b	b	b	a	b	a	a	a	b	b	b	b	a	b	b	b	b	a	a	b	b	b	a	a	a	b	b	a	b	a	b	a	a	b	a	a	b	b	b	b	b	b	a	b	a	a	a	b
Mark872059	b	b	b	b	a	b	a	a	a	b	b	b	b	a	b	b	b	b	b	a	b	b	b	a	a	a	b	b	a	b	a	b	a	a	b	a	a	b	b	b	b	b	b	a	b	a	a	a	b
Mark894324	b	b	b	b	a	b	a	a	a	b	b	b	b	a	b	b	b	b	b	a	b	b	b	a	a	a	b	b	a	b	a	b	a	a	b	a	a	b	b	b	b	b	b	a	b	a	a	a	b
Mark860946	b	b	b	b	a	b	a	a	a	b	b	b	b	a	b	b	b	b	b	a	b	b	b	a	a	a	b	b	a	b	a	b	a	a	b	a	a	b	b	b	b	b	b	a	b	a	a	a	b
Mark881536	b	b	b	b	a	b	a	a	a	b	b	b	b	a	b	b	b	b	b	a	b	b	b	a	a	a	b	b	a	b	a	b	a	a	b	a	a	b	b	b	b	b	b	a	b	a	a	a	b
Mark857475	b	b	b	b	a	b	a	a	a	b	b	b	b	a	b	b	b	b	b	a	b	b	b	a	a	a	b	b	a	b	a	b	a	a	b	a	a	b	b	b	b	b	b	a	b	a	a	a	b
Mark873120	b	b	b	b	a	b	a	a	a	b	b	b	b	a	b	b	b	b	b	a	b	a	b	a	a	a	b	b	a	b	a	b	a	a	b	a	a	b	b	b	b	b	b	a	b	a	a	a	b
Mark891890	b	b	b	b	b	a	a	a	a	b	b	b	b	a	b	b	b	b	b	a	b	a	b	a	a	a	b	b	a	b	a	b	a	a	b	a	a	b	b	b	b	b	b	a	b	a	a	a	b
Mark895590	b	b	b	b	b	a	a	a	a	b	b	b	b	a	b	b	b	b	b	a	b	a	b	a	a	a	b	b	a	b	a	b	a	a	b	a	a	b	a	b	b	b	b	a	b	a	a	a	b
Mark862965	b	b	b	b	b	a	a	a	a	b	b	b	b	a	b	b	b	b	b	a	b	a	b	a	a	a	b	b	a	b	a	b	a	a	b	a	a	b	a	b	b	b	b	a	b	a	a	a	b
Mark851178	b	b	b	b	b	a	a	a	a	b	b	b	b	a	b	b	b	b	b	a	b	a	b	a	a	a	b	b	a	b	a	b	a	a	b	a	a	b	a	b	b	b	b	a	b	a	a	a	b
Mark872267	b	b	b	b	b	a	a	a	a	b	b	b	b	a	b	b	b	b	b	a	b	a	b	a	a	a	b	b	a	b	a	b	a	a	b	a	a	b	a	b	b	b	b	a	b	a	a	a	b
Mark873468	b	b	b	b	b	a	a	a	a	b	b	b	b	a	b	b	b	b	b	a	b	a	b	a	a	a	b	b	a	b	a	b	a	a	b	a	a	b	a	b	b	b	b	a	b	a	a	a	b
Mark887258	b	b	b	b	b	a	a	a	a	b	b	b	b	a	b	b	b	b	b	a	b	a	b	a	a	a	b	b	a	b	a	b	a	a	b	a	a	b	a	b	b	b	b	a	b	a	a	a	b
Mark855062	b	b	b	b	b	a	a	a	a	b	b	b	b	a	b	b	b	b	b	a	b	a	b	a	a	a	b	b	a	b	a	b	a	a	b	a	a	b	a	b	b	b	b	a	b	a	a	a	b
Mark860878	b	b	b	b	b	a	a	a	a	b	b	b	b	a	b	b	b	b	b	a	b	a	b	a	a	a	b	b	a	b	a	b	a	a	b	a	a	b	a	b	b	b	b	a	b	a	a	a	b
Mark879948	b	b	b	b	b	a	a	a	a	b	b	b	b	a	b	b	b	b	b	a	b	a	b	a	a	a	b	b	a	b	a	b	a	a	b	a	a	b	a	b	b	b	b	a	b	a	a	a	b
Mark832167	b	b	b	b	a	a	a	a	a	b	b	b	b	a	b	b	b	b	b	a	b	a	b	a	a	a	b	b	a	b	a	b	a	a	b	a	a	b	a	b	b	b	b	a	b	a	a	a	b
Mark859223	b	b	b	b	a	a	a	a	a	b	b	b	b	a	b	b	b	b	b	b	b	b	b	a	a	a	b	b	a	b	a	b	a	a	b	a	a	b	a	b	b	b	b	a	b	a	a	a	b
Mark856154	b	b	b	b	a	a	a	a	a	b	b	b	b	a	b	b	b	b	a	b	b	b	b	a	a	a	b	b	a	b	a	b	a	a	b	a	a	b	a	b	b	b	b	a	b	a	a	a	b
Mark858410	b	b	b	b	a	a	a	a	a	b	b	b	b	a	b	b	b	b	a	b	b	b	b	a	a	a	b	b	a	b	a	b	a	a	b	a	a	b	a	b	b	b	b	a	b	a	a	a	b
Mark854362	b	b	b	b	a	a	a	a	a	b	b	b	b	a	b	b	b	b	a	b	b	b	b	a	a	a	b	b	a	b	a	b	a	a	b	a	a	b	a	b	b	b	b	a	b	b	a	a	b
Mark871841	b	b	b	b	a	a	a	a	a	b	b	b	b	a	b	b	b	b	a	b	b	b	b	a	a	a	b	b	a	b	a	b	a	a	b	a	a	b	a	b	b	b	b	a	b	b	a	a	b
Mark891317	b	b	b	b	a	a	a	a	a	b	b	b	b	a	b	b	b	b	a	b	b	b	b	a	a	a	b	b	a	b	a	b	a	a	b	a	a	b	a	b	b	b	b	a	b	b	a	a	b
Mark845673	b	b	b	b	a	a	a	a	a	b	b	b	b	a	b	b	b	b	a	b	b	b	b	a	a	a	b	b	a	b	a	b	a	a	b	a	b	b	a	b	b	b	b	a	b	b	a	a	b
Mark883620	b	b	b	b	a	a	a	a	a	b	b	b	b	a	b	b	b	b	a	b	b	b	b	a	a	a	b	b	a	b	a	b	a	a	b	a	b	b	a	b	b	b	b	a	b	b	a	a	b
Mark890249	b	b	b	b	a	a	a	a	a	b	b	b	b	a	b	b	b	b	a	b	b	b	b	a	a	b	b	b	a	b	a	b	a	a	b	a	b	b	a	b	b	b	b	a	b	b	a	a	b
Mark868588	b	b	b	b	a	a	a	a	a	b	b	b	b	a	b	b	b	b	a	b	b	b	b	a	a	b	b	b	a	b	a	b	a	a	b	a	b	b	a	b	b	b	b	a	b	b	a	a	b
Mark836799	b	b	b	b	a	a	a	a	a	b	b	b	b	a	b	b	b	b	a	b	b	b	b	a	a	b	b	b	a	b	a	b	a	a	b	a	b	b	a	b	b	b	b	a	b	b	a	a	b
Mark855343	b	b	b	b	a	a	a	a	a	b	b	b	b	a	b	b	b	b	a	b	b	b	b	a	a	b	b	b	a	b	a	b	a	a	b	a	b	b	a	b	b	b	b	a	b	b	a	a	b
Mark866999	b	b	b	b	a	a	a	a	a	b	b	b	b	a	b	b	b	b	a	b	b	b	b	a	a	b	b	b	a	b	a	b	a	a	b	a	b	b	a	b	b	b	b	a	b	b	a	a	b
Mark837940	b	b	b	b	a	a	a	a	a	b	b	b	b	a	b	b	b	b	a	b	b	b	b	a	a	b	b	b	a	b	a	b	a	a	b	a	a	b	a	b	b	b	b	a	b	b	a	a	b
Mark853083	b	b	b	b	a	a	a	a	a	b	b	b	b	a	b	b	b	b	a	b	b	b	b	a	a	b	b	b	a	b	a	b	a	a	b	a	a	b	a	b	b	b	b	a	b	b	a	a	b
Mark880692	b	b	b	b	a	a	a	a	a	b	b	b	b	a	b	b	b	b	a	b	b	b	b	a	a	b	b	b	a	b	a	b	a	a	b	a	a	b	a	b	b	b	b	a	b	b	a	a	b
Mark832282	b	b	b	b	a	a	a	a	a	b	b	b	b	a	b	b	b	b	a	b	b	b	b	a	a	b	b	b	a	b	a	b	a	a	b	a	a	b	a	b	b	b	b	a	b	b	a	a	b
Mark850518	b	b	b	b	a	a	a	a	a	b	b	b	b	a	b	b	b	b	a	b	b	b	b	a	a	b	b	b	a	b	a	b	a	a	b	a	a	b	a	b	b	b	b	a	b	b	a	a	b
Mark832544	b	b	b	b	a	a	a	a	a	b	b	b	b	a	b	b	b	b	a	b	b	b	b	a	a	b	b	b	a	b	a	b	a	a	b	a	a	b	a	b	b	b	b	a	b	b	a	a	b
Mark833147	b	b	b	b	a	a	a	a	a	b	b	b	b	a	b	b	b	b	a	b	b	b	b	a	a	b	b	b	a	b	a	b	a	a	b	a	a	b	a	b	b	b	b	a	b	b	a	a	b
Mark845254	b	b	b	b	a	a	a	a	a	b	b	b	b	a	b	b	a	b	a	b	b	b	b	a	a	b	b	b	a	b	a	b	a	a	b	a	a	b	a	b	b	b	b	a	b	b	a	a	b
Mark839546	b	b	b	b	a	a	a	a	a	b	b	b	b	a	b	b	a	b	a	b	b	b	b	a	a	b	b	b	a	b	a	b	a	b	b	a	a	b	a	b	b	b	b	a	b	b	a	a	b
Mark893906	b	b	b	b	a	a	a	a	a	b	b	b	b	a	b	b	a	b	a	b	b	b	b	a	a	b	b	b	a	b	a	b	a	b	b	a	a	b	a	b	b	b	b	a	b	b	a	a	b
Mark873189	b	b	b	b	a	a	a	a	a	b	b	b	b	a	b	b	a	b	a	b	b	b	b	a	a	b	b	b	a	b	a	b	a	b	b	a	a	b	a	b	b	b	b	a	b	b	a	a	b
Mark831027	b	b	b	b	a	a	a	a	a	b	b	b	b	a	b	b	a	b	a	b	b	b	b	a	a	b	b	b	a	a	a	b	a	b	b	a	a	b	a	b	b	b	b	a	b	b	a	b	b
Mark835713	b	b	b	b	a	a	a	a	a	b	b	b	b	a	b	b	a	b	a	b	b	b	b	a	a	b	b	b	a	a	a	b	a	b	b	a	a	b	a	b	b	b	b	a	b	b	a	b	b
Mark841732	b	b	b	b	a	a	a	a	a	b	b	b	b	a	b	b	a	b	a	b	b	b	b	a	a	b	b	b	a	a	a	b	a	b	b	a	a	b	a	b	b	b	b	a	b	b	a	b	b
Mark893546	b	b	b	b	a	a	a	a	a	b	b	b	b	a	b	b	a	b	a	b	b	b	b	a	a	b	b	b	a	a	a	b	a	b	b	a	a	b	a	b	b	b	b	a	b	b	a	b	b
Mark837315	b	b	b	b	a	a	a	a	a	b	b	b	b	a	b	b	a	b	a	b	b	b	b	a	a	b	b	b	a	a	a	b	a	b	b	a	a	b	b	b	b	b	b	a	b	b	a	b	b
Mark848483	b	b	b	b	a	a	a	a	a	b	b	b	b	a	b	b	a	b	a	b	b	b	b	a	a	b	b	b	a	a	a	b	a	b	b	a	a	b	b	b	b	b	b	a	b	b	a	b	b
Mark873917	b	b	b	b	a	a	a	a	a	b	b	b	b	a	b	b	a	b	a	b	b	b	b	a	a	b	b	b	a	a	a	b	a	b	b	a	a	b	b	b	b	b	b	a	b	b	a	b	b
Mark881627	b	b	b	b	a	a	a	a	a	b	b	b	b	a	b	b	a	b	a	b	b	a	b	a	a	b	b	b	a	a	a	b	a	b	b	a	a	b	b	b	b	b	b	a	b	b	a	b	b
Mark882630	b	b	b	b	a	a	a	a	a	b	b	b	b	a	b	b	a	b	a	b	b	a	b	a	a	-	b	b	a	a	a	b	a	a	b	a	a	b	b	b	b	b	b	a	b	b	a	b	b
Mark839205	b	b	b	b	a	a	a	a	a	b	b	b	b	a	b	b	a	b	a	b	b	a	b	a	a	-	b	b	a	a	a	b	a	a	b	a	a	b	b	b	b	b	b	a	b	b	a	b	b
Mark855080	b	b	b	b	a	a	a	a	a	b	b	b	b	a	b	b	a	b	a	b	b	a	b	a	a	-	b	b	a	a	a	b	a	a	b	a	a	b	b	b	b	b	b	a	b	b	a	b	b
Mark878596	b	b	b	b	a	a	a	a	a	b	b	b	b	a	b	b	a	b	a	b	b	a	b	a	a	-	b	b	a	a	a	b	a	a	b	a	a	b	b	b	b	b	b	a	b	b	a	b	b
Mark859716	b	b	b	b	a	a	a	a	a	b	b	b	b	a	b	b	a	b	a	b	b	a	b	a	a	-	b	b	a	a	a	b	a	a	b	a	a	b	b	b	b	b	b	a	b	b	a	b	b
Mark890381	b	b	b	b	a	a	a	a	a	b	b	b	b	a	b	b	a	b	a	b	b	a	b	a	a	-	b	b	a	a	a	b	a	a	b	a	a	b	b	b	b	b	b	a	b	b	a	b	b
Mark839993	b	b	b	b	a	a	a	a	a	b	b	b	b	a	b	b	a	b	a	b	b	a	b	a	a	a	b	b	a	a	a	b	a	a	b	a	a	b	b	b	b	b	b	a	b	b	a	a	b
Mark863386	b	b	b	b	a	a	a	a	a	b	b	b	b	a	b	b	a	b	a	b	b	a	b	a	a	a	b	b	a	a	a	b	a	a	b	a	a	b	b	b	b	b	b	a	b	b	a	a	b
Mark868067	b	b	b	b	a	a	a	a	a	b	b	b	b	a	b	b	a	b	a	b	b	a	b	a	a	a	b	b	a	a	a	b	a	a	b	a	a	b	b	b	b	b	b	a	b	b	a	a	b
Mark876116	b	b	b	b	a	a	a	a	a	b	b	b	b	a	b	b	a	b	a	b	b	a	b	a	a	a	b	b	a	a	a	b	a	a	b	a	a	b	b	b	b	b	b	a	b	b	a	a	b
Mark846601	b	b	b	b	a	a	a	a	a	b	b	b	b	a	b	b	a	b	a	b	b	a	b	a	a	a	b	b	a	a	a	b	a	a	b	a	a	b	b	b	b	b	b	a	b	b	a	a	b
Mark883963	b	b	b	b	a	a	a	a	a	b	b	b	b	a	b	b	a	b	a	b	b	a	b	a	a	a	b	b	a	a	a	b	a	a	b	a	a	b	b	b	b	b	b	a	b	b	a	a	b
Mark869545	b	b	b	b	a	a	a	a	a	b	b	b	b	a	b	b	a	b	a	b	b	a	b	a	a	a	b	b	a	a	a	b	a	a	b	a	a	b	b	b	b	b	b	a	b	b	a	a	b
Mark861550	b	b	b	b	a	a	a	a	a	b	b	b	b	a	b	b	a	b	a	b	b	a	b	a	a	a	b	b	a	a	a	b	a	a	b	a	a	b	b	b	b	b	b	a	b	b	a	a	b
Mark839344	b	b	b	b	a	a	a	a	a	b	b	b	b	a	b	b	a	b	a	b	b	a	b	a	a	a	b	b	a	a	a	b	a	a	b	a	a	b	b	b	b	b	b	a	b	b	a	a	b
Mark853578	b	b	b	b	a	a	a	a	a	b	b	b	b	a	b	b	a	b	a	b	b	a	b	a	a	a	b	b	a	a	a	b	a	a	b	a	a	b	b	b	b	b	b	a	b	b	a	a	b
Mark892121	b	b	b	b	a	a	a	a	a	b	b	b	b	a	b	b	a	b	a	b	b	a	b	a	a	a	b	b	a	a	a	b	a	a	b	a	a	b	b	b	b	b	b	a	b	a	a	a	b
Mark842753	b	b	b	b	a	a	a	a	a	b	b	b	b	a	b	b	a	b	a	a	b	a	b	a	a	a	b	b	a	a	a	b	a	a	b	a	a	b	b	b	b	b	b	a	b	a	a	a	b
Mark849623	b	b	b	b	a	a	a	a	a	b	b	b	b	a	b	b	a	b	a	a	b	a	b	a	a	a	b	b	a	a	a	b	a	a	b	a	a	b	b	b	b	b	b	a	b	a	a	a	b
Mark855718	b	b	b	b	a	a	a	a	a	b	b	b	b	a	b	b	a	b	a	a	b	a	b	a	a	a	b	b	a	a	a	b	a	a	b	a	a	b	b	b	b	b	b	a	b	a	a	a	b
Mark876331	b	b	b	b	a	a	a	a	a	b	b	b	b	a	b	b	a	b	a	a	b	a	b	a	a	a	b	b	a	a	a	b	a	a	b	a	a	b	b	b	b	b	b	a	b	a	a	a	b
Mark888296	b	b	b	b	a	a	a	a	a	b	b	b	b	a	b	b	a	b	a	a	b	a	b	a	a	a	b	b	a	a	a	b	a	a	b	a	a	b	b	b	b	b	b	a	b	a	a	a	b
Mark890025	b	b	b	b	a	a	a	a	a	b	b	b	b	a	b	b	a	b	a	a	b	a	b	a	a	a	b	b	a	a	a	b	a	a	b	a	a	b	b	b	b	b	b	a	b	a	a	a	b
Mark833350	b	b	b	b	a	a	a	a	a	b	b	b	b	a	b	b	a	b	a	a	b	b	b	a	a	a	b	b	a	a	a	b	a	a	b	a	a	b	b	b	b	b	b	a	b	a	a	a	b
Mark833381	b	b	b	b	a	a	a	a	a	b	b	b	b	a	b	b	a	b	a	a	b	b	b	a	a	a	b	b	a	a	a	b	a	a	b	a	a	b	b	b	b	b	b	a	b	a	a	a	b
Mark837158	b	b	b	b	a	a	a	a	a	b	b	b	b	a	b	b	a	b	a	a	b	b	b	a	a	a	b	b	a	a	a	b	a	a	b	a	a	b	b	b	b	b	b	a	b	a	a	a	b
Mark845381	b	b	b	b	a	a	a	a	a	b	b	b	b	a	b	b	a	b	a	a	b	b	b	a	a	a	b	b	a	a	a	b	a	a	b	a	a	b	b	b	b	b	b	a	b	a	a	a	b
Mark847859	b	b	b	b	a	a	a	a	a	b	b	b	b	a	b	b	a	b	a	a	b	b	b	a	a	a	b	b	a	a	a	b	a	a	b	a	a	b	b	b	b	b	b	a	b	a	a	a	b
Mark856577	b	b	b	b	a	a	a	a	a	b	b	b	b	a	b	b	a	b	a	a	b	b	b	a	a	a	b	b	a	a	a	b	a	a	b	a	a	b	b	b	b	b	b	a	b	a	a	a	b
Mark877614	b	b	b	b	a	a	a	a	a	b	b	b	b	a	b	b	a	b	a	a	b	b	b	a	a	a	b	b	a	a	a	b	a	a	b	a	a	b	b	b	b	b	b	a	b	a	a	a	b
Mark844924	b	b	b	b	a	a	a	a	a	b	b	b	b	a	b	b	a	b	a	a	b	a	b	a	a	a	b	b	a	a	a	b	a	a	b	a	a	b	b	b	b	b	b	a	b	a	a	a	b
Mark875284	b	b	b	b	a	a	a	a	a	b	b	b	b	a	b	b	a	b	a	a	b	a	b	a	a	a	b	b	a	a	a	b	a	a	b	a	a	b	b	b	b	b	b	a	b	a	a	a	b
Mark885228	b	b	b	b	a	a	a	a	a	b	b	b	b	a	b	b	a	b	a	a	b	a	b	a	a	a	b	b	a	a	a	b	a	a	b	a	a	b	b	b	b	b	b	a	b	a	a	a	b
Mark890660	b	b	b	b	a	a	a	a	a	b	b	b	b	a	b	b	a	b	a	a	b	a	b	a	a	a	b	b	a	a	a	b	a	a	b	a	a	b	b	b	b	b	b	a	b	a	a	a	b
Mark898809	b	b	b	b	a	a	a	a	a	b	b	b	b	a	b	b	a	b	a	a	b	a	b	a	a	a	b	b	a	a	a	b	a	a	b	a	a	b	b	b	b	b	b	a	b	a	a	a	b
Mark832813	b	b	b	b	a	a	a	a	a	b	b	b	b	a	b	b	a	b	a	b	b	a	b	a	a	a	b	b	a	a	a	b	a	a	b	a	a	b	b	b	b	b	b	a	b	a	a	a	b
Mark840412	b	b	b	b	a	a	a	a	a	b	b	b	b	a	b	b	a	b	a	b	b	a	b	a	a	a	b	b	a	a	a	b	a	a	b	a	a	b	b	b	b	b	b	a	b	a	a	a	b
Mark874678	b	b	b	b	a	a	a	a	a	b	b	b	b	a	b	b	a	b	a	b	b	a	b	a	a	a	b	b	a	a	a	b	a	a	b	a	a	b	b	b	b	b	b	a	b	a	a	a	b
Mark894971	b	b	b	b	a	a	a	a	a	b	b	b	b	a	b	b	a	b	a	b	b	a	b	a	a	b	b	b	a	a	a	b	a	a	b	a	a	b	b	b	b	b	b	a	b	b	a	a	b
Mark837295	b	b	b	b	a	a	a	a	a	b	b	b	b	a	b	b	a	b	a	b	b	a	b	a	b	b	b	b	a	a	a	b	a	a	b	a	a	b	b	b	b	b	b	a	b	b	a	a	b
Mark863205	b	b	b	b	a	a	a	a	a	b	b	b	b	a	b	b	a	b	a	b	b	a	b	a	b	b	b	b	a	a	a	b	a	a	b	a	a	b	b	b	b	b	b	a	b	b	a	a	b
Mark832600	b	b	b	b	a	a	a	a	a	b	b	b	b	a	b	b	a	b	a	b	b	a	b	a	b	b	b	b	a	a	a	b	a	a	b	a	a	b	b	b	b	b	b	a	b	b	a	a	b
Mark842770	b	b	b	b	a	a	a	a	a	b	b	b	b	a	b	b	a	b	a	b	b	a	b	a	b	b	b	b	a	a	a	b	a	a	b	a	a	b	b	b	b	b	b	a	b	b	a	a	b
Mark852418	b	b	b	b	a	a	a	a	a	b	b	b	b	a	b	b	a	b	a	b	b	a	b	a	b	b	b	b	a	a	a	b	a	a	b	a	a	b	b	b	b	b	b	a	b	b	a	a	b
Mark862894	b	b	b	b	a	a	a	a	a	b	b	b	b	a	b	b	a	b	a	b	b	a	b	a	b	b	b	b	a	a	a	b	a	a	b	a	a	b	b	b	b	b	b	a	b	b	a	a	b
Mark877591	b	b	b	b	a	a	a	a	a	b	b	b	b	a	b	b	a	b	a	b	b	a	b	a	b	b	b	b	a	a	a	b	a	a	b	a	a	b	b	b	b	b	b	a	b	b	a	a	b
Mark841391	b	b	b	b	a	b	a	a	a	b	b	b	b	a	b	b	a	b	a	b	b	a	b	a	b	b	b	b	a	a	a	b	a	a	b	a	a	b	b	b	b	b	b	a	b	b	a	a	b
Mark850278	b	b	b	b	a	b	a	a	a	b	b	b	b	a	b	b	a	b	a	b	b	a	b	a	b	b	b	b	a	a	b	b	a	a	b	a	a	b	b	b	b	b	b	a	b	b	a	a	b
Mark858066	b	b	b	b	a	b	a	a	a	b	b	b	b	a	b	b	a	b	a	b	b	a	b	a	b	b	b	b	a	a	b	b	a	a	b	a	a	b	b	b	b	b	b	a	b	b	a	a	b
Mark869899	b	b	b	b	a	b	a	a	a	b	b	b	b	a	b	b	a	b	a	b	b	a	b	a	b	b	b	b	a	b	b	b	a	a	b	a	a	b	b	b	b	b	b	a	b	b	a	a	b
Mark836987	b	b	b	b	a	b	a	a	a	b	b	b	b	a	b	b	a	b	a	b	b	a	b	a	b	b	b	b	a	b	b	b	a	a	b	a	a	b	b	b	b	b	b	a	b	b	a	a	b
Mark883955	b	b	b	b	a	b	a	a	a	b	b	b	b	a	b	b	a	b	b	b	b	a	b	b	b	b	b	b	a	b	b	b	a	a	b	b	a	b	b	b	b	b	b	a	b	b	a	a	b
Mark839399	b	b	b	b	b	b	a	a	a	b	b	b	b	a	b	b	a	b	b	b	b	a	b	b	b	b	b	b	a	b	b	b	a	a	b	b	a	b	b	b	b	b	b	a	b	b	a	a	b
Mark875395	b	b	b	b	b	b	a	a	a	b	b	b	b	a	b	b	a	b	b	b	b	a	b	b	b	b	b	b	a	b	b	b	a	a	b	b	a	b	b	b	b	b	b	a	b	b	a	a	b
Mark892450	b	b	b	b	b	b	a	a	a	b	b	b	b	a	b	b	b	b	b	b	b	a	b	b	b	b	b	b	a	b	b	b	a	a	b	b	a	b	b	b	b	b	b	a	b	b	a	a	b
Mark831238	b	b	b	b	b	b	a	a	a	b	b	b	b	a	b	b	b	b	b	b	b	a	b	b	b	b	b	b	a	b	b	b	a	a	b	b	a	b	b	b	b	b	b	a	b	b	a	a	b
Mark881500	b	b	b	b	b	b	a	a	a	b	b	b	b	a	b	b	b	b	b	b	b	a	b	b	b	b	b	b	a	b	b	b	a	a	b	b	a	b	b	b	b	b	b	a	b	b	a	a	b
Mark845174	b	b	b	b	b	b	a	a	a	b	b	b	b	a	b	b	b	b	b	b	b	a	b	b	b	b	b	b	b	b	b	b	a	a	b	b	b	b	b	b	b	b	b	a	b	b	a	a	b
Mark890734	b	b	b	b	b	b	a	a	a	b	b	b	b	a	b	b	b	b	b	b	b	a	b	b	b	b	b	b	b	b	b	b	a	a	b	b	b	b	b	b	b	b	b	a	b	b	a	a	b
Mark872285	b	b	b	b	b	b	a	a	a	b	b	b	b	a	b	b	b	b	b	b	b	a	b	b	b	b	b	b	b	b	b	b	a	a	b	b	b	b	b	b	b	b	b	a	b	b	a	a	b
Mark850234	b	b	b	b	b	b	a	a	a	b	b	b	b	a	b	b	b	b	b	b	b	a	b	b	b	b	b	b	b	b	b	b	a	a	b	b	b	b	b	b	b	b	b	a	b	b	a	b	b
Mark891648	b	b	b	b	b	b	a	a	a	b	b	b	b	a	b	b	b	b	b	b	b	a	b	b	b	b	b	b	b	b	b	b	a	a	b	b	b	b	b	b	b	b	b	a	b	b	a	b	b
Mark840216	b	b	b	b	b	b	a	a	a	b	b	b	b	a	b	b	b	b	b	b	b	a	b	b	a	b	b	b	b	b	b	b	a	a	b	b	b	b	b	b	b	b	b	a	b	b	a	b	b
Mark839009	b	b	b	b	b	b	a	a	a	b	b	b	b	a	b	b	b	b	b	b	b	a	b	b	a	b	b	b	b	b	b	b	a	a	b	b	b	b	b	b	b	b	b	a	b	b	a	b	b
Mark852959	b	b	b	b	b	b	a	a	b	b	b	b	b	a	b	b	b	b	b	b	b	a	b	b	a	b	b	b	b	b	b	b	a	a	b	b	b	b	b	b	b	b	b	a	b	b	a	b	b
Mark854020	b	b	b	b	b	b	a	a	b	b	b	b	b	a	b	b	b	b	b	b	b	a	b	b	a	b	b	b	b	b	a	b	a	a	b	b	b	b	b	b	b	b	b	a	b	b	a	b	b
Mark877771	b	b	b	b	b	b	a	a	b	b	b	b	b	a	b	b	b	b	b	b	b	a	b	b	a	b	b	b	a	b	a	b	a	a	b	b	b	b	b	b	b	b	b	a	b	b	a	b	b
Mark885002	b	b	b	b	b	b	a	a	b	b	b	b	b	a	b	b	b	b	b	b	b	a	b	b	a	b	b	b	a	b	a	b	a	a	b	b	b	b	b	b	b	b	b	a	b	b	a	b	b
Mark859064	b	b	b	b	b	b	a	a	b	b	b	b	b	a	b	b	b	b	b	b	b	a	b	b	a	b	b	b	a	b	a	b	a	a	b	b	b	b	b	b	b	b	b	a	b	b	a	b	b
Mark861038	b	b	b	b	b	b	a	a	b	b	b	b	b	a	b	b	b	b	b	b	b	a	b	a	a	b	b	b	a	b	a	b	a	a	b	a	b	b	b	b	b	b	b	a	b	b	a	b	b
Mark877871	b	b	b	b	b	b	a	a	b	b	b	b	b	a	b	b	b	b	b	b	b	a	b	a	a	b	b	b	a	b	a	b	a	a	b	a	b	b	b	b	b	b	b	a	b	b	a	b	b
Mark857127	b	b	b	b	b	b	a	a	b	b	b	b	b	a	b	b	b	b	b	b	b	a	b	a	a	b	b	b	a	b	a	b	a	a	b	a	b	b	b	b	b	b	b	a	b	b	a	b	b
Mark855406	b	b	b	b	b	b	a	a	a	b	b	b	b	a	b	b	b	b	a	b	b	a	b	a	a	b	b	b	a	b	a	b	a	a	b	a	b	b	b	b	b	b	b	a	b	b	a	b	b
Mark859159	b	b	b	b	b	b	b	a	a	b	b	b	b	a	b	b	b	b	a	b	b	a	b	a	a	b	b	b	a	b	a	b	a	a	b	a	b	b	b	b	b	b	b	a	b	b	a	b	b
Mark877244	b	b	b	b	b	b	b	a	a	b	b	b	b	a	b	b	a	b	a	b	b	a	b	a	a	b	b	b	a	b	a	b	a	a	b	a	b	b	b	b	b	b	b	a	b	b	a	b	b
Mark843864	b	b	b	b	b	b	b	a	a	b	b	b	b	a	b	b	a	b	a	b	b	a	b	a	b	b	b	b	a	b	a	b	a	a	b	a	b	b	b	b	b	b	b	a	b	b	a	b	b
Mark893872	b	b	b	b	b	b	b	a	a	b	b	b	b	a	b	b	a	b	a	b	b	a	b	a	b	b	b	b	a	b	a	b	a	a	b	a	b	b	b	b	b	b	b	a	b	b	a	a	b
Mark843538	b	b	b	b	b	b	b	a	a	b	b	b	b	a	b	b	a	b	a	b	b	a	b	a	b	b	b	b	a	b	a	b	a	a	b	a	b	b	b	b	b	b	b	a	b	b	a	a	b
Mark875275	b	b	b	b	b	b	b	a	a	b	b	b	b	a	b	b	a	b	a	b	b	a	b	a	b	b	b	b	a	b	a	b	a	a	b	a	b	b	b	b	b	b	b	a	b	b	a	a	b
Mark871065	b	b	b	b	b	b	b	a	a	b	b	b	b	a	b	b	a	b	a	b	b	a	b	a	b	b	b	b	a	b	a	b	a	a	b	a	b	b	b	b	b	b	b	a	b	b	a	a	b
Mark858262	b	b	b	b	b	b	b	a	a	b	b	b	b	a	b	b	a	b	a	b	b	a	b	a	b	b	b	b	a	b	a	b	a	a	b	a	b	b	b	b	b	b	b	a	b	b	a	a	b
Mark888785	b	b	b	b	b	b	b	a	a	b	b	b	b	a	b	b	a	b	a	b	b	a	b	a	b	b	b	b	a	b	a	b	a	a	b	a	b	b	b	b	b	b	b	a	b	b	a	a	b
Mark895364	b	b	b	b	b	b	b	a	a	b	b	b	b	a	b	b	a	b	a	b	b	a	b	a	b	b	b	b	a	b	a	b	a	a	b	a	b	b	b	b	b	b	b	a	b	b	a	a	b
Mark881476	b	b	b	b	b	b	b	a	a	b	b	b	b	a	b	b	a	b	a	b	b	a	b	a	b	b	b	b	a	b	a	b	a	a	b	a	b	b	b	b	b	b	b	a	b	b	a	a	b
Mark885702	b	b	b	b	b	b	b	a	a	b	b	b	b	a	b	b	a	b	a	b	b	a	b	a	b	b	b	b	a	b	a	b	a	a	b	a	b	b	b	b	b	b	b	a	b	b	a	a	b
Mark886727	b	b	b	b	b	b	b	a	a	b	b	b	b	a	b	b	a	b	a	b	b	a	b	a	b	b	b	b	a	b	a	b	a	a	b	a	b	b	b	b	b	b	b	a	b	b	a	a	b
Mark840602	b	b	b	b	b	b	b	a	a	b	b	b	b	a	b	b	a	b	a	b	b	a	b	a	b	b	b	b	a	b	a	b	a	a	b	a	b	b	b	b	b	b	b	a	b	b	a	a	b
Mark857116	b	b	b	b	b	b	b	a	a	b	b	b	b	a	b	b	a	b	a	b	b	a	b	a	b	b	b	b	a	b	a	b	a	a	b	a	b	b	b	b	b	b	b	a	b	b	a	a	b
Mark837388	b	b	b	b	b	b	b	a	a	b	b	b	b	a	b	b	a	b	a	b	b	a	b	a	b	b	b	b	a	b	a	b	a	a	b	a	b	b	b	b	b	b	b	a	b	b	a	a	b
Mark887392	b	b	b	b	b	b	b	a	a	b	b	b	b	a	b	b	a	b	a	b	b	a	b	a	b	b	b	b	a	b	a	b	a	a	b	a	b	b	b	b	b	b	b	a	b	b	a	a	b
Mark894283	b	b	b	b	b	b	b	a	a	b	b	b	b	a	b	b	a	b	a	b	b	a	b	a	b	b	b	b	a	b	a	b	a	a	b	a	b	b	b	b	b	b	b	a	b	b	a	a	b
Mark831210	b	b	b	b	b	b	b	a	a	b	b	b	b	a	b	b	a	b	a	b	b	b	b	a	b	b	b	b	a	b	a	b	a	a	b	a	b	b	b	b	b	b	b	a	b	b	a	a	b
Mark860728	b	b	b	b	b	b	b	a	a	b	b	b	b	a	b	b	a	b	a	b	b	b	b	a	b	b	b	b	a	b	a	b	a	a	b	a	b	b	b	b	b	b	b	a	b	b	a	a	b
Mark870230	b	b	b	b	b	b	b	a	a	b	b	b	b	a	b	b	a	b	a	b	b	b	b	a	b	b	b	b	a	b	a	b	a	a	b	a	b	b	b	b	b	b	b	a	b	b	a	a	b
Mark864240	b	b	b	b	b	b	b	a	a	b	b	b	b	a	b	b	a	b	a	b	b	b	b	a	b	b	b	b	a	b	a	b	a	a	b	a	b	b	b	b	b	b	b	a	b	b	a	a	b
Mark852055	b	b	b	b	b	b	b	a	a	b	b	b	b	a	b	b	a	b	a	b	b	b	b	a	b	b	b	b	a	b	a	b	a	a	b	a	b	b	b	b	b	b	b	a	b	b	a	a	b
Mark873325	b	b	b	b	b	b	b	a	a	b	b	b	b	a	b	b	a	b	a	b	b	b	b	a	b	b	b	b	a	b	a	b	a	a	b	a	b	b	b	b	b	b	b	a	b	b	a	a	b
Mark843110	b	b	b	b	b	b	b	a	a	b	b	b	b	a	b	b	a	b	a	b	b	b	b	a	b	b	b	b	a	b	a	b	a	a	b	a	b	b	b	b	b	b	b	a	b	b	a	a	b
Mark871246	b	b	b	b	b	b	b	a	a	b	b	b	b	a	b	b	a	b	a	b	b	b	b	a	b	b	b	b	a	b	a	b	a	a	b	a	b	b	b	b	b	b	b	a	b	b	a	a	b
Mark880249	b	b	b	b	b	b	b	a	a	b	b	b	b	a	b	b	a	b	a	b	b	b	b	a	b	b	b	b	a	b	a	b	a	a	b	a	b	b	b	b	b	b	b	a	b	b	a	a	b
Mark891853	b	b	b	b	b	b	b	a	a	b	b	b	b	a	b	b	a	b	a	b	b	b	b	a	b	b	b	b	a	b	a	b	a	a	b	a	b	b	b	b	b	b	b	a	b	b	a	a	b
Mark840509	b	b	b	b	b	b	b	a	a	b	b	b	b	a	b	b	a	b	a	b	b	b	b	a	b	b	b	b	a	b	a	b	a	a	b	b	b	b	b	b	b	b	b	a	b	b	a	a	b
Mark832515	b	b	b	b	b	b	b	a	a	b	b	b	b	a	b	b	a	b	a	b	b	b	b	a	b	b	b	b	a	b	a	b	a	a	b	b	b	b	b	b	b	b	b	a	b	b	a	a	b
Mark837064	b	b	b	b	b	b	b	a	a	b	b	b	b	a	b	b	a	b	a	b	b	b	b	a	b	b	b	b	a	b	a	b	a	a	b	b	b	b	b	b	b	b	b	a	b	b	a	a	b
Mark853436	b	b	b	b	b	b	b	a	a	b	b	b	b	a	b	b	a	b	a	b	b	b	b	a	b	b	b	b	a	b	a	b	a	a	b	b	b	b	b	b	b	b	b	a	b	b	a	a	b
Mark882875	b	b	b	b	b	b	b	a	a	b	b	b	b	a	b	b	a	b	a	b	b	b	b	a	b	b	b	b	a	b	b	b	a	a	b	b	b	b	b	b	b	b	b	a	b	b	a	a	b
Mark882396	b	b	b	b	b	b	b	a	a	b	b	b	b	a	b	b	a	b	a	b	b	b	b	a	b	b	b	b	a	b	b	b	a	a	b	b	b	b	b	b	b	b	b	a	b	b	a	a	b
Mark898078	b	b	b	b	b	b	b	a	a	b	b	b	b	a	b	b	a	b	a	b	b	b	b	a	b	b	b	b	a	b	b	b	a	a	b	b	b	b	b	b	b	b	b	a	b	b	a	a	b
Mark864622	b	b	b	b	b	b	b	b	a	b	b	b	b	a	b	b	b	b	a	b	b	b	b	a	b	b	b	b	a	b	b	b	a	a	b	b	b	b	b	b	b	b	b	a	b	b	a	a	b
Mark885091	b	b	b	b	b	b	b	b	a	b	b	b	b	a	b	b	b	b	a	b	b	b	b	a	b	b	b	b	a	b	b	b	a	a	b	b	b	b	b	b	b	b	b	a	b	b	a	a	b
Mark871807	b	b	b	b	b	b	b	b	a	b	b	b	b	a	b	b	b	b	a	b	b	b	b	a	b	b	b	b	a	b	b	b	a	a	b	b	b	b	b	b	b	b	b	a	b	b	a	a	b
Mark859120	b	b	b	b	b	b	b	b	a	b	b	b	b	a	b	b	a	b	a	b	b	b	b	a	b	b	b	b	a	b	b	b	a	a	b	b	b	b	b	b	b	b	b	a	b	b	a	a	b
Mark851307	b	b	b	b	b	b	b	a	a	b	b	b	b	a	b	b	a	b	a	b	b	b	b	a	b	b	b	b	a	b	b	b	a	a	b	b	b	b	b	b	b	b	b	a	b	b	a	a	b
Mark872891	b	b	b	b	b	b	b	a	a	b	b	b	b	a	b	b	a	b	a	b	b	b	b	a	b	b	b	b	a	b	b	b	a	a	b	b	b	b	b	b	b	b	b	a	b	b	a	a	b
Mark859424	b	b	b	b	b	b	b	a	a	b	b	b	b	a	b	b	a	b	a	b	b	b	b	a	b	b	b	b	a	b	b	b	a	a	b	b	b	b	b	b	b	b	b	a	b	b	a	a	b
Mark884389	b	b	b	b	b	b	b	a	a	b	b	b	b	a	b	b	a	b	a	b	b	b	b	a	b	b	b	b	a	b	b	b	a	a	b	b	b	b	b	b	b	b	b	a	b	b	a	a	b
Mark832050	b	b	b	b	b	b	b	a	a	b	b	b	b	a	b	b	a	b	a	b	b	b	b	a	b	b	b	b	a	b	b	b	a	a	b	b	b	b	b	b	b	b	b	a	b	b	a	a	b
Mark884063	b	b	b	b	b	b	b	a	a	b	b	b	b	a	b	b	a	b	a	b	b	b	b	b	b	b	b	b	a	b	b	b	a	a	b	b	b	b	b	b	b	b	b	a	b	b	a	a	b
Mark836972	b	b	b	b	b	b	b	a	a	b	b	b	b	a	b	b	a	b	a	b	b	a	b	b	b	b	b	b	a	b	b	b	a	a	b	b	b	b	b	b	b	b	b	a	b	b	a	a	b
Mark838878	b	b	b	b	b	b	b	a	a	b	b	b	b	a	b	b	a	b	a	b	b	a	b	b	b	b	b	b	a	b	b	b	a	a	b	b	b	b	b	b	b	b	b	a	b	b	a	a	b
Mark849446	b	b	b	b	b	b	b	a	a	b	b	b	b	a	b	b	a	b	a	b	b	a	b	b	b	b	b	b	a	b	b	b	a	a	b	b	b	b	b	b	b	b	b	a	b	b	a	a	b
Mark865867	b	b	b	b	b	b	b	a	a	b	b	b	b	a	b	b	a	b	a	b	b	a	b	b	b	b	b	b	a	b	b	b	a	a	b	b	b	b	b	b	b	b	b	a	b	b	a	a	b
Mark870049	b	b	b	b	b	b	b	a	a	b	b	b	b	a	b	b	a	b	a	b	b	a	b	b	b	b	b	b	a	b	b	b	a	a	b	b	b	b	b	b	b	b	b	a	b	b	a	a	b
Mark871547	b	b	b	b	b	b	b	a	a	b	b	b	b	a	b	b	a	b	a	b	b	a	b	b	b	b	b	b	a	b	b	b	a	a	b	b	b	b	b	b	b	b	b	a	b	b	a	a	b
Mark891395	b	b	b	b	b	b	b	a	a	b	b	b	b	a	b	b	a	b	a	b	b	a	b	b	b	b	b	b	a	b	b	b	a	a	b	b	b	b	b	b	b	b	b	a	b	b	a	a	b
Mark833326	b	b	b	b	b	b	b	a	a	b	b	b	b	a	b	b	a	b	a	b	b	a	b	b	b	b	b	b	b	b	b	b	a	a	b	b	b	b	b	b	b	b	b	a	b	b	a	a	b
Mark871430	b	b	b	b	b	b	b	a	a	b	b	b	b	a	b	b	a	b	a	b	b	a	b	b	b	b	b	b	b	b	b	b	a	a	b	b	b	b	b	b	b	b	b	a	b	b	a	a	b
Mark883261	b	b	b	b	b	b	b	a	a	b	b	b	b	a	b	b	a	b	a	b	b	a	b	b	b	b	b	b	b	b	b	b	a	a	b	b	b	b	b	b	b	b	b	a	b	b	a	a	b
Mark882803	b	b	b	b	b	b	b	b	a	b	b	b	b	a	b	b	a	b	a	b	b	a	b	b	b	b	b	b	a	b	b	b	a	a	b	b	b	b	b	b	b	b	b	a	b	b	a	a	b
Mark887161	b	b	b	b	b	b	b	b	a	b	b	b	b	a	b	b	a	b	a	b	b	a	b	b	b	b	b	b	a	b	b	b	a	a	b	b	b	b	b	b	b	b	b	a	b	b	a	a	b
Mark839130	b	b	b	b	b	b	b	b	a	b	b	b	b	a	b	b	a	b	a	b	b	a	b	b	b	b	b	b	a	b	b	b	a	a	b	b	b	b	b	b	b	b	b	a	b	b	a	a	b
Mark872502	b	b	b	b	b	b	b	b	a	b	b	b	b	a	b	b	a	b	a	b	b	a	b	b	b	b	b	b	a	b	b	b	a	a	b	b	b	b	b	b	b	b	b	a	b	b	a	a	b
Mark889024	b	b	b	b	b	b	b	b	a	b	b	b	b	a	b	b	a	b	a	b	b	a	b	b	b	b	b	b	a	b	b	b	a	a	b	b	b	b	b	b	b	b	b	a	b	b	a	a	b
Mark837444	b	b	b	b	b	b	b	b	a	b	b	b	b	a	b	b	a	b	a	b	b	a	b	b	b	b	b	b	a	b	b	b	a	a	b	b	b	b	b	b	b	b	b	a	b	b	a	a	b
Mark894037	b	b	b	b	b	b	b	b	a	b	b	b	b	a	b	b	a	b	a	b	b	a	b	b	b	b	b	b	a	b	b	b	a	a	b	b	b	b	b	b	b	b	b	a	b	b	a	a	b
Mark878418	b	b	b	b	b	a	b	b	a	b	b	b	b	a	b	b	a	b	a	b	b	a	b	b	b	b	b	b	a	b	b	b	a	a	b	b	b	b	b	b	b	b	b	a	b	b	a	a	b
Mark897737	b	b	b	b	b	a	b	b	a	b	b	b	b	a	b	b	a	b	a	b	b	a	b	b	b	b	b	b	a	b	b	b	a	a	b	b	b	b	b	b	b	b	b	a	b	b	a	a	b
Mark845663	b	b	b	b	b	a	b	b	a	b	b	b	b	a	b	a	a	b	a	b	b	a	b	b	b	b	b	b	a	b	b	b	a	a	b	b	b	b	b	b	b	b	b	a	b	b	a	a	b
Mark838505	b	b	b	b	b	a	b	b	a	b	b	b	b	a	b	a	a	b	a	b	b	a	b	b	b	b	b	b	a	b	b	b	a	a	b	b	b	a	b	b	b	b	b	a	b	b	a	a	b
Mark848741	b	b	b	b	b	a	b	b	a	b	b	b	b	a	b	a	a	b	a	b	b	a	b	b	b	b	b	b	a	b	b	b	a	a	b	b	b	a	b	b	b	b	b	a	b	b	a	a	b
Mark835708	b	b	b	b	b	a	b	b	a	b	b	b	b	a	b	a	a	b	a	b	b	a	b	b	b	b	b	b	a	b	b	b	a	a	b	b	b	a	b	b	b	b	b	a	b	b	a	a	b
Mark864853	b	b	b	b	b	a	b	b	a	b	b	b	b	a	b	a	a	b	a	b	b	a	b	b	b	b	b	b	a	b	b	b	b	a	b	b	b	a	b	b	b	b	b	a	b	b	a	a	b
Mark869111	b	b	b	b	b	a	b	b	a	b	b	b	b	a	b	a	a	b	a	b	b	a	b	b	b	b	b	b	a	b	b	b	b	a	b	b	b	a	b	b	b	b	b	a	b	b	a	a	b
Mark889164	b	b	b	b	b	a	b	b	b	b	b	b	b	a	b	a	a	b	a	b	b	a	b	b	b	b	b	b	a	b	b	b	b	a	b	b	b	a	b	b	b	b	b	a	b	b	a	a	b
Mark892444	b	b	b	b	b	a	b	b	b	b	b	b	b	a	b	a	a	b	a	b	b	a	b	b	b	b	b	b	a	b	b	b	b	a	b	b	b	a	b	b	b	b	b	a	b	b	a	a	b
Mark896573	b	b	b	b	b	a	b	b	b	b	b	b	b	a	b	a	a	b	a	b	b	a	b	b	b	b	b	b	a	b	b	b	b	a	b	b	b	a	b	b	b	b	b	a	b	b	a	a	b
Mark839046	b	b	b	b	b	a	b	b	b	b	b	b	b	a	b	a	a	b	a	b	b	a	b	b	b	b	b	b	a	b	b	b	b	a	b	b	b	a	b	b	b	b	b	a	b	b	a	a	b
Mark860782	b	b	b	b	b	b	b	b	b	b	b	b	b	a	b	a	a	b	a	b	b	a	b	b	b	b	b	b	a	b	b	b	b	a	b	b	b	a	b	b	b	b	b	a	b	b	a	a	b
Mark871656	b	b	b	b	b	b	b	b	b	b	b	b	b	a	b	a	b	b	a	b	b	a	b	b	b	b	b	b	a	b	b	b	b	a	b	b	b	a	b	b	b	b	b	a	b	b	a	a	b
Mark846168	b	b	b	b	b	b	b	b	b	b	b	b	b	a	b	a	b	b	a	b	b	a	b	b	b	a	b	b	a	b	b	b	b	a	b	b	b	a	b	b	b	b	b	a	b	b	a	a	b
Mark881265	b	b	b	b	b	b	b	b	b	b	b	b	b	a	b	a	b	b	b	b	b	a	b	b	b	a	b	b	a	b	b	b	b	a	b	b	b	a	b	b	b	b	b	a	b	b	a	a	b
Mark889813	b	b	b	b	b	b	b	b	b	b	b	b	b	a	b	a	b	b	b	b	b	a	b	b	b	a	b	b	a	b	b	b	b	a	b	b	b	a	b	b	b	b	b	a	b	b	a	a	b
Mark870819	b	b	b	b	b	b	b	b	b	b	b	b	b	a	b	a	b	b	b	b	b	a	b	b	b	a	b	b	-	b	b	b	b	a	b	b	b	a	b	b	b	b	b	a	b	b	a	a	b
Mark874438	b	b	b	b	b	b	b	b	b	b	b	b	b	a	b	a	b	b	b	b	b	a	b	b	b	a	b	b	b	b	b	b	b	a	b	b	b	a	b	b	b	b	b	a	b	b	a	a	b
Mark835313	b	b	b	b	b	b	b	b	b	b	b	b	b	a	b	a	b	b	b	b	b	a	b	b	b	a	b	b	b	b	b	b	b	a	b	b	b	a	b	b	b	b	b	a	b	b	a	a	b
Mark839815	b	b	b	b	b	b	b	b	b	b	b	b	b	a	b	a	b	b	b	b	b	a	b	b	b	a	b	b	b	b	b	b	b	a	b	b	b	a	b	b	b	b	b	a	b	b	a	a	b
Mark847741	b	b	b	b	b	b	b	b	b	b	b	b	b	a	b	a	b	b	b	b	b	a	b	b	b	a	b	b	b	b	b	b	b	a	b	b	b	a	b	b	b	b	b	a	b	b	a	a	b
Mark867725	b	b	b	b	b	b	b	b	b	b	b	b	b	a	b	a	b	b	b	b	b	a	b	b	b	a	b	b	b	b	b	b	b	a	b	b	b	a	b	b	b	b	b	a	b	b	a	a	b
Mark831195	b	b	b	b	b	b	b	b	b	b	b	b	b	a	b	a	b	b	b	b	b	a	b	b	b	a	b	b	b	b	b	b	b	a	b	b	b	a	b	b	b	b	b	a	b	b	a	a	b
Mark832380	b	b	b	b	b	b	b	b	b	b	b	b	b	a	b	a	b	b	b	b	b	a	b	b	b	a	b	b	b	b	b	b	b	a	b	b	b	a	b	b	b	b	b	a	b	b	a	a	b
Mark871432	b	b	b	b	b	b	b	b	b	b	b	b	b	a	b	a	b	b	b	b	b	a	b	b	b	a	b	b	b	b	b	b	b	a	b	b	b	a	b	b	b	b	b	a	b	b	a	a	b
Mark858966	b	b	b	b	b	b	b	b	b	b	b	b	b	a	b	a	b	b	b	b	b	a	b	b	b	a	b	b	b	b	b	b	b	a	b	b	b	a	b	b	b	b	b	a	b	b	a	a	b
Mark897413	b	b	b	b	b	b	b	b	b	b	b	b	b	a	b	a	b	b	b	b	b	a	b	b	b	a	b	b	b	b	b	b	b	a	b	b	b	a	b	b	b	b	b	a	b	b	a	a	b
Mark889899	b	b	b	b	b	b	b	b	b	b	b	b	b	a	b	a	b	b	b	b	b	a	b	b	b	a	b	b	b	b	b	b	b	a	b	b	b	a	b	b	b	b	b	a	b	b	a	a	b
Mark845449	b	b	b	b	b	b	b	b	b	b	b	b	b	a	b	a	b	b	b	b	b	b	b	b	b	a	b	b	b	b	b	b	b	a	b	b	b	a	b	b	b	b	b	a	b	b	a	a	b
Mark892486	b	b	b	b	b	b	b	b	b	b	b	b	b	a	b	a	b	b	b	b	b	b	b	b	b	a	b	b	b	b	b	b	b	a	b	b	b	a	b	b	b	b	b	a	b	b	a	a	b
Mark893904	b	b	b	b	b	b	b	b	b	b	b	b	b	a	b	a	b	b	b	b	b	b	b	b	b	a	b	b	b	b	b	b	b	a	b	b	b	a	b	b	b	b	b	a	b	b	a	a	b
Mark870045	b	b	b	b	b	b	b	b	b	b	b	b	b	a	b	a	b	b	b	b	b	b	b	b	b	a	b	b	b	b	b	b	b	a	b	b	b	a	b	b	b	b	b	a	b	b	a	a	b
Mark868362	b	b	b	b	b	b	b	b	b	b	b	b	b	a	b	a	b	b	b	b	b	b	b	b	b	a	b	b	b	b	b	b	b	a	b	b	b	a	b	b	b	b	b	a	b	b	a	a	b
Mark867133	b	b	b	b	b	b	b	b	b	b	b	b	b	a	b	a	b	b	b	b	b	b	b	b	b	a	b	b	b	b	b	b	b	a	b	b	b	a	b	b	b	b	b	a	b	b	a	a	b
Mark859571	b	b	b	b	b	b	b	b	b	b	b	b	b	a	b	a	b	b	b	b	b	b	b	b	b	a	b	b	b	b	b	a	b	a	b	b	b	b	b	b	b	b	b	a	b	b	a	a	b
Mark839224	b	b	b	b	b	b	b	b	b	b	b	b	b	a	b	a	b	b	b	b	b	b	b	b	b	a	b	b	b	b	b	a	b	a	b	b	b	b	b	b	b	b	b	a	b	b	a	a	b
Mark877892	b	b	b	b	b	b	b	b	b	b	b	b	b	a	b	a	b	b	b	b	b	b	b	b	b	a	b	b	b	b	b	a	b	a	b	b	b	b	b	b	b	b	b	a	b	b	a	a	b
Mark862676	b	b	b	b	b	b	b	b	b	b	b	b	b	a	b	a	b	b	b	b	b	b	b	b	b	a	b	b	b	b	b	a	b	a	b	b	b	b	b	b	b	b	b	a	b	b	a	a	b
Mark865964	b	b	b	b	b	b	b	b	b	b	b	b	b	a	b	a	b	b	b	b	b	b	b	b	b	b	b	b	b	b	b	a	b	a	b	b	b	b	b	b	b	b	b	a	b	b	a	a	b
Mark832468	b	b	b	b	b	b	b	b	b	b	b	b	b	a	b	a	b	b	b	b	b	b	b	b	b	b	b	b	b	b	b	a	b	a	b	b	b	b	b	b	b	b	b	a	b	b	a	a	b
Mark851548	b	b	b	b	b	b	b	b	b	b	b	b	b	a	b	a	b	b	b	b	b	b	b	b	b	b	b	b	b	b	b	a	b	a	b	b	b	b	b	b	b	b	b	a	b	b	a	a	b
Mark860104	b	b	b	b	b	b	b	b	b	b	b	b	b	a	b	a	b	b	b	b	b	b	b	b	b	b	b	b	b	b	b	a	b	a	b	b	b	b	b	b	b	b	b	a	b	b	a	a	b
Mark888037	b	b	b	b	b	b	b	b	b	b	b	b	b	a	b	a	b	b	b	b	b	b	b	b	b	b	b	b	b	b	b	a	b	a	b	b	b	b	b	b	b	b	b	a	b	b	a	a	b
Mark892471	b	b	b	b	b	b	b	b	b	b	b	b	b	a	b	a	b	b	b	b	b	b	b	b	b	b	b	b	b	b	b	a	b	a	b	b	b	b	b	b	b	b	b	a	b	b	a	a	b
Mark893224	b	b	b	b	b	b	b	b	b	b	b	b	b	a	b	a	b	b	b	b	b	b	b	b	b	b	b	b	b	b	b	a	b	a	b	b	b	b	b	b	b	b	b	a	b	b	a	a	b
Mark867888	b	b	b	b	b	b	b	b	b	b	b	b	b	a	b	b	b	b	b	b	b	b	b	b	b	b	b	b	b	b	b	a	b	a	b	b	b	b	b	b	b	b	b	a	b	b	a	a	b
Mark860078	b	b	b	b	b	b	b	b	b	b	b	b	b	a	b	b	b	b	b	b	b	b	b	b	b	b	b	b	b	b	b	a	b	a	b	b	b	b	b	b	b	b	b	a	b	b	a	a	b
Mark838235	b	b	b	b	b	b	b	b	b	b	b	b	b	a	b	b	b	b	b	b	b	b	b	b	b	b	b	b	b	b	b	a	b	a	b	b	b	b	b	b	b	b	b	a	b	b	a	a	b
Mark842369	b	b	b	b	b	b	b	b	b	b	b	b	b	a	b	b	b	b	b	b	b	b	b	b	b	b	b	b	b	b	b	a	b	a	b	b	b	b	b	b	b	b	b	a	b	b	a	a	b
Mark845636	b	b	b	b	b	b	b	b	b	b	b	b	b	a	b	b	b	b	b	b	b	b	b	b	b	b	b	b	b	b	b	a	b	a	b	b	b	b	b	b	b	b	b	a	b	b	a	a	b
Mark855651	b	b	b	b	b	b	b	b	b	b	b	b	b	a	b	b	b	b	b	b	b	b	b	b	b	b	b	b	b	b	b	a	b	a	b	b	b	b	b	b	b	b	b	a	b	b	a	a	b
Mark873285	b	b	b	b	b	b	b	b	b	b	b	b	b	a	b	b	b	b	b	b	b	b	b	b	b	b	b	b	b	b	b	a	b	a	b	b	b	b	b	b	b	b	b	a	b	b	a	a	b
Mark879917	b	b	b	b	b	b	b	b	b	b	b	b	b	a	b	b	b	b	b	b	b	b	b	b	b	b	b	b	b	b	b	a	b	a	b	b	b	b	b	b	b	b	b	a	b	b	a	a	b
Mark880939	b	b	b	b	b	b	b	b	b	b	b	b	b	a	b	b	b	b	b	b	b	b	b	b	b	b	b	b	b	b	b	a	b	a	b	b	b	b	b	b	b	b	b	a	b	b	a	a	b
Mark893134	b	b	b	b	b	b	b	b	b	b	b	b	b	a	b	b	b	b	b	b	b	b	b	b	b	b	b	b	b	b	b	a	b	a	b	b	b	b	b	b	b	b	b	a	b	b	a	a	b
Mark841563	b	b	b	b	b	b	b	b	b	b	b	b	b	a	b	b	b	b	b	b	b	b	b	b	b	b	b	b	b	b	b	a	b	a	b	b	b	b	b	b	b	b	b	a	b	b	a	a	b
Mark853413	b	b	b	b	b	b	b	b	b	b	b	b	b	a	b	b	b	b	b	b	b	b	b	b	b	b	b	b	b	b	b	a	b	a	b	b	b	b	b	b	b	b	b	a	b	b	a	a	b
Mark854216	b	b	b	b	b	b	b	b	b	b	b	b	b	a	b	b	b	b	b	b	b	b	b	b	b	b	b	b	b	b	b	a	b	a	b	b	b	b	b	b	b	b	b	a	b	b	a	a	b
Mark898167	b	b	b	b	b	b	b	b	b	b	b	b	b	a	b	b	b	b	b	b	b	b	b	b	b	b	b	b	b	b	b	a	b	a	b	b	b	b	b	b	b	b	b	a	b	b	a	a	b
Mark835212	b	b	b	b	b	b	b	b	b	b	b	b	b	a	b	b	b	b	b	b	b	b	b	b	b	b	b	b	b	b	b	a	b	a	b	b	b	b	b	b	b	b	b	b	b	b	a	a	b
Mark771298	b	b	b	a	b	b	b	b	b	b	b	b	b	a	b	b	b	b	b	b	b	a	b	b	a	b	b	b	a	b	a	b	b	a	b	b	a	a	b	b	b	a	b	b	b	b	a	a	b
Mark756945	b	b	b	a	b	b	b	b	b	b	b	b	b	a	b	b	b	b	b	b	b	a	b	b	a	b	b	b	a	b	a	b	b	a	b	b	a	a	b	b	b	a	b	b	b	b	a	a	b
Mark767012	b	b	b	a	b	b	b	b	b	b	b	b	b	a	b	b	b	b	b	b	b	a	b	b	a	b	b	b	a	b	a	b	b	a	b	b	a	a	b	b	b	a	b	b	b	b	a	a	b
Mark805816	b	b	b	a	b	b	b	b	b	b	b	b	b	a	b	b	b	b	b	b	b	a	b	b	a	b	b	b	a	b	a	b	b	a	b	b	a	a	b	b	b	a	b	b	b	b	a	a	b
Mark810534	b	b	b	a	b	b	b	b	b	b	b	b	b	a	b	b	b	b	b	b	b	a	b	b	a	b	b	b	a	b	a	b	b	a	b	b	a	a	b	b	b	a	b	b	b	b	a	a	b
Mark769730	b	b	b	a	b	b	b	b	b	b	b	b	b	a	b	b	b	b	b	b	b	a	b	b	a	b	b	b	a	b	a	b	b	a	b	b	a	b	b	b	b	a	b	b	b	b	a	a	b
Mark823650	b	b	b	b	b	b	b	b	b	b	b	b	b	a	b	b	b	b	b	b	b	a	b	b	a	b	b	b	a	b	a	b	b	a	b	b	a	b	b	b	b	a	b	b	b	b	a	a	b
Mark764503	b	b	b	b	b	b	b	b	b	b	b	b	b	a	b	b	b	b	b	b	b	a	b	b	a	b	b	b	a	b	a	b	b	a	a	b	a	b	b	b	b	a	b	b	b	b	a	a	b
Mark758047	b	b	b	b	b	b	b	b	b	b	b	b	b	a	b	b	b	b	b	b	b	a	b	b	a	b	b	b	a	b	a	b	b	a	a	b	a	b	b	b	b	a	b	b	b	b	a	a	b
Mark798346	b	b	b	b	b	b	b	b	b	b	b	b	b	a	b	b	b	b	b	b	b	a	b	b	a	b	b	b	a	b	a	b	b	a	a	b	a	b	b	b	b	a	b	b	b	b	a	a	b
Mark804248	b	b	b	b	b	b	b	b	b	b	b	b	b	a	b	b	b	b	b	b	b	a	b	b	a	b	b	b	a	b	a	b	b	a	a	b	a	b	b	b	b	a	b	b	b	b	a	a	b
Mark810975	b	b	b	b	b	b	b	b	b	b	b	b	b	a	b	b	b	b	b	b	b	a	b	b	a	b	b	b	a	b	a	b	b	a	a	b	a	b	b	b	b	a	b	b	b	b	a	a	b
Mark815133	b	b	b	b	b	b	b	b	b	b	b	b	b	a	b	b	b	b	b	b	b	a	b	b	a	b	b	b	a	b	a	b	b	a	a	b	a	b	b	b	b	a	b	b	b	b	a	a	b
Mark815874	b	b	b	b	b	b	b	b	b	b	b	b	b	a	b	b	b	b	b	b	b	a	b	b	a	b	b	b	a	b	a	b	b	a	a	b	a	b	b	b	b	a	b	b	b	b	a	a	b
Mark817821	b	b	b	b	b	b	b	b	b	b	b	b	b	a	b	b	b	b	b	b	b	a	b	b	a	b	b	b	a	b	a	b	b	a	a	b	a	b	b	b	b	a	b	b	b	b	a	a	b
Mark821962	b	b	b	b	b	b	b	b	b	b	b	b	b	a	b	b	b	b	b	b	b	a	b	b	a	b	b	b	a	b	a	b	b	a	a	b	a	b	b	b	b	a	b	b	b	b	a	a	b
Mark826271	b	b	b	b	b	b	b	b	b	b	b	b	b	a	b	b	b	b	b	b	b	a	b	b	a	b	b	b	a	b	a	b	b	a	a	b	a	b	b	b	b	a	b	b	b	b	a	a	b
Mark826308	b	b	b	b	b	b	b	b	b	b	b	b	b	a	b	b	b	b	b	b	b	a	b	b	a	b	b	b	a	b	a	b	b	a	a	b	a	b	b	b	b	a	b	b	b	b	a	a	b
Mark753679	b	b	b	b	b	b	b	b	b	b	b	b	b	a	b	b	b	b	b	b	b	a	b	b	a	b	b	b	a	b	a	b	b	a	a	b	a	b	b	b	b	a	b	b	b	b	a	a	b
Mark759194	b	b	b	b	b	b	b	b	b	b	b	b	b	a	b	b	b	b	b	b	b	a	b	b	a	b	b	b	a	b	a	b	b	a	a	b	a	b	b	b	b	a	b	b	b	b	a	a	b
Mark825439	b	b	b	b	b	b	b	b	b	b	b	b	b	a	b	b	b	b	b	b	b	a	b	b	a	b	b	b	a	b	a	b	b	a	a	b	a	b	b	b	b	a	b	b	b	b	a	a	b
Mark766640	b	b	b	b	b	b	b	b	b	b	b	b	b	a	b	b	b	b	b	b	b	a	b	b	a	b	b	b	a	b	a	b	b	a	a	b	a	b	b	b	b	b	b	b	b	b	a	a	b
Mark769519	b	b	b	b	b	b	b	b	b	b	b	b	b	a	b	b	b	b	b	b	b	a	b	b	a	b	b	b	a	b	a	b	b	a	b	b	a	b	b	b	b	b	b	b	b	b	a	a	b
Mark799313	b	b	b	b	b	b	b	b	b	b	b	b	b	a	b	b	b	b	b	b	b	a	b	b	a	b	b	b	a	b	a	b	b	a	b	b	a	b	b	b	b	b	b	b	b	b	a	a	b
Mark818069	b	b	b	b	b	b	b	b	b	b	b	b	b	a	b	b	b	b	b	b	b	a	b	b	a	b	b	b	a	b	a	b	b	a	b	b	a	b	b	b	b	b	b	b	b	b	a	a	b
Mark830936	b	b	b	b	b	b	b	b	b	b	b	b	b	a	b	b	b	b	b	b	b	a	b	b	a	b	b	b	a	b	a	b	b	a	b	b	a	b	b	b	b	b	b	b	b	b	a	a	b
Mark825067	b	b	b	b	b	b	b	b	b	b	b	b	b	a	b	b	b	b	b	b	b	a	b	b	a	b	b	b	a	b	b	b	b	a	b	b	a	b	b	b	b	b	b	b	b	b	a	a	b
Mark775719	b	b	b	b	b	b	b	b	b	b	b	b	b	a	b	b	b	b	b	b	b	a	b	b	a	b	b	b	a	b	b	b	b	a	b	b	b	b	b	b	b	b	b	b	b	b	a	a	b
Mark757113	b	b	b	b	b	b	b	b	b	b	b	b	b	a	b	b	b	b	b	b	b	a	b	b	a	b	b	b	a	b	b	b	b	a	b	b	b	b	b	b	b	b	b	b	b	b	a	a	b
Mark767191	b	b	b	b	b	b	b	b	b	b	b	b	b	a	b	b	b	b	b	b	b	a	b	b	a	b	b	b	a	b	b	b	b	a	b	b	b	b	b	b	b	b	b	b	b	b	a	a	b
Mark794695	b	b	b	b	b	b	b	b	b	b	b	b	b	a	b	b	b	b	b	b	b	a	b	b	a	b	b	b	a	b	b	b	b	a	b	b	b	b	b	b	b	b	b	b	b	b	a	a	b
Mark767412	b	b	b	b	b	b	b	b	b	b	b	b	b	a	b	b	b	b	b	b	b	a	b	b	a	b	b	b	a	a	b	b	b	a	b	b	b	b	b	b	b	b	b	b	b	b	a	a	b
Mark823792	b	b	b	b	b	a	a	b	b	b	b	b	b	a	b	b	b	b	b	b	b	a	b	b	a	b	b	b	a	a	b	b	b	a	b	b	b	b	b	b	b	b	b	b	b	b	a	a	b
Mark764906	b	b	b	b	b	a	a	b	b	b	b	b	b	a	b	b	b	b	b	b	b	a	b	b	a	b	b	b	a	a	b	b	b	a	b	b	b	b	a	b	b	b	b	b	b	b	a	a	b
Mark786131	b	b	b	b	a	a	a	b	b	b	b	b	b	a	b	b	b	b	b	b	b	a	b	b	a	b	b	b	a	a	b	b	b	a	b	b	b	b	a	b	b	b	b	b	b	b	a	a	b
Mark767574	b	b	b	b	a	a	a	b	b	b	b	b	b	a	b	b	b	b	b	b	b	a	b	b	a	b	b	b	a	a	b	b	b	a	b	b	b	b	a	b	b	b	b	b	a	b	a	a	b
Mark793970	b	b	b	b	a	a	a	b	b	b	b	b	b	a	b	b	b	b	a	b	b	a	b	b	a	b	b	b	a	a	b	b	b	a	b	b	b	b	a	b	b	b	b	b	a	b	a	a	b
Mark808757	b	b	b	b	a	a	a	b	b	b	b	b	b	a	b	b	b	b	a	b	b	a	b	b	a	b	b	b	a	a	b	b	b	a	b	b	b	b	a	b	b	b	b	b	a	b	a	a	b
Mark794737	b	b	b	b	a	a	a	b	b	b	b	b	b	a	b	b	b	b	a	b	b	a	b	b	a	b	b	b	a	a	b	b	b	a	b	b	b	b	a	b	b	b	b	b	a	b	a	a	b
Mark768415	b	b	b	b	a	a	a	b	b	b	b	b	b	a	b	b	b	b	a	b	b	a	b	b	a	b	b	b	a	a	b	b	b	a	b	b	b	b	a	b	b	b	b	b	a	b	a	a	b
Mark811488	b	b	b	b	a	a	a	b	b	b	b	b	b	a	b	b	b	b	a	b	b	a	b	b	a	b	b	b	a	a	b	b	b	a	b	b	b	b	a	b	b	b	b	b	a	b	a	a	b
Mark756336	b	b	b	b	a	a	a	b	b	b	b	b	b	a	b	b	b	b	a	b	b	a	b	b	a	b	b	b	a	a	b	b	b	a	b	b	b	b	a	b	b	b	b	b	a	b	a	a	b
Mark757247	b	b	b	b	a	a	a	b	b	b	b	b	b	a	b	b	b	b	a	b	b	a	b	b	a	b	b	b	a	a	b	b	b	a	b	b	b	b	a	b	b	b	b	b	a	b	a	a	b
Mark760689	b	b	b	b	a	a	a	b	b	b	b	b	b	a	b	b	b	b	a	b	b	a	b	b	a	b	b	b	a	a	b	b	b	a	b	b	b	b	a	b	b	b	b	b	a	b	a	a	b
Mark830674	b	b	b	b	a	a	a	b	b	b	b	b	b	a	b	a	b	b	a	b	b	a	b	b	a	b	b	b	a	a	b	b	b	a	b	b	b	b	a	b	b	b	b	b	a	b	a	a	b
Mark777027	b	b	a	b	a	a	a	b	b	b	b	b	b	a	b	a	b	b	a	b	b	a	b	b	a	b	b	b	a	a	b	b	b	a	b	b	b	b	a	b	b	b	b	b	a	a	a	a	b
Mark779315	b	b	a	b	a	a	a	b	b	b	b	b	b	a	b	a	b	b	a	a	b	a	b	b	a	b	b	b	a	a	b	a	b	a	b	b	b	b	a	b	b	b	b	b	a	a	a	a	b
Mark790194	b	b	a	b	a	a	a	b	b	b	b	b	b	a	b	a	b	b	a	a	b	b	b	b	a	b	b	b	a	a	b	a	b	a	b	b	b	b	a	b	b	b	b	b	a	a	a	a	b
Mark769090	b	b	a	b	a	a	a	b	b	b	b	b	b	a	b	a	b	b	a	a	b	b	b	b	a	b	b	b	a	a	b	a	b	a	b	b	b	b	a	b	b	b	b	b	a	a	a	a	b
Mark813549	b	b	a	b	a	a	a	b	b	b	b	b	b	a	b	a	b	b	a	a	b	b	b	b	a	b	b	b	a	a	b	a	b	a	b	b	b	b	a	b	b	b	b	b	a	a	a	a	b
Mark827117	b	b	a	b	b	a	a	b	b	b	b	b	b	a	b	a	b	b	a	a	b	b	b	b	a	b	b	b	a	a	b	a	b	a	b	b	b	b	a	b	b	b	b	b	a	a	a	a	b
Mark786229	b	b	a	b	b	a	a	b	b	b	b	b	b	a	b	a	b	b	a	a	b	b	b	b	a	b	b	b	a	a	b	a	b	a	b	b	b	b	a	b	b	b	b	b	a	a	a	a	b
Mark818409	b	b	a	b	b	a	a	b	b	b	b	b	b	a	b	a	b	b	a	a	b	b	b	b	a	b	b	b	a	a	b	a	b	a	b	b	b	b	a	b	b	b	b	b	a	a	a	a	b
Mark820880	b	b	a	b	b	a	a	b	b	b	b	b	b	a	b	a	b	b	a	a	b	b	b	b	a	b	b	b	a	a	b	a	b	a	b	b	b	b	a	b	b	b	b	b	a	a	a	a	b
Mark762063	b	b	a	b	b	a	a	b	b	b	b	b	b	a	b	a	b	b	a	a	b	b	b	b	a	b	b	b	a	a	b	a	b	a	b	b	b	b	a	b	b	b	b	b	a	a	a	a	b
Mark825782	b	b	a	b	b	a	a	b	b	b	b	b	b	a	b	a	b	b	a	a	b	b	b	b	a	b	b	b	a	a	b	a	b	a	b	b	b	b	a	b	b	b	b	b	a	a	a	a	b
Mark805747	b	b	a	b	b	a	a	b	b	b	b	b	b	a	b	a	b	b	a	a	b	b	b	b	a	b	b	b	a	a	b	a	b	a	b	b	b	b	a	b	b	b	b	b	a	a	a	a	b
Mark819857	b	b	a	b	b	a	a	b	b	b	b	b	b	a	b	a	b	b	a	a	b	b	b	b	a	b	b	b	a	a	b	a	b	a	b	b	b	b	a	b	b	b	b	b	a	a	a	a	b
Mark761339	b	b	a	b	b	a	a	b	b	b	b	b	b	a	b	a	b	b	a	a	b	b	b	b	a	b	b	b	a	a	b	a	b	a	b	b	b	b	a	b	b	b	b	b	a	a	a	a	b
Mark776385	b	b	a	b	b	a	a	b	b	b	b	b	b	a	b	a	b	b	a	a	b	b	b	b	a	b	b	b	a	a	b	a	b	a	b	b	a	b	a	b	b	b	b	b	a	a	a	a	b
Mark777145	b	b	a	b	b	a	a	b	b	b	b	b	b	a	b	a	b	b	a	a	b	b	b	b	a	b	b	b	a	a	b	a	b	a	b	b	a	b	a	b	b	b	b	b	a	a	a	a	b
Mark780972	b	b	a	b	b	a	a	b	b	b	b	b	b	a	b	a	b	b	a	a	b	b	b	b	a	b	b	b	a	a	b	a	b	a	b	b	a	b	a	b	b	b	b	b	a	a	a	a	b
Mark795773	b	b	a	b	b	a	a	b	b	b	b	b	b	a	b	a	b	b	a	a	b	b	b	b	a	b	b	b	a	a	b	a	b	a	b	b	a	b	a	b	b	b	b	b	a	a	a	a	b
Mark796433	b	b	a	b	b	a	a	b	b	b	b	b	b	a	b	a	b	b	a	a	b	b	b	b	a	b	b	b	a	a	b	a	b	a	b	b	a	b	a	b	b	b	b	b	a	a	a	a	b
Mark821811	b	b	a	b	b	a	a	b	b	b	b	b	b	a	b	a	b	b	a	a	b	b	b	b	a	b	b	b	a	a	b	a	b	a	b	b	a	b	a	b	b	b	b	b	a	a	a	a	b
Mark756708	b	b	a	b	b	a	a	b	b	b	b	b	b	a	b	a	b	b	a	a	b	b	b	b	a	b	b	b	a	a	b	a	b	a	b	b	a	b	a	b	b	b	b	b	a	a	a	b	b
Mark770552	b	b	a	b	b	a	a	b	b	b	b	b	b	a	b	a	b	b	a	a	b	b	b	b	a	b	b	b	a	a	b	a	b	a	b	b	a	b	a	b	b	b	b	b	a	a	a	b	b
Mark804255	b	b	a	b	a	a	a	b	b	b	b	b	b	a	b	a	b	b	a	a	b	b	b	b	a	b	b	b	a	a	b	a	b	a	b	b	a	b	a	b	b	b	b	b	a	a	a	b	b
Mark774920	b	b	a	b	a	a	a	b	b	b	b	b	b	a	b	a	b	b	a	a	b	a	b	b	a	b	b	b	a	a	b	a	b	a	b	b	a	b	a	b	b	b	b	b	a	a	a	b	b
Mark792407	b	b	a	b	a	a	a	b	b	b	b	b	b	a	b	a	b	b	a	a	b	a	b	b	a	b	b	b	a	a	b	a	b	a	b	b	a	b	a	b	b	b	b	b	a	a	a	b	b
Mark792737	b	b	a	b	a	a	a	b	b	b	b	b	b	a	b	a	b	b	a	a	b	a	b	b	a	b	b	b	a	a	b	a	b	a	b	b	a	b	a	b	b	b	b	b	a	a	a	b	b
Mark798709	b	b	a	b	a	a	a	b	b	b	b	b	b	a	b	a	b	b	a	a	b	a	b	b	a	b	b	b	a	a	b	a	b	a	b	b	a	b	a	b	b	b	b	b	a	a	a	b	b
Mark786994	b	b	a	b	a	a	a	b	b	b	b	b	b	a	b	a	b	b	a	b	b	a	b	b	a	b	b	b	a	a	b	a	b	a	b	b	a	b	a	b	b	b	b	b	a	a	a	b	b
Mark792894	b	b	a	b	a	a	a	b	b	b	b	b	b	a	b	a	b	b	a	b	b	a	b	b	a	b	b	b	a	a	b	a	b	a	b	b	a	b	a	b	b	b	b	b	a	a	a	b	b
Mark822882	b	b	a	b	a	a	a	b	b	b	b	b	b	a	b	a	b	b	a	b	b	a	b	b	a	b	b	b	a	a	b	a	b	a	b	b	a	b	a	b	b	b	b	b	a	a	a	b	b
Mark813855	b	b	a	b	a	a	a	b	b	b	b	b	b	a	b	a	b	b	a	b	b	a	b	b	a	b	b	b	a	b	b	a	b	a	b	b	a	b	a	b	b	b	b	b	a	a	a	b	b
Mark793203	b	b	a	b	a	a	a	b	b	b	b	b	b	a	b	a	b	b	a	a	b	a	b	b	a	b	b	b	a	b	b	a	b	a	b	b	a	b	a	b	b	b	b	b	a	a	a	b	b
Mark759471	b	b	a	b	a	a	a	b	b	b	b	b	b	a	b	a	b	b	a	a	b	a	b	b	a	b	b	b	a	b	b	a	b	a	b	b	a	b	a	b	b	b	b	b	a	a	a	b	b
Mark775508	b	b	a	b	a	a	a	b	b	b	b	b	b	a	b	a	b	b	a	a	b	a	b	b	a	b	b	b	a	b	b	a	b	a	b	b	a	b	a	b	b	b	b	b	a	a	a	b	b
Mark777755	b	b	a	b	a	a	a	b	b	b	b	b	b	a	b	a	b	b	a	a	b	a	b	b	a	b	b	b	a	b	b	a	b	a	b	b	a	b	a	b	b	b	b	b	a	a	a	b	b
Mark801114	b	b	a	b	a	a	a	b	b	b	b	b	b	a	b	a	b	b	a	a	b	a	b	b	a	b	b	b	a	b	b	a	b	a	b	b	a	b	a	b	b	b	b	b	a	a	a	b	b
Mark804052	b	b	a	b	a	a	a	b	b	b	b	b	b	a	b	a	b	b	a	a	b	a	b	b	a	b	b	b	a	b	b	a	b	a	b	b	a	b	a	b	b	b	b	b	a	a	a	b	b
Mark820982	b	b	a	b	a	a	a	b	b	b	b	b	b	a	b	a	b	b	a	a	b	a	b	b	a	b	b	b	a	b	b	a	b	a	b	b	a	b	a	b	b	b	b	b	a	a	a	b	b
Mark826273	b	b	a	b	a	a	a	b	b	b	b	b	b	a	b	a	b	b	a	a	b	a	b	b	a	b	b	b	a	b	b	a	b	a	b	b	a	b	a	b	b	b	b	b	a	a	a	b	b
Mark754603	b	b	a	b	a	a	a	b	b	b	b	b	b	a	b	a	b	b	a	a	b	a	b	b	a	b	b	b	a	b	b	a	b	a	b	b	a	b	a	b	b	b	b	b	a	a	a	a	b
Mark767101	b	b	a	b	a	a	a	b	b	b	b	b	b	a	b	a	b	b	a	a	b	a	b	b	a	b	b	b	a	b	b	a	b	a	b	b	a	b	a	b	b	b	b	b	a	a	a	a	b
Mark767306	b	b	a	b	a	a	a	b	b	b	b	b	b	a	b	a	b	b	a	a	b	a	b	b	b	b	b	b	a	b	b	a	b	a	b	b	a	b	a	b	b	b	b	b	a	a	a	a	b
Mark763760	b	b	a	b	a	a	a	b	b	b	b	b	b	a	b	a	b	b	a	a	b	a	b	b	b	b	b	b	a	b	b	a	b	b	b	b	a	b	a	b	b	b	b	b	a	a	a	a	b
Mark804954	b	b	a	b	a	a	a	b	b	b	b	b	b	a	b	a	b	b	a	a	b	a	b	b	b	b	b	b	a	b	b	a	b	b	b	b	a	b	a	b	b	b	b	b	a	a	a	a	b
Mark819799	b	b	a	b	a	a	a	b	b	b	b	b	b	a	b	a	b	b	a	a	b	a	b	b	b	b	b	b	a	b	b	a	b	b	b	b	a	b	b	b	b	b	b	b	a	a	a	a	b
Mark797203	b	b	a	b	a	a	a	b	b	b	b	b	b	a	b	a	b	b	a	a	b	a	b	b	b	b	b	b	a	b	b	a	b	b	b	b	a	b	b	b	b	b	b	b	a	a	a	a	b
Mark823256	b	b	a	b	b	a	a	b	b	b	b	b	b	a	b	a	b	b	a	a	b	a	b	b	b	b	b	b	a	b	b	a	b	b	b	b	a	b	b	b	b	b	b	b	a	a	a	a	b
Mark809436	b	b	a	b	b	a	a	b	b	b	b	b	b	a	b	b	b	b	a	a	b	a	b	b	b	b	b	b	a	b	b	a	b	b	b	b	a	b	b	b	b	b	b	b	a	a	a	a	b
Mark797647	b	b	a	b	b	a	a	b	b	b	b	b	b	a	b	b	b	b	b	a	b	a	b	b	b	b	b	b	b	b	b	b	b	b	b	b	a	b	b	b	b	b	b	b	a	a	a	a	b
Mark803263	b	b	a	b	b	a	a	b	b	b	b	b	b	a	b	b	b	b	b	a	b	a	b	b	b	b	b	b	b	b	b	b	b	b	b	b	a	b	b	b	b	b	b	b	b	a	a	a	b
Mark769197	b	b	a	b	b	a	a	b	b	b	b	b	b	a	b	b	b	b	b	a	b	a	b	b	b	b	b	b	b	b	b	b	b	b	b	b	a	b	b	b	b	b	b	b	b	a	a	a	b
Mark800576	b	b	a	b	b	a	a	b	b	b	b	b	b	a	b	b	b	b	b	a	b	a	b	b	b	b	b	b	b	b	b	b	b	b	b	b	a	b	b	b	b	b	b	b	b	a	a	a	b
Mark787716	b	b	a	b	b	a	b	b	b	b	b	b	b	a	b	b	b	b	b	a	b	a	b	b	b	b	b	b	b	a	b	b	b	b	b	b	a	b	b	b	b	b	b	b	b	a	a	a	b
Mark771409	b	b	a	b	b	a	b	b	b	b	b	b	b	a	b	b	b	b	b	a	b	a	b	b	b	b	b	b	b	a	b	b	b	b	b	b	a	b	b	b	b	b	b	b	b	a	a	a	b
Mark778769	b	b	a	b	b	a	b	b	b	b	b	b	b	a	b	b	b	b	b	a	b	a	b	b	b	b	b	b	b	a	b	b	b	b	b	b	a	b	b	b	b	b	b	b	b	a	a	a	b
Mark759271	b	b	a	b	b	a	b	b	b	b	b	b	b	a	b	b	b	b	b	a	b	a	b	b	b	b	b	b	b	a	b	b	b	a	b	b	a	b	b	b	b	b	b	b	b	a	a	a	b
Mark771022	b	b	a	b	b	a	b	b	b	b	b	b	b	a	b	b	b	b	b	a	b	a	b	b	b	b	b	b	b	a	b	b	b	a	b	b	a	b	b	b	b	b	b	b	b	a	a	a	b
Mark780303	b	b	a	b	b	a	b	b	b	b	b	b	b	a	b	b	b	b	b	a	b	a	b	b	b	b	b	b	b	a	b	b	b	a	b	b	a	b	b	b	b	b	b	b	b	a	a	a	b
Mark809270	b	b	a	b	b	a	b	b	b	b	b	b	b	a	b	b	b	b	b	a	b	a	b	b	b	b	b	b	b	a	b	b	b	a	b	b	a	b	b	b	b	b	b	b	b	a	a	a	b
Mark808844	b	b	b	b	b	a	b	b	b	b	b	b	b	a	b	b	b	b	b	a	b	a	b	b	b	b	b	b	b	a	b	b	b	a	b	b	a	b	a	b	b	b	b	b	b	a	a	a	b
Mark757063	b	b	b	b	b	b	b	b	b	b	b	b	b	a	b	b	b	b	b	a	b	a	b	b	b	b	b	b	b	a	b	b	b	a	b	b	a	b	a	b	b	b	b	b	b	a	a	a	b
Mark767209	b	b	b	b	b	b	b	b	b	b	b	b	b	a	b	b	b	b	b	a	b	a	b	b	b	b	b	b	b	a	b	b	b	a	b	b	a	b	a	b	b	b	b	b	b	a	a	a	b
Mark767396	b	b	b	b	b	b	b	b	b	b	b	b	b	a	b	b	b	b	b	a	b	a	b	b	b	b	b	b	b	a	b	b	b	a	b	b	a	b	a	b	b	b	b	b	b	a	a	a	b
Mark803816	b	b	b	b	b	b	b	b	b	b	b	b	b	a	b	b	b	b	b	a	b	a	b	b	b	b	b	b	b	a	b	b	b	a	b	b	a	b	a	b	b	b	b	b	b	a	a	a	b
Mark792213	b	b	b	b	b	b	b	b	b	b	b	b	b	a	b	b	b	b	b	a	b	a	b	b	b	b	b	b	b	a	b	b	b	a	b	b	a	b	a	b	b	b	b	b	b	a	a	a	b
Mark815158	b	b	b	b	b	b	b	b	b	b	b	b	b	a	b	b	b	b	b	a	b	a	b	b	b	b	b	b	b	a	b	b	b	a	b	b	a	b	a	b	b	b	b	b	b	a	a	a	b
Mark790219	b	b	b	b	b	b	a	b	b	b	b	b	b	a	b	b	b	b	b	a	b	a	b	b	b	b	b	b	b	a	b	a	b	a	b	b	a	b	a	b	b	b	b	b	b	a	a	a	b
Mark799378	b	b	b	b	b	a	a	b	b	b	b	b	b	a	b	b	b	b	b	a	b	a	b	b	b	b	b	a	b	a	b	a	b	a	b	b	a	b	a	b	b	b	b	b	b	a	a	a	b
Mark769911	b	b	b	b	b	a	a	b	b	b	b	b	b	a	b	b	b	b	b	a	b	a	b	b	b	b	b	a	b	a	b	a	a	a	b	b	a	b	a	b	b	b	b	b	b	a	a	a	b
Mark768114	b	b	b	b	b	a	a	b	b	b	b	b	b	a	b	b	b	b	b	a	b	a	b	b	b	b	b	a	b	a	b	a	a	a	b	b	a	b	a	b	b	a	b	b	b	a	a	a	b
Mark798776	b	b	b	b	b	a	a	b	b	b	b	b	b	a	b	b	b	b	b	a	b	a	b	b	b	b	b	a	b	a	b	a	a	a	b	b	a	b	a	b	b	a	b	b	b	a	a	a	b
Mark785581	b	b	b	b	b	a	a	a	b	b	b	b	b	a	b	b	b	b	b	a	b	a	b	b	b	b	b	a	b	a	b	a	a	a	b	b	a	b	a	b	b	a	b	b	b	a	a	a	b
Mark799402	b	b	b	b	b	a	a	a	b	b	b	b	b	a	b	b	b	b	b	a	b	a	b	b	b	b	b	a	b	a	b	a	a	a	b	b	a	b	a	b	b	a	b	b	b	a	a	a	b
Mark819240	b	b	b	b	b	a	a	a	b	b	b	b	b	a	b	b	b	b	b	a	b	a	b	b	a	b	b	a	b	a	b	a	a	a	b	b	a	b	a	b	b	a	b	b	b	b	a	a	b
Mark763699	b	b	b	b	b	a	a	a	b	b	b	b	b	a	b	b	b	b	b	b	b	a	b	b	a	b	b	a	b	a	b	a	a	a	b	b	a	b	a	b	b	a	b	b	b	b	a	a	b
Mark777264	b	b	b	b	b	a	a	a	b	b	b	b	b	a	b	b	b	b	b	b	b	a	b	b	a	b	b	a	b	a	b	a	a	a	b	b	a	b	a	b	b	a	b	b	b	b	a	a	b
Mark805864	b	b	b	b	b	a	a	a	b	b	b	b	b	a	b	b	b	b	b	b	b	a	b	b	a	b	b	a	b	a	b	a	a	a	b	b	a	b	a	b	b	a	b	b	b	b	a	a	b
Mark817563	b	b	b	b	b	a	a	a	b	b	b	b	b	a	b	b	b	b	b	b	b	a	b	b	a	b	b	a	b	a	b	a	a	a	b	b	a	b	a	b	b	a	b	b	b	b	a	a	b
Mark779987	b	b	b	b	b	a	a	a	b	b	b	b	b	a	b	b	b	b	b	b	b	a	b	b	a	b	b	a	b	a	b	a	a	a	b	b	a	b	a	b	b	b	b	b	b	b	a	a	b
Mark773285	b	b	b	b	b	a	a	a	b	b	b	b	b	a	b	b	b	b	b	b	b	a	b	b	a	b	b	a	b	a	b	b	a	a	b	b	a	b	a	b	b	b	b	b	b	b	a	a	b
Mark779780	b	b	b	b	b	a	a	a	b	b	b	b	b	a	b	b	b	b	b	b	b	a	b	b	b	b	b	b	b	b	b	b	a	a	b	b	a	b	a	b	b	b	b	b	b	b	a	a	b
Mark808786	b	b	b	b	b	b	a	a	b	b	b	b	b	a	b	b	b	b	b	b	b	a	b	b	b	b	b	b	b	b	b	b	a	a	b	b	a	b	b	b	b	b	b	b	b	b	a	a	b
Mark827333	b	b	b	b	b	b	a	a	b	b	b	b	b	a	b	b	b	b	b	b	b	a	b	b	b	b	b	b	b	b	b	b	a	a	b	b	a	b	b	b	b	b	b	b	b	b	a	a	b
Mark776007	b	b	b	b	b	b	b	b	b	b	b	b	b	a	b	b	b	b	b	b	b	a	b	b	b	b	b	b	b	b	b	b	a	a	b	b	a	b	b	b	b	b	b	b	b	b	a	a	b
Mark823050	b	b	b	b	b	b	b	b	b	b	b	b	b	a	b	b	b	b	b	b	b	a	b	b	b	b	b	b	b	b	b	b	a	a	b	b	b	b	b	b	b	b	b	b	b	b	a	a	b
Mark772519	b	b	b	b	b	b	b	b	b	b	b	b	b	a	b	b	b	b	b	b	b	a	b	b	b	b	b	b	b	b	b	b	a	a	b	b	b	b	b	b	b	b	b	b	b	b	a	a	b
Mark809313	b	b	b	b	b	b	b	b	b	b	b	b	b	a	b	b	b	b	b	b	b	a	b	b	b	b	b	b	b	b	b	b	b	a	b	b	b	b	b	b	b	b	b	b	b	b	a	a	b
Mark810434	b	b	b	b	b	b	b	b	b	b	b	b	b	a	b	b	b	b	b	b	b	a	b	b	b	b	b	b	b	b	b	b	b	a	b	b	b	b	b	b	b	b	b	b	b	b	a	a	b
Mark822512	b	b	b	b	b	b	b	b	b	b	b	b	b	a	b	b	b	b	b	b	b	a	b	b	b	b	b	b	b	b	b	b	b	a	b	b	b	b	b	b	b	b	b	b	b	b	a	a	b
Mark829486	b	b	b	b	b	b	b	b	b	b	b	b	b	a	b	b	b	b	b	b	b	a	b	b	b	b	b	b	b	b	b	b	b	a	b	b	b	b	b	b	b	b	b	b	b	b	a	a	b
Mark815895	b	b	b	b	b	b	b	b	b	b	b	b	b	a	b	b	b	b	b	b	b	a	b	b	b	b	b	b	b	b	b	b	b	a	b	b	b	b	b	b	b	b	b	b	b	b	a	a	b
Mark766568	b	b	b	b	b	b	b	b	b	b	b	b	b	a	b	b	b	b	b	b	b	a	b	b	b	b	b	b	b	b	b	b	b	a	b	b	b	b	b	b	b	b	b	b	b	b	a	a	b
Mark779057	b	b	b	b	b	b	b	b	b	b	b	b	b	a	b	b	b	b	b	b	b	a	b	b	b	b	b	b	b	b	b	b	b	a	b	b	b	b	b	b	b	b	b	b	b	b	a	a	b
Mark789403	b	b	b	b	b	b	b	b	b	b	b	b	b	a	b	b	b	b	b	b	b	a	b	b	b	b	b	b	b	b	b	b	b	a	b	b	b	b	b	b	b	b	b	b	b	b	a	a	b
Mark790231	b	b	b	b	b	b	b	b	b	b	b	b	b	a	b	b	b	b	b	b	b	a	b	b	b	b	b	b	b	b	b	b	b	a	b	b	b	b	b	b	b	b	b	b	b	b	a	a	b
Mark790755	b	b	b	b	b	b	b	b	b	b	b	b	b	a	b	b	b	b	b	b	b	a	b	b	b	b	b	b	b	b	b	b	b	a	b	b	b	b	b	b	b	b	b	b	b	b	a	a	b
Mark800762	b	b	b	b	b	b	b	b	b	b	b	b	b	a	b	b	b	b	b	b	b	a	b	b	b	b	b	b	b	b	b	b	b	a	b	b	b	b	b	b	b	b	b	b	b	b	a	a	b
Mark801681	b	b	b	b	b	b	b	b	b	b	b	b	b	a	b	b	b	b	b	b	b	a	b	b	b	b	b	b	b	b	b	b	b	a	b	b	b	b	b	b	b	b	b	b	b	b	a	a	b
Mark803471	b	b	b	b	b	b	b	b	b	b	b	b	b	a	b	b	b	b	b	b	b	a	b	b	b	b	b	b	b	b	b	b	b	a	b	b	b	b	b	b	b	b	b	b	b	b	a	a	b
Mark806247	b	b	b	b	b	b	b	b	b	b	b	b	b	a	b	b	b	b	b	b	b	a	b	b	b	b	b	b	b	b	b	b	b	a	b	b	b	b	b	b	b	b	b	b	b	b	a	a	b
Mark810667	b	b	b	b	b	b	b	b	b	b	b	b	b	a	b	b	b	b	b	b	b	a	b	b	b	b	b	b	b	b	b	b	b	a	b	b	b	b	b	b	b	b	b	b	b	b	a	a	b
Mark758841	b	b	b	b	b	b	b	b	b	b	b	b	b	a	b	b	b	b	b	b	b	a	b	b	b	b	b	b	b	b	b	b	b	a	b	b	b	b	b	b	b	b	b	b	b	b	a	a	b
Mark785171	b	b	b	b	b	b	b	b	b	b	b	b	b	a	b	b	b	b	b	b	b	a	b	b	b	b	b	b	b	b	b	b	b	a	b	b	b	b	b	b	b	b	b	b	b	b	a	a	b
Mark800373	b	b	b	b	b	b	b	b	b	b	b	b	b	a	b	b	b	b	b	b	b	a	b	b	b	b	b	b	b	b	b	b	b	a	b	b	b	b	b	b	b	b	b	b	b	b	a	a	b
Mark804647	b	b	b	b	b	b	b	b	b	b	b	b	b	a	b	b	b	b	b	b	b	a	b	b	b	b	b	b	b	b	b	b	b	a	b	b	b	b	b	b	b	b	b	b	b	b	a	a	b
Mark820022	b	b	b	b	b	b	b	b	b	b	b	b	b	a	b	b	b	b	b	b	b	a	b	b	b	b	b	b	b	b	b	b	b	a	b	b	b	b	b	b	b	b	b	b	b	b	a	a	b
Mark823833	b	b	b	b	b	b	b	b	b	b	b	b	b	a	b	b	b	b	b	b	b	a	b	b	b	b	b	b	b	b	b	b	b	a	b	b	b	b	b	b	b	b	b	b	b	b	a	a	b
Mark349852	b	b	a	b	b	b	a	a	b	b	a	b	b	a	a	a	b	b	a	b	b	a	a	a	b	b	b	b	b	b	b	b	a	a	a	b	a	a	a	b	b	b	a	b	a	b	a	b	b
Mark305539	b	b	a	b	b	b	a	a	b	b	a	b	b	a	a	a	b	b	a	b	b	a	a	a	a	b	b	b	-	b	b	b	a	a	a	b	a	a	a	b	b	b	a	b	a	b	a	b	b
Mark353733	b	b	a	b	b	b	a	a	b	b	a	b	b	a	a	a	b	b	a	b	b	a	a	a	a	b	b	b	b	b	b	b	a	a	a	b	a	a	b	b	b	b	a	b	a	b	a	b	b
Mark362390	b	b	a	b	b	b	a	a	b	b	a	b	b	a	a	a	b	b	a	b	b	a	a	a	a	b	b	b	b	b	b	b	a	a	a	b	a	a	b	b	b	b	a	b	a	b	a	b	b
Mark341889	b	b	a	b	b	b	a	a	b	b	a	b	b	a	a	a	b	b	a	b	b	a	a	a	a	b	b	b	b	b	b	b	a	a	a	b	a	a	b	b	b	b	a	b	a	b	a	b	b
Mark339542	b	b	a	b	b	b	a	b	b	b	a	b	b	a	a	a	b	b	a	b	b	a	a	a	a	b	b	b	b	b	b	b	a	a	a	b	a	a	b	b	b	b	a	b	a	b	a	b	b
Mark326093	b	b	a	b	b	b	a	b	b	b	a	b	b	a	a	a	b	b	a	b	b	a	a	a	a	b	b	b	b	b	b	b	a	a	a	b	a	a	b	b	b	b	a	b	a	b	a	a	b
Mark336245	b	b	a	b	b	b	a	b	b	b	a	b	b	a	a	a	b	b	a	b	b	a	a	a	a	b	b	b	b	b	b	b	a	a	a	b	b	a	b	b	b	b	a	b	a	b	a	a	b
Mark314896	b	b	a	b	b	b	b	b	b	b	a	b	b	a	a	a	b	b	a	b	b	a	a	a	a	b	b	b	b	b	b	b	a	a	a	b	b	a	b	b	b	b	a	b	a	b	a	a	b
Mark300560	b	b	a	b	b	b	b	b	b	b	b	b	b	a	a	a	b	b	a	b	b	a	b	b	b	b	b	b	b	b	b	b	a	a	b	b	b	a	b	b	b	b	b	b	a	b	a	a	b
Mark328962	b	b	a	b	b	b	b	b	b	b	b	b	b	a	a	a	b	b	a	b	b	a	b	b	b	b	b	b	b	b	b	b	a	a	b	b	b	a	b	b	b	b	b	b	a	b	a	a	b
Mark357838	b	b	a	b	b	b	b	b	b	b	b	b	b	a	a	a	b	b	a	b	b	a	b	b	b	b	b	b	b	b	b	b	a	a	b	b	b	a	b	b	b	b	b	b	a	b	a	a	b
Mark309665	b	b	a	b	b	b	b	b	b	b	b	b	b	a	a	a	b	b	a	b	b	a	b	b	b	b	b	b	b	b	b	b	b	a	b	b	b	a	b	b	b	b	b	b	a	b	a	a	b
Mark345875	b	b	a	b	b	b	b	b	b	b	b	b	b	a	a	a	b	b	a	b	b	a	b	b	b	b	b	b	b	b	b	b	b	a	b	b	b	a	b	b	b	b	b	b	a	b	a	a	b
Mark334560	b	b	a	b	b	b	b	b	b	b	b	b	b	a	a	a	b	b	a	b	b	a	b	b	b	b	b	b	b	b	b	b	b	a	b	b	b	a	b	b	b	b	b	b	a	b	a	a	b
Mark336596	b	b	a	b	b	b	b	b	b	b	b	b	b	a	a	a	b	b	a	b	b	a	b	b	b	b	b	b	b	b	b	b	b	a	b	b	b	a	b	b	b	b	b	b	a	b	a	a	b
Mark356416	b	b	a	b	b	b	b	b	b	b	b	b	b	a	a	a	b	b	a	b	b	a	b	b	b	b	b	b	b	b	b	b	b	a	b	b	b	a	b	b	b	b	b	b	a	b	a	a	b
Mark299635	b	b	a	b	b	b	b	b	b	b	b	b	b	a	a	a	b	b	a	b	b	a	b	b	b	b	b	b	b	b	b	b	b	a	b	b	b	a	b	b	b	b	b	b	a	b	a	a	b
Mark329737	b	b	a	b	b	b	b	b	b	b	b	b	b	a	a	a	b	b	a	b	b	a	b	b	b	b	b	b	b	b	b	b	b	a	b	b	b	a	b	b	b	b	b	b	a	b	a	a	b
Mark349668	b	b	a	b	b	b	b	b	b	b	b	b	b	a	a	a	b	b	a	b	b	a	b	b	b	b	b	b	b	b	b	b	b	a	b	b	b	a	b	b	b	b	b	b	a	b	a	a	b
Mark357082	b	b	a	b	b	b	b	b	b	b	b	b	b	a	a	a	b	b	a	b	b	a	b	b	b	b	b	b	b	b	b	b	b	a	b	b	b	a	b	b	b	b	b	b	a	b	a	a	b
Mark313004	b	b	a	b	b	b	b	b	b	b	b	b	b	a	a	a	b	b	a	b	b	a	b	b	b	b	b	b	b	b	b	a	b	a	b	b	b	a	b	b	b	b	b	a	a	b	a	a	b
Mark314144	b	b	a	b	b	b	b	b	b	b	b	b	b	a	a	a	b	b	a	b	b	a	b	b	b	b	b	b	b	b	b	a	b	a	b	b	b	a	b	b	b	b	b	a	a	b	a	a	b
Mark361009	b	b	a	b	b	b	b	b	b	b	b	b	b	a	a	a	b	b	a	b	b	a	b	b	b	b	b	b	b	b	b	a	b	a	b	b	b	a	b	b	b	b	b	a	a	b	a	a	b
Mark365259	b	b	a	b	b	b	b	b	b	b	b	b	b	a	a	a	b	b	a	b	b	a	b	b	b	b	b	b	b	b	b	a	b	a	b	b	b	a	b	b	b	b	b	a	a	b	a	a	b
Mark356867	b	b	a	b	b	b	b	b	b	b	b	b	b	a	a	a	b	b	a	b	b	a	b	b	b	b	b	b	b	b	b	a	b	a	b	b	b	a	b	b	b	a	b	a	a	b	a	a	b
Mark342713	b	b	a	b	b	b	b	b	b	b	b	b	b	a	a	a	b	b	a	b	b	a	b	b	b	b	b	b	b	b	b	a	b	a	b	b	b	a	b	b	b	a	b	a	a	b	a	a	b
Mark318013	b	b	a	b	b	b	b	b	b	b	b	b	a	a	a	a	b	b	a	b	b	a	b	b	b	b	b	b	b	b	b	a	b	a	b	b	b	a	b	b	b	a	b	a	a	b	a	a	b
Mark312588	b	b	a	b	b	b	b	b	b	b	b	b	a	a	a	a	b	b	a	b	b	a	b	b	b	b	b	b	b	b	b	a	b	a	b	b	b	a	b	b	b	a	b	a	a	b	a	a	b
Mark363509	b	b	a	a	b	b	b	b	b	b	b	b	a	a	a	a	b	b	a	b	b	a	b	b	b	b	b	b	b	b	b	a	b	a	b	b	b	a	b	b	b	a	b	a	a	b	a	a	b
Mark308764	b	b	a	a	b	b	b	b	b	b	b	b	a	a	a	a	b	b	a	b	b	a	b	b	b	b	b	b	b	b	b	a	b	a	b	b	b	a	b	b	b	a	b	a	a	b	a	a	b
Mark349947	b	b	a	a	b	b	b	b	b	b	b	b	a	a	a	a	b	b	a	b	b	a	b	b	b	b	b	b	b	b	b	a	b	a	b	b	b	a	b	b	b	a	b	a	a	b	a	a	b
Mark307385	b	b	a	a	b	b	b	b	b	b	b	b	a	a	a	a	b	b	a	b	b	a	b	b	b	b	b	b	b	b	b	a	b	a	b	a	b	a	b	b	b	a	b	a	a	b	a	a	b
Mark364068	b	b	a	a	b	b	b	b	b	b	b	b	a	a	a	a	b	b	a	b	b	a	b	b	b	b	b	b	b	b	b	a	b	a	b	a	b	a	b	b	b	a	b	a	a	b	a	a	b
Mark355679	b	b	a	a	b	b	b	b	b	b	b	b	a	a	a	a	b	b	a	b	b	a	b	b	b	-	b	b	b	b	b	a	b	a	b	a	b	a	b	b	b	a	b	a	a	b	a	a	b
Mark330993	b	b	a	a	b	b	b	b	b	b	b	b	a	a	a	a	b	b	a	b	b	a	b	b	b	a	b	b	b	b	b	a	b	a	b	a	b	a	b	b	b	a	b	a	a	b	a	a	b
Mark339948	b	b	a	a	b	b	b	b	b	b	b	b	a	a	a	a	b	b	a	b	b	a	b	b	b	a	b	b	b	b	b	a	b	a	b	a	b	a	b	b	b	a	b	a	a	b	a	a	b
Mark341533	b	b	a	a	b	b	b	b	b	b	b	b	a	a	a	a	b	b	a	b	b	a	b	b	b	a	b	b	b	b	b	a	b	a	b	a	b	a	b	b	b	a	b	a	a	b	a	a	b
Mark364379	b	b	a	a	b	b	b	b	b	b	b	b	a	a	a	a	b	b	a	b	b	a	b	b	b	a	b	b	b	b	b	a	b	a	b	a	b	a	b	b	b	a	b	a	a	b	a	a	b
Mark365506	b	b	a	a	b	b	b	b	b	b	b	b	a	a	a	a	b	b	a	b	b	a	b	b	b	a	b	b	b	b	b	a	b	a	b	a	b	a	b	b	b	a	b	a	a	b	a	a	b
Mark353015	b	b	a	a	b	b	b	b	b	b	b	b	a	a	a	a	b	b	a	b	b	a	b	b	b	a	b	a	b	b	b	a	b	a	b	a	b	a	b	a	b	a	b	a	a	b	a	a	b
Mark360426	b	b	a	a	b	b	b	b	b	b	b	b	a	a	a	a	b	b	a	a	b	a	b	b	b	a	b	a	b	b	b	a	b	a	b	a	b	a	b	a	b	a	b	a	a	b	a	a	b
Mark354421	b	b	a	a	b	b	b	b	b	a	b	a	a	a	a	a	b	b	a	a	b	a	b	b	b	a	b	a	b	b	b	a	b	a	b	a	b	a	b	a	b	a	b	a	a	a	a	a	b
Mark324443	b	b	a	a	b	b	b	b	b	a	b	a	a	a	a	a	b	a	a	a	b	a	b	b	b	a	a	a	b	b	b	a	b	a	b	a	b	a	b	a	a	a	b	a	a	a	a	a	b
Mark317485	b	b	a	a	b	b	b	b	b	a	b	a	a	a	a	a	b	a	a	a	b	a	b	b	b	a	a	a	b	b	b	a	b	a	b	a	b	a	b	a	a	a	b	a	a	a	a	a	b
Mark326762	b	b	a	a	b	b	b	b	b	a	b	a	a	a	a	a	b	a	a	a	b	a	b	b	b	-	a	a	b	b	b	a	b	a	b	a	b	a	b	a	a	b	b	a	a	a	a	a	b
Mark300080	b	b	a	a	b	b	b	b	b	a	b	a	a	a	a	a	b	a	a	a	b	a	b	b	b	-	a	a	b	b	b	a	b	a	b	a	b	a	b	a	a	b	b	a	a	a	a	a	a
Mark338619	b	b	a	a	b	b	b	b	b	a	b	a	a	a	a	a	b	a	a	a	b	a	b	b	b	-	a	a	b	b	b	a	b	a	b	a	b	a	b	a	a	b	b	a	a	a	a	a	a
Mark299887	b	b	a	b	b	b	b	b	b	a	b	a	a	a	a	a	b	a	a	a	b	a	b	b	b	-	a	a	b	b	b	a	b	a	b	a	b	a	b	a	a	b	b	a	a	a	a	a	a
Mark317879	b	b	a	b	b	b	b	b	b	a	b	a	a	a	a	a	b	a	a	a	b	a	b	b	b	a	a	a	b	b	b	a	b	a	b	a	b	a	b	a	a	b	b	a	a	a	a	a	a
Mark318033	b	b	a	b	b	b	b	b	b	a	b	a	a	a	b	a	b	a	a	a	b	a	b	b	b	a	a	a	b	b	b	b	b	a	b	a	b	a	b	a	a	b	b	a	a	a	a	a	a
Mark359146	b	b	a	b	b	b	b	b	b	a	b	a	a	a	b	a	b	a	a	a	b	a	b	b	b	a	a	a	b	b	b	b	b	a	b	a	b	a	b	a	a	b	b	a	a	a	a	a	a
Mark340582	b	b	a	b	b	b	b	b	b	a	b	a	a	a	b	b	b	a	a	b	b	a	b	b	b	a	a	a	b	b	b	b	b	a	b	a	b	a	b	a	a	b	b	a	b	a	a	a	a
Mark358096	b	b	a	b	b	b	b	b	b	a	b	b	a	a	b	b	b	a	a	b	b	a	b	b	b	a	b	a	b	b	b	b	b	a	b	a	b	a	b	a	a	b	b	a	b	a	a	a	a
Mark339350	b	b	a	b	b	b	b	b	b	a	b	b	a	a	b	b	b	b	a	b	b	a	b	b	b	a	b	a	b	b	b	b	b	a	b	a	b	a	b	a	a	b	b	a	b	b	a	a	a
Mark305992	b	b	a	b	b	b	b	b	b	a	b	b	a	a	b	b	b	b	a	b	b	a	b	b	b	a	b	a	b	b	b	b	b	a	b	a	b	a	b	a	a	b	b	a	b	b	a	a	a
Mark332436	b	b	a	b	b	b	b	b	b	a	b	b	a	a	b	b	b	b	a	b	b	a	b	b	b	a	b	a	b	b	b	b	b	a	b	a	b	a	b	a	a	b	b	a	b	b	a	a	a
Mark355575	b	b	a	b	b	b	b	b	b	a	b	b	a	a	b	b	b	b	a	b	b	a	b	b	b	a	b	a	b	b	b	b	b	a	b	a	b	a	b	a	b	b	b	a	b	b	a	a	a
Mark309642	b	b	a	b	b	b	b	b	b	a	b	b	a	a	b	b	b	b	a	b	b	a	b	b	b	a	b	a	b	b	b	b	b	a	b	a	b	a	b	b	b	b	b	a	b	b	a	a	a
Mark357174	b	b	a	b	b	b	b	b	b	b	b	b	a	a	b	b	b	b	a	b	b	a	b	b	b	a	b	a	b	b	b	b	b	a	b	a	b	a	b	b	b	b	b	a	b	b	a	a	a
Mark304540	b	b	a	b	b	b	b	b	b	b	b	b	a	a	b	b	b	b	a	b	b	a	b	b	b	a	b	a	b	b	b	b	b	a	b	a	b	a	b	b	b	b	b	a	b	b	a	a	a
Mark313366	b	b	a	b	b	b	b	b	b	b	b	b	a	a	b	b	b	b	a	b	b	a	b	b	b	a	b	a	b	b	b	b	b	a	b	a	b	a	b	b	b	b	b	a	b	b	a	a	a
Mark342601	b	b	a	b	b	b	b	b	b	b	b	b	a	a	b	b	b	b	a	b	b	a	b	b	b	a	b	a	b	b	b	b	b	a	b	a	b	a	b	b	b	b	b	a	b	b	a	a	a
Mark350230	b	b	a	b	b	b	b	b	b	b	b	b	a	a	b	b	b	b	a	b	b	a	b	b	b	a	b	a	b	b	b	b	b	a	b	a	b	a	b	b	b	b	b	a	b	b	a	a	a
Mark310931	b	b	a	b	b	b	b	b	b	b	b	b	a	a	b	b	b	b	a	b	b	a	b	b	b	b	b	b	b	b	b	b	b	a	b	a	b	a	b	b	b	b	b	a	b	b	a	a	a
Mark338423	b	b	a	b	b	b	b	b	b	b	b	b	a	a	b	b	b	b	a	b	b	a	b	b	b	b	b	b	b	b	b	b	b	a	b	a	b	a	b	b	b	b	b	a	b	b	a	a	a
Mark340621	b	b	a	b	b	b	b	b	b	b	b	b	a	a	b	b	b	b	a	b	b	a	b	b	b	b	b	b	b	b	b	b	b	a	b	a	b	a	b	b	b	b	b	a	b	b	a	a	a
Mark362491	b	b	a	b	b	b	b	b	b	b	b	b	a	a	b	b	b	b	a	b	b	a	b	b	b	b	b	b	b	b	b	b	b	a	b	a	b	a	b	b	b	b	b	a	b	b	a	a	a
Mark360000	b	b	a	b	b	b	b	b	b	b	b	b	a	a	b	b	b	b	a	b	b	a	b	b	b	b	b	b	b	b	b	b	b	a	b	a	b	a	b	b	b	b	b	a	b	b	a	a	a
Mark365442	b	b	a	b	b	b	b	b	b	b	b	b	a	a	b	b	b	b	a	b	b	a	b	b	b	b	b	b	b	b	b	b	b	a	b	a	b	a	b	b	b	b	b	a	b	b	a	a	a
Mark318703	b	b	a	b	b	b	b	b	b	b	b	b	a	a	b	b	b	b	a	b	b	a	b	b	b	b	b	b	b	b	b	b	b	a	b	a	b	a	b	b	b	b	b	a	b	b	a	a	a
Mark319005	b	b	a	b	b	b	b	b	b	b	b	b	a	a	b	b	b	b	a	b	b	a	b	b	b	b	b	b	b	b	b	b	b	a	b	a	b	a	b	b	b	b	b	a	b	b	a	a	a
Mark328788	b	b	a	b	b	b	b	b	b	b	b	b	a	a	b	b	b	b	a	b	b	a	b	b	b	b	b	b	b	b	b	b	b	a	b	a	b	a	b	b	b	b	b	a	b	b	a	a	a
Mark341436	b	b	a	b	b	b	b	b	b	b	b	b	a	a	b	b	b	b	a	b	b	a	b	b	b	b	b	b	b	b	b	b	b	a	b	a	b	a	b	b	b	b	b	a	b	b	a	a	a
Mark316448	b	b	a	b	b	b	b	b	b	b	b	b	a	a	b	b	b	b	a	b	b	a	b	b	b	b	b	b	b	b	b	b	b	a	b	a	b	a	b	b	b	b	b	a	b	b	a	a	a
Mark308772	b	b	a	b	b	b	b	b	b	b	b	b	a	a	b	b	b	b	a	b	b	a	b	b	b	b	b	b	b	b	b	b	b	a	b	a	b	a	b	b	b	b	b	a	b	b	a	a	a
Mark337308	b	b	a	b	b	b	b	b	b	a	b	b	a	a	b	b	b	b	a	b	b	a	b	b	b	b	b	b	b	b	b	b	b	a	b	a	b	a	b	b	b	b	b	a	b	b	a	a	a
Mark301518	b	b	a	b	b	b	b	b	b	a	b	b	a	a	a	b	b	b	a	b	b	a	b	b	b	b	b	b	b	b	b	b	b	a	b	a	b	a	b	b	b	b	b	a	b	b	a	a	a
Mark326348	b	b	a	b	b	b	b	b	b	a	b	b	a	a	a	a	b	b	a	b	b	a	b	b	b	b	b	b	b	b	b	a	b	a	b	a	b	a	b	b	b	b	b	a	b	b	a	a	a
Mark356151	b	b	a	b	b	b	b	b	b	a	b	b	a	a	a	a	b	b	a	b	b	a	b	b	b	b	b	b	b	b	b	a	b	a	b	a	b	a	b	b	b	b	b	a	b	b	a	a	a
Mark357491	b	b	a	b	b	b	b	b	b	a	b	b	a	a	a	a	b	b	a	b	b	a	b	b	b	b	b	b	b	b	b	a	b	a	b	a	b	a	b	b	b	b	b	a	b	b	a	a	a
Mark362935	b	b	a	b	b	b	b	b	b	a	b	b	a	a	a	a	b	b	a	b	b	a	b	b	b	b	b	b	b	b	b	a	b	a	b	a	b	a	b	b	b	b	b	a	b	b	a	a	a
Mark335116	b	b	a	b	b	b	b	b	b	a	b	b	a	a	a	a	b	b	a	b	b	a	b	b	b	b	b	b	b	b	b	a	b	a	b	a	b	a	b	b	b	b	b	a	b	b	a	a	a
Mark348692	b	b	a	b	b	b	b	b	b	a	b	b	a	a	a	a	b	b	a	b	b	a	b	b	b	b	b	b	b	b	b	a	b	a	b	a	b	a	b	b	b	b	b	a	b	b	a	a	a
Mark352495	b	b	a	b	b	b	b	b	b	a	b	b	a	a	a	a	b	b	a	b	b	a	b	b	b	b	b	b	b	b	b	a	b	a	b	a	b	a	b	b	b	b	b	a	b	b	a	a	a
Mark358407	b	b	a	b	b	b	b	b	b	a	b	b	a	a	a	a	b	b	a	b	b	a	b	b	b	b	b	b	b	b	b	a	b	a	b	a	b	a	b	b	b	b	b	a	b	b	a	a	a
Mark349694	b	b	a	b	b	b	b	b	b	a	b	b	a	a	a	a	b	b	a	b	b	a	b	b	b	b	b	b	b	b	b	a	b	a	b	a	b	a	b	b	b	b	b	a	b	b	a	a	b
Mark304757	b	b	a	b	b	b	b	b	b	a	b	b	a	a	a	a	b	b	a	b	b	a	b	b	b	b	b	b	b	b	b	a	b	a	b	a	b	a	b	b	b	b	b	a	b	b	a	a	b
Mark357557	b	b	a	b	b	b	b	b	b	a	b	b	a	a	a	a	b	b	a	b	b	a	b	b	b	b	b	b	b	b	b	a	b	a	b	a	b	a	b	b	b	b	b	a	b	b	a	a	b
Mark333472	b	b	a	b	b	b	b	b	b	a	b	b	a	a	a	a	b	b	a	b	b	a	b	b	b	b	b	b	b	b	b	a	b	a	b	a	b	a	b	b	b	b	b	a	b	b	a	a	b
Mark308632	b	b	a	b	b	b	b	b	b	a	b	b	a	a	a	a	b	b	a	b	b	a	b	b	b	b	b	b	b	b	b	a	b	a	b	a	b	a	b	b	b	b	b	a	b	b	a	a	b
Mark356519	b	b	a	b	b	b	b	b	b	a	b	b	a	a	a	a	b	b	a	b	b	a	b	b	b	b	b	b	b	b	b	a	b	a	b	a	b	a	b	b	b	b	b	a	b	b	a	a	b
Mark338056	b	b	a	b	b	b	b	b	b	a	b	b	a	a	a	a	b	b	a	b	b	a	b	b	b	b	b	b	b	b	b	a	b	a	b	a	b	a	b	b	b	b	b	a	b	b	a	a	b
Mark358967	b	b	a	b	b	b	b	b	b	a	b	b	a	a	a	a	b	b	a	b	b	a	b	b	b	b	b	b	b	b	b	a	b	a	b	a	b	a	b	b	b	b	b	a	b	b	a	a	b
Mark325137	b	b	b	b	b	b	b	b	b	a	b	b	a	a	a	a	b	b	a	b	b	a	b	b	b	b	b	b	b	b	b	a	b	a	b	a	b	a	b	b	b	b	b	a	b	b	a	a	b
Mark313013	b	b	b	b	b	b	b	b	b	a	b	b	a	a	a	a	b	b	a	b	b	a	b	b	b	b	b	b	b	b	b	a	b	a	b	a	b	a	b	b	b	b	b	a	b	b	a	a	b
Mark328022	b	b	b	b	b	b	b	b	b	a	b	b	b	a	a	a	b	b	a	b	b	a	b	b	b	b	b	b	b	b	b	a	b	a	b	a	b	a	b	b	b	b	a	a	b	b	a	a	b
Mark362258	b	b	b	b	b	b	b	b	b	a	b	b	b	a	b	a	b	b	a	b	b	a	b	b	b	b	b	b	b	b	b	a	b	a	b	a	b	a	b	b	b	b	a	a	b	b	a	a	b
Mark335765	b	b	b	b	b	b	b	b	b	a	b	b	b	a	b	a	b	b	a	b	b	a	b	b	b	b	b	b	b	b	b	a	b	a	b	a	b	a	b	b	b	b	a	a	b	b	a	a	b
Mark310123	b	b	b	b	b	b	a	b	b	b	b	b	b	a	b	a	b	b	a	b	b	a	b	b	b	b	b	b	b	b	b	a	b	a	a	a	b	b	b	b	b	b	a	a	b	b	a	a	b
Mark321093	b	b	b	b	b	b	a	b	b	b	b	b	b	a	b	a	b	b	a	b	b	a	b	b	b	b	b	b	b	b	b	a	b	a	a	a	b	b	b	b	b	b	a	a	b	b	a	a	b
Mark341290	b	b	b	b	b	b	a	b	b	b	b	b	b	a	b	a	b	b	a	b	b	a	a	b	b	b	b	b	b	b	b	a	b	a	a	a	b	b	b	b	b	b	a	a	b	b	a	a	b
Mark356736	b	b	b	b	b	b	a	b	b	b	b	b	b	a	b	a	b	b	a	b	b	a	a	b	b	b	b	b	b	b	b	a	b	a	a	a	b	b	b	b	b	b	a	a	b	b	a	a	b
Mark345859	b	b	b	b	b	b	a	b	b	b	b	b	b	a	b	a	b	b	a	b	b	a	a	b	b	h	b	b	b	b	b	a	b	a	a	a	b	b	b	b	b	b	a	a	b	b	a	a	b
Mark355991	b	b	b	b	b	b	a	b	b	b	b	b	b	a	b	a	b	b	a	b	b	a	a	b	b	h	b	b	b	b	b	a	b	a	a	a	b	b	b	b	b	b	a	a	b	b	a	a	b
Mark353037	b	b	b	b	b	b	a	b	b	b	b	b	b	a	b	a	b	b	a	b	b	a	a	b	b	h	b	b	b	b	b	a	b	a	b	b	b	b	b	b	b	b	a	b	b	b	a	a	b
Mark363262	b	b	b	b	b	b	b	b	b	b	b	b	b	a	b	a	b	b	a	b	b	a	a	b	b	h	b	b	b	b	b	a	b	a	b	b	b	b	b	b	b	b	a	b	b	b	a	a	b
Mark303879	b	b	b	b	b	b	b	b	b	b	b	b	b	a	b	a	b	b	a	b	b	a	a	b	b	h	b	b	b	b	b	a	b	a	b	b	b	b	b	b	b	b	b	b	b	b	a	a	b
Mark324520	b	b	b	b	b	b	b	b	b	b	b	b	b	a	b	a	b	b	a	b	b	a	a	b	b	h	b	b	b	b	b	a	b	a	b	b	b	b	b	b	b	b	b	b	b	a	a	a	b
Mark307130	b	b	b	b	b	b	b	b	b	b	b	b	b	a	b	a	b	b	a	b	b	a	b	b	b	h	b	b	b	b	b	a	-	a	b	b	b	b	b	b	b	b	b	b	b	a	a	a	b
Mark346151	b	b	b	b	b	b	b	b	b	b	b	b	b	a	b	a	b	b	a	b	b	a	b	b	b	-	b	b	b	b	b	a	-	a	b	b	b	b	b	b	b	b	b	b	b	a	a	a	b
Mark302353	b	b	b	b	b	b	b	b	b	b	b	b	b	a	b	a	b	b	a	b	b	a	b	b	b	a	b	b	b	b	b	a	-	a	b	b	b	b	b	b	b	b	b	b	b	a	a	a	b
Mark353845	b	b	b	b	b	b	b	b	b	b	b	b	b	a	b	a	b	b	a	b	b	a	b	b	b	a	b	b	b	b	b	a	-	a	b	b	b	b	b	a	b	b	b	b	b	a	a	a	b
Mark301941	b	b	b	b	b	b	b	b	b	b	b	b	b	a	b	a	b	b	a	b	b	a	b	b	b	a	b	b	b	b	b	b	b	a	b	b	b	b	b	a	b	b	b	b	b	a	a	a	b
Mark329801	b	b	b	b	b	b	b	b	b	b	b	b	b	a	b	a	b	b	a	b	b	a	b	b	b	a	b	b	b	b	b	b	b	a	b	b	b	b	b	a	b	b	b	b	b	a	a	a	b
Mark338991	b	b	b	b	b	b	b	b	b	b	b	b	b	a	b	a	b	b	a	b	b	a	b	b	b	a	b	b	b	b	b	b	b	a	b	b	b	b	b	a	b	b	b	b	b	a	a	a	b
Mark299528	b	b	b	b	b	b	b	b	b	b	b	b	b	a	b	a	b	b	a	b	b	a	b	b	b	a	b	b	b	b	b	b	b	a	b	b	b	b	b	a	b	b	b	b	b	a	a	a	b
Mark328231	b	b	b	b	b	b	b	b	b	b	b	b	b	a	b	a	b	b	a	b	b	a	b	b	b	a	b	b	b	b	b	b	b	a	b	b	b	b	b	a	b	b	b	b	b	a	a	a	b
Mark335865	b	b	b	b	b	b	b	b	b	b	b	b	b	a	b	a	b	b	a	b	b	a	b	b	b	a	b	b	b	b	b	b	b	a	b	b	b	b	b	a	b	b	b	b	b	a	a	a	b
Mark304279	b	b	b	b	b	b	b	b	b	b	b	b	b	a	b	a	b	b	a	b	b	a	b	b	b	a	b	b	b	b	b	b	b	a	b	b	b	b	b	a	b	b	b	b	b	a	a	a	b
Mark336348	b	b	b	b	b	b	b	b	b	b	b	b	b	a	b	a	b	b	a	b	b	a	b	b	b	a	b	b	b	b	b	b	b	a	b	b	b	b	b	a	b	b	b	b	b	a	a	a	b
Mark364125	b	b	a	b	b	b	b	b	b	b	b	b	b	a	b	a	b	b	a	b	b	a	b	b	b	a	b	b	b	b	b	b	b	a	b	b	b	b	b	a	b	b	b	b	b	a	a	a	b
Mark362044	b	b	a	b	b	b	b	b	b	b	b	b	b	a	b	a	b	b	a	b	b	a	b	b	b	a	b	b	b	b	b	b	b	a	b	b	b	b	b	a	b	b	b	b	b	a	a	a	b
Mark314398	b	b	a	b	b	b	b	b	b	b	b	b	b	a	b	a	b	b	a	b	b	a	b	b	b	b	b	b	b	b	b	b	b	a	b	b	b	b	b	a	b	b	b	b	b	a	a	a	b
Mark364641	b	b	a	b	b	b	b	b	b	b	b	b	b	a	b	a	b	a	a	b	b	a	b	b	b	b	b	b	b	b	b	b	b	a	b	b	b	b	b	a	a	b	b	b	b	a	a	a	b
Mark346552	b	b	a	b	b	b	b	b	b	b	b	b	b	a	b	a	b	a	a	b	b	a	b	b	b	b	b	b	b	b	b	b	b	a	b	b	b	b	b	a	a	b	b	b	b	a	a	a	b
Mark338513	b	b	a	b	b	b	b	b	b	b	b	b	b	a	b	a	b	a	a	b	b	a	b	b	b	b	b	b	b	b	b	b	b	a	b	b	b	b	b	a	a	b	b	b	b	a	a	a	b
Mark327073	b	b	a	b	b	b	b	b	b	b	b	b	b	a	b	a	b	a	a	b	b	a	b	b	b	b	b	b	b	b	b	b	b	a	b	b	b	b	b	a	a	b	b	b	b	a	a	a	b
Mark357024	b	b	a	b	b	b	b	b	b	b	b	b	b	a	b	a	b	a	a	b	b	a	b	b	b	b	b	b	b	b	b	b	b	a	b	b	b	b	b	a	a	b	b	b	b	a	a	a	b
Mark345196	b	b	a	b	b	b	b	b	b	b	b	b	b	a	b	a	b	a	a	b	b	a	b	b	b	b	b	b	b	b	b	b	b	a	b	b	b	b	b	a	a	b	b	b	b	a	a	a	b
Mark346378	b	b	a	b	b	b	b	b	b	b	b	b	b	a	b	a	b	a	a	b	b	a	b	b	b	b	b	b	b	b	b	b	b	a	b	b	b	b	b	a	a	b	b	b	b	a	a	a	b
Mark306244	b	b	a	b	b	b	b	b	b	b	b	b	b	a	b	a	b	a	a	b	b	a	b	b	b	b	a	b	b	b	b	b	b	a	b	b	b	b	b	a	a	b	b	b	b	b	a	a	b
Mark351873	b	b	a	b	b	b	b	b	b	b	b	b	b	a	b	a	b	a	a	b	b	a	b	b	b	b	a	b	b	b	b	b	b	a	b	b	b	b	b	a	a	b	b	b	b	b	a	a	b
Mark313493	b	b	a	b	b	b	b	b	b	b	b	b	b	a	b	a	b	a	a	b	b	a	b	b	b	b	a	b	b	b	b	b	b	a	b	b	b	b	b	a	a	b	b	b	b	b	a	a	b
Mark335061	b	b	a	b	b	b	b	b	b	b	b	b	b	a	b	a	b	a	a	b	b	a	b	b	b	b	a	b	b	b	b	b	b	a	b	b	b	b	b	a	a	b	b	b	b	b	a	a	b
Mark344458	b	b	a	b	b	b	b	b	b	b	b	b	b	a	b	a	b	a	a	b	b	a	b	b	b	b	a	b	b	b	b	b	b	a	b	b	b	b	b	a	a	b	b	b	b	b	a	a	b
Mark334259	b	b	a	b	b	b	b	b	b	b	b	b	b	a	b	a	b	a	a	b	b	b	b	b	b	b	a	b	b	b	b	b	b	a	b	b	b	b	b	a	a	b	b	b	b	b	a	a	b
Mark342343	b	b	a	b	b	b	b	b	b	b	b	b	b	a	b	a	b	a	a	b	b	b	b	b	b	b	a	b	b	b	b	b	b	a	b	b	b	b	b	a	a	b	b	b	b	b	a	a	b
Mark301158	b	b	a	b	b	b	b	b	b	b	b	b	b	a	b	a	b	a	a	b	b	b	b	b	b	b	a	b	b	b	b	b	b	a	b	b	b	b	b	a	a	b	b	b	b	b	a	a	b
Mark359520	b	b	a	b	b	b	b	b	b	b	b	b	b	a	b	a	b	a	a	b	b	b	b	b	b	b	a	b	b	b	b	b	b	a	b	b	b	b	b	a	a	b	b	b	b	b	a	a	b
Mark299957	b	b	a	b	b	b	b	b	b	b	b	b	b	a	b	a	b	a	a	b	b	b	b	b	b	b	a	a	b	b	b	b	b	a	b	b	b	b	b	a	a	b	b	b	b	b	a	a	b
Mark300018	b	b	a	b	b	b	b	b	b	b	b	b	b	a	b	a	b	a	a	b	b	b	b	b	b	b	a	a	b	b	b	b	b	a	b	b	b	b	b	a	a	b	b	b	b	b	a	a	b
Mark308662	b	b	a	b	b	b	b	b	b	b	b	b	b	a	b	a	b	a	a	b	b	b	b	b	b	b	a	a	b	b	b	b	b	a	b	b	b	b	b	a	a	b	b	b	b	b	a	a	b
Mark322884	b	b	a	b	b	b	b	b	b	b	b	b	b	a	b	a	b	a	a	b	b	b	b	b	b	b	a	a	b	b	b	b	b	a	b	b	b	b	b	a	a	b	b	b	b	b	a	a	b
Mark330563	b	b	a	b	b	b	b	b	b	b	b	b	b	a	b	a	b	a	a	b	b	b	b	b	b	b	a	a	b	b	b	b	b	a	b	b	b	b	b	a	a	b	b	b	b	b	a	a	b
Mark320329	b	b	a	b	b	b	-	b	b	b	b	b	b	a	b	a	b	a	a	b	b	b	b	b	b	b	a	a	b	b	b	b	-	a	b	b	b	b	b	a	a	b	b	b	b	b	a	a	b
Mark326039	b	b	a	b	b	b	-	b	b	b	b	b	b	a	b	a	b	a	a	b	b	b	b	b	b	b	a	a	b	b	b	b	b	a	b	b	b	b	b	a	a	b	b	b	b	b	a	a	b
Mark302845	b	b	a	b	b	b	-	b	b	b	b	b	b	a	b	a	b	a	a	b	b	b	b	b	b	b	a	a	b	b	b	b	-	a	b	b	b	b	b	a	b	b	b	b	b	b	a	b	b
Mark352338	b	b	a	b	b	b	-	b	b	b	b	b	b	a	b	a	b	a	a	b	b	b	b	b	b	b	a	a	b	b	b	b	-	a	b	b	b	b	b	a	b	b	b	b	b	b	a	b	b
Mark354526	b	b	a	b	b	b	-	b	b	b	b	b	b	a	b	a	b	a	a	b	b	b	b	b	b	h	a	a	b	b	b	b	-	a	b	b	b	b	b	-	b	b	b	b	b	b	a	b	b
Mark302916	b	b	a	b	b	b	-	b	b	b	b	b	b	a	b	a	b	a	a	b	b	b	b	b	b	h	a	a	b	b	b	b	-	a	b	b	b	b	b	a	b	b	b	b	b	b	a	b	b
Mark315694	b	b	a	b	b	b	b	b	b	b	b	b	b	a	b	a	b	a	a	b	b	b	b	b	b	h	a	a	b	b	b	b	b	a	b	b	b	b	b	a	b	b	b	b	b	b	a	b	b
Mark351413	b	b	a	b	b	b	-	b	b	b	b	b	b	a	b	a	b	a	a	b	b	b	b	b	b	h	b	a	b	b	b	b	-	a	b	b	b	b	b	-	b	b	b	b	b	b	a	b	b
Mark324949	b	b	a	b	b	b	-	b	b	b	b	b	b	a	b	a	b	a	a	b	b	b	b	b	b	h	b	a	b	b	b	b	-	a	b	b	b	b	b	-	b	b	b	b	b	b	a	b	b
Mark496326	b	b	a	b	a	a	a	b	a	b	b	b	a	a	a	b	a	b	b	b	b	a	a	a	b	b	b	b	a	b	a	b	a	a	a	a	a	a	b	b	b	a	a	b	a	b	a	a	a
Mark516351	b	b	a	b	a	a	a	a	a	b	b	b	a	a	a	b	a	b	b	b	b	a	a	a	b	b	b	b	a	b	a	b	a	a	a	a	a	a	b	b	b	a	a	b	a	b	a	a	a
Mark450280	b	b	a	b	a	a	a	a	a	b	b	b	a	a	a	b	a	b	b	b	b	a	a	a	b	b	b	b	a	b	a	b	a	a	a	a	a	a	b	b	b	a	a	b	a	b	a	a	a
Mark475534	b	b	a	b	a	a	a	a	a	b	b	b	a	a	a	b	a	b	b	b	b	a	a	a	b	b	b	b	a	b	a	b	a	a	a	a	a	a	b	b	b	a	a	b	a	b	a	a	a
Mark501811	b	b	a	b	a	a	a	a	a	b	b	b	a	a	a	b	a	b	b	b	b	a	a	a	b	b	b	b	a	b	a	b	a	a	a	a	a	a	b	b	b	a	a	b	a	b	a	a	a
Mark507990	b	b	a	b	a	a	a	a	a	b	b	b	a	a	a	b	a	b	b	b	b	a	a	a	b	b	b	b	a	b	a	b	a	a	a	a	a	a	b	b	b	a	a	b	a	b	a	a	a
Mark454210	b	b	a	b	a	a	a	a	a	b	b	b	a	a	a	b	a	b	b	b	b	a	a	a	b	b	b	b	a	b	a	b	a	a	a	a	a	a	b	b	b	a	a	b	a	b	a	a	a
Mark457797	b	b	a	b	a	a	a	a	a	b	b	b	a	a	a	b	a	b	b	b	b	a	a	a	b	b	b	b	a	b	a	b	a	a	a	a	a	a	b	b	b	a	a	b	a	b	a	a	a
Mark494289	b	b	a	b	a	a	a	a	a	b	b	b	a	a	a	b	a	b	b	b	b	a	a	a	b	b	b	b	a	b	a	b	a	a	a	a	a	a	b	b	b	a	a	b	a	b	a	a	a
Mark506460	b	b	a	b	a	a	a	a	a	b	b	b	a	a	a	b	a	b	b	b	b	a	a	a	b	b	b	b	a	b	a	b	a	a	a	a	a	a	b	b	b	a	a	b	a	b	a	a	a
Mark512728	b	b	a	b	a	a	a	a	a	b	b	b	a	a	a	b	a	b	b	b	b	a	a	a	b	b	b	b	a	b	a	b	a	a	a	a	a	a	b	b	b	a	a	b	a	b	a	a	a
Mark513258	b	b	a	b	a	a	a	a	a	b	b	b	a	a	a	b	a	b	b	b	b	a	a	a	b	b	b	b	a	b	a	b	a	a	a	a	a	a	b	b	b	a	a	b	a	b	a	a	a
Mark481532	b	b	a	b	a	a	a	b	a	b	b	b	a	a	a	b	a	b	b	b	b	a	a	a	b	b	b	b	a	b	a	b	a	a	a	a	b	a	b	b	b	a	a	b	a	b	a	a	a
Mark510386	b	b	a	b	a	a	a	b	a	b	b	b	a	a	a	b	a	b	b	b	b	a	a	b	b	b	b	b	a	a	a	b	a	a	a	a	b	a	b	b	b	a	a	b	a	b	a	a	a
Mark493573	b	b	a	b	a	a	a	b	a	b	b	b	a	a	a	b	a	b	b	b	b	a	a	b	b	b	b	b	a	a	a	b	b	a	a	a	b	a	b	b	b	b	a	b	a	b	a	a	a
Mark471932	b	b	a	b	a	a	a	b	a	b	b	b	a	a	a	b	a	b	b	b	b	a	a	b	b	b	b	b	a	a	a	b	b	a	a	a	b	a	b	b	b	b	a	b	a	b	a	a	a
Mark507374	b	b	a	b	a	a	a	b	a	b	b	b	a	a	a	b	a	b	b	b	b	a	a	b	b	b	b	b	a	a	a	b	b	a	a	a	b	a	b	b	b	b	a	b	a	b	a	a	a
Mark450503	b	b	a	b	a	a	a	b	a	b	b	b	a	a	a	b	a	b	b	b	b	a	a	b	b	b	b	b	a	a	a	b	b	a	a	a	b	a	b	b	b	b	a	b	a	b	a	a	a
Mark511813	b	b	a	b	b	b	a	b	a	b	b	b	a	a	a	b	a	b	b	b	b	a	a	b	b	b	b	b	a	a	a	b	b	a	a	a	b	a	b	b	b	b	a	b	a	b	a	a	a
Mark509575	b	b	a	b	b	b	a	b	a	b	b	b	a	a	a	b	a	b	b	b	b	a	a	b	b	b	b	b	a	a	a	b	b	a	a	a	b	a	b	b	b	b	a	b	a	b	a	a	a
Mark474655	b	b	a	b	b	b	a	b	a	b	b	b	a	a	a	b	a	b	b	b	b	a	a	b	b	b	b	b	a	a	b	b	b	a	a	a	b	a	b	b	b	b	a	b	a	b	a	a	a
Mark452455	b	b	a	b	b	b	a	b	a	b	b	b	a	a	a	b	a	b	b	b	b	a	a	b	b	b	b	b	a	a	b	b	b	a	a	b	b	a	b	b	b	b	a	b	a	b	a	a	a
Mark487951	b	b	a	b	b	b	a	b	a	b	b	b	a	a	a	b	a	b	b	b	b	a	a	b	b	b	b	b	a	a	b	b	b	a	a	b	b	a	b	b	b	b	a	b	a	b	a	a	a
Mark497957	b	b	a	b	b	b	a	b	a	b	b	b	a	a	a	b	a	b	b	b	b	a	a	b	b	b	b	b	a	a	b	b	b	a	a	b	b	a	b	b	b	b	a	b	a	b	a	a	a
Mark489303	b	b	a	b	b	b	a	b	a	b	b	b	a	a	a	b	a	b	b	b	b	a	a	b	b	b	b	b	a	a	b	b	b	a	a	b	b	a	b	b	b	b	a	b	a	b	a	a	a
Mark444909	b	b	a	b	b	b	a	b	a	b	b	b	a	a	a	b	a	b	b	b	b	a	a	b	b	b	b	b	a	a	b	b	b	a	a	b	b	a	b	b	b	b	a	b	a	b	a	a	a
Mark518735	b	b	a	b	b	b	a	b	a	b	b	b	a	a	a	b	a	b	b	b	b	a	a	b	b	b	b	b	a	a	b	b	b	a	a	b	b	a	b	b	b	b	a	b	a	b	a	a	a
Mark517605	b	b	a	b	b	b	a	b	a	b	b	b	a	a	a	b	b	b	b	b	b	a	a	b	b	b	b	b	a	a	b	b	b	a	a	b	b	a	b	b	b	b	a	b	a	b	a	a	a
Mark505078	b	b	a	b	b	b	a	b	b	b	b	b	a	a	a	b	b	b	b	b	b	a	a	b	b	b	b	b	a	b	b	b	b	a	a	b	b	a	b	b	b	b	a	b	a	b	a	a	a
Mark460897	b	b	a	b	b	b	a	b	b	b	b	b	a	a	a	b	b	b	b	b	b	a	a	b	b	b	b	b	a	b	b	b	b	a	a	b	b	a	b	b	b	b	a	b	a	b	a	a	a
Mark489955	b	b	a	b	b	b	a	b	b	b	b	b	a	a	a	b	b	b	b	b	b	a	a	b	b	b	b	b	a	b	b	b	b	a	a	b	b	a	b	b	b	b	a	b	a	b	a	a	a
Mark445338	b	b	a	b	b	b	b	b	b	b	b	b	a	a	a	b	b	b	b	b	b	a	a	b	b	b	b	b	b	b	b	b	b	a	a	b	b	a	b	b	b	b	a	b	a	b	a	a	a
Mark496739	b	b	a	b	b	b	b	b	b	b	b	b	a	a	a	b	b	b	b	b	b	a	a	b	b	b	b	b	b	b	b	b	b	a	a	b	b	a	b	b	b	b	a	b	a	b	a	a	a
Mark461101	b	b	a	b	b	b	b	b	b	b	b	b	a	a	a	b	b	b	b	b	b	a	a	b	b	b	b	b	b	b	b	b	b	a	a	b	b	a	b	b	b	b	a	b	a	b	a	a	a
Mark464486	b	b	a	b	b	b	b	b	b	b	b	b	a	a	a	b	b	b	b	b	b	a	a	b	b	b	b	b	b	b	b	b	b	a	a	b	b	a	b	b	b	b	a	b	a	b	a	a	a
Mark472837	b	b	a	b	b	b	b	b	b	b	b	b	a	a	a	b	b	b	a	b	b	a	a	b	b	b	b	b	b	b	b	b	b	a	a	b	b	a	b	b	b	b	a	b	a	b	a	a	a
Mark517504	b	b	a	b	b	b	b	b	b	b	b	b	a	a	a	b	b	b	a	b	b	a	a	b	b	b	b	b	b	b	b	b	b	a	a	b	b	a	b	b	b	b	a	b	a	b	a	a	a
Mark483425	b	b	a	b	b	b	b	b	b	b	b	b	a	a	a	b	b	b	a	b	b	a	a	b	b	b	b	b	b	b	b	b	b	a	a	b	b	b	b	b	b	b	a	b	a	b	a	a	a
Mark446204	b	b	a	b	b	b	b	b	b	b	b	b	a	a	a	b	b	b	a	b	b	a	a	b	b	b	b	b	b	b	b	b	b	a	a	b	b	b	b	b	b	b	a	b	a	b	a	a	a
Mark497260	b	b	a	b	b	b	b	b	b	b	b	b	a	a	a	b	b	b	a	b	b	a	a	b	b	b	b	b	b	b	b	b	b	a	a	b	b	b	b	b	b	b	a	b	a	b	a	a	a
Mark488500	b	b	a	b	b	b	b	b	b	b	b	b	a	a	a	b	b	b	a	b	b	a	a	b	b	b	b	b	b	b	b	b	b	a	a	b	b	b	b	b	b	b	a	b	a	b	a	a	a
Mark507487	b	b	a	b	b	b	b	b	b	b	b	b	a	a	a	b	b	b	a	b	b	a	a	b	b	b	b	b	b	b	b	b	b	a	a	b	b	b	b	b	b	b	a	b	a	b	a	a	a
Mark486036	b	b	a	b	b	b	b	b	b	b	b	b	a	a	a	a	b	b	a	b	b	a	a	b	b	b	b	b	b	b	b	b	b	a	a	b	b	b	b	b	b	b	a	b	a	b	a	a	a
Mark508175	b	b	a	b	b	b	b	b	b	b	b	b	a	a	a	a	b	b	a	b	b	a	a	b	b	b	b	b	b	b	b	b	b	a	a	b	b	b	b	b	b	b	a	b	a	b	a	a	a
Mark510127	b	b	a	b	b	b	b	b	b	b	b	b	a	a	a	a	b	b	a	b	b	a	a	b	b	b	b	b	b	b	b	b	b	a	a	b	b	b	b	b	b	b	a	b	a	b	a	a	a
Mark456472	b	b	a	b	b	b	b	b	b	b	b	b	a	a	a	a	b	b	a	b	b	a	a	b	b	b	b	b	b	b	b	b	b	a	a	b	b	b	b	b	b	b	a	b	a	b	a	a	a
Mark492759	b	b	a	b	b	b	b	b	b	b	b	b	a	a	a	a	b	b	a	b	b	a	a	b	b	b	b	b	b	b	b	b	b	a	a	b	b	b	b	b	b	b	a	b	a	b	a	a	a
Mark495393	b	b	a	b	b	b	b	b	b	b	b	b	a	a	a	a	b	b	a	b	b	a	a	b	b	b	b	b	b	b	b	b	b	a	a	b	b	b	b	b	b	b	a	b	a	b	a	a	a
Mark508467	b	b	a	b	b	b	b	b	b	b	b	b	a	a	a	a	b	b	a	b	b	a	a	b	b	b	b	b	b	b	b	b	b	a	a	b	b	b	b	b	b	b	a	b	a	b	a	a	a
Mark510016	b	b	a	b	b	b	b	b	b	b	b	b	a	a	a	a	b	b	a	b	b	a	a	b	b	b	b	b	b	b	b	b	b	a	a	b	b	b	b	b	b	b	a	b	a	b	a	a	a
Mark459776	b	b	a	b	b	b	b	b	b	b	b	b	a	a	a	a	b	b	b	b	b	a	a	b	b	b	b	b	b	b	b	b	b	a	a	b	b	b	b	b	b	b	a	b	a	b	a	a	a
Mark459120	b	b	a	b	b	b	b	b	b	b	b	b	a	a	a	a	b	b	b	b	b	a	a	b	b	b	b	b	b	b	b	b	b	a	a	b	b	b	b	b	b	b	a	b	a	b	a	a	a
Mark461434	b	b	b	b	b	b	b	b	b	b	b	b	a	a	a	a	b	b	b	b	b	a	a	b	b	b	b	b	b	b	b	b	b	a	a	b	b	b	b	b	b	b	a	b	a	b	a	a	a
Mark504493	b	b	b	b	b	b	b	b	b	b	b	b	a	a	a	a	b	b	b	b	b	a	a	b	b	b	b	b	b	b	b	b	b	a	a	b	b	b	b	b	b	b	a	b	a	b	a	a	a
Mark450142	b	b	b	b	b	b	b	b	b	b	b	b	a	a	a	a	b	b	b	b	b	a	a	b	b	b	b	b	b	b	b	b	b	a	a	b	b	b	b	b	b	b	a	b	a	b	a	a	a
Mark493782	b	b	b	b	b	b	b	b	b	b	b	b	a	a	a	a	b	b	b	b	b	a	a	b	b	b	b	b	b	b	b	b	b	a	a	b	b	b	b	b	b	b	a	b	a	b	a	a	a
Mark482276	b	b	b	b	b	b	b	b	b	b	b	b	a	a	a	a	b	b	b	b	b	a	a	b	b	b	b	b	b	b	b	b	b	a	a	b	b	b	b	b	b	b	a	b	a	b	a	a	a
Mark450087	b	b	b	b	b	b	b	b	b	b	b	b	a	a	a	a	b	b	b	b	b	a	a	b	b	b	b	b	b	b	b	b	b	a	a	b	b	b	b	b	b	b	a	b	a	b	a	a	a
Mark457497	b	b	b	b	b	b	b	b	b	b	b	b	a	a	a	a	b	b	b	b	b	a	a	b	b	b	b	b	b	b	b	b	b	a	a	b	b	b	b	b	b	b	a	b	a	b	a	a	a
Mark450512	b	b	b	b	b	b	b	b	b	b	b	b	a	a	a	a	b	b	b	b	b	a	a	b	b	b	b	b	b	b	b	b	b	a	a	b	b	b	b	b	b	b	a	b	a	b	a	a	a
Mark503364	b	b	b	b	b	b	b	b	b	b	b	b	a	a	a	a	b	b	b	b	b	a	a	b	b	b	b	b	b	b	b	b	b	a	a	b	b	b	b	b	b	b	a	b	a	b	a	a	a
Mark448165	b	b	b	b	b	b	b	b	b	b	b	b	a	a	a	a	b	b	b	b	b	a	a	b	b	b	b	b	b	b	b	b	b	a	a	b	b	b	b	b	b	b	a	b	a	b	a	a	a
Mark487869	b	b	b	b	b	b	b	b	b	b	b	b	a	a	a	a	b	b	b	b	b	a	a	b	b	b	b	b	b	b	b	b	b	a	a	b	b	b	b	b	b	b	a	b	a	b	a	a	a
Mark461515	b	b	b	b	b	b	b	b	b	b	b	b	a	a	a	a	b	b	b	b	b	a	a	b	b	b	b	b	b	b	b	b	b	a	a	b	b	b	b	b	b	b	a	b	a	b	a	a	a
Mark516515	b	b	b	b	b	b	b	b	b	b	b	b	a	a	a	a	b	b	b	b	b	a	a	b	b	b	b	b	b	b	b	b	b	a	a	b	b	b	b	b	b	b	a	b	a	b	a	a	a
Mark509182	b	b	b	b	b	b	b	b	b	b	b	b	a	a	a	a	b	b	b	b	b	a	a	b	b	b	b	b	b	b	b	b	b	a	a	b	b	b	b	b	b	b	a	b	a	b	a	a	a
Mark479878	b	b	b	b	b	b	b	b	b	b	b	b	a	a	a	a	b	b	b	b	b	a	a	b	b	b	b	b	b	b	b	b	b	a	a	b	b	b	b	b	b	b	a	b	a	b	a	a	a
Mark444279	b	b	b	b	b	b	b	b	b	b	b	b	a	a	a	a	b	b	b	b	b	a	a	b	b	b	b	b	b	b	b	b	b	a	a	b	b	b	b	b	b	b	a	b	a	b	a	a	a
Mark506832	b	b	b	b	b	b	b	b	b	b	b	b	a	a	a	a	b	b	b	b	b	a	a	b	b	b	b	b	b	b	b	b	b	a	a	b	b	b	b	b	b	b	a	b	a	b	a	a	b
Mark517715	b	b	b	b	b	b	b	b	b	b	b	b	a	a	a	a	b	b	b	b	b	a	a	b	b	b	b	b	b	b	b	b	b	a	a	b	b	b	b	b	b	b	a	b	a	b	a	a	b
Mark469170	b	b	b	b	b	b	b	b	b	b	b	b	a	a	a	a	b	b	b	b	b	a	a	b	b	b	b	b	b	b	b	b	b	a	a	b	b	b	b	b	b	b	a	b	a	b	a	a	b
Mark464376	b	b	b	b	b	b	b	b	b	b	b	b	b	a	a	a	b	b	b	b	b	a	a	b	b	b	b	b	b	b	b	b	b	a	a	b	b	b	b	b	b	b	a	b	a	b	a	a	b
Mark485592	b	b	b	b	b	b	b	b	b	b	b	b	b	a	a	a	b	b	b	b	b	a	a	b	b	b	b	b	b	b	b	b	b	a	a	b	b	b	b	b	b	b	a	b	a	b	a	a	b
Mark458983	b	b	b	b	b	b	b	b	b	b	b	b	b	a	a	a	b	b	b	b	b	a	a	b	b	b	b	b	b	b	b	b	b	a	a	b	b	b	b	b	b	b	a	b	a	b	a	a	b
Mark489043	b	b	b	b	b	b	b	b	b	b	b	b	b	a	a	a	b	b	b	b	b	a	a	b	b	b	b	b	b	b	b	b	b	a	a	b	b	b	b	b	b	b	a	b	a	b	a	a	b
Mark484852	b	b	b	b	b	b	b	b	b	b	b	b	b	a	a	a	b	b	b	b	b	a	a	b	b	b	b	b	b	b	b	b	b	a	a	b	b	b	b	b	b	b	a	b	a	b	a	a	b
Mark502441	b	b	b	b	b	b	b	b	b	b	b	b	b	a	a	a	b	b	b	b	b	a	a	b	b	b	b	b	b	b	b	b	b	a	a	b	b	b	b	b	b	b	a	b	a	b	a	a	b
Mark511892	b	b	b	b	b	b	b	b	b	b	b	b	b	a	a	a	b	b	b	b	b	a	a	b	b	b	b	b	b	b	b	b	b	a	a	b	b	b	b	b	b	b	a	b	a	b	a	a	b
Mark504776	b	b	b	b	b	b	b	b	b	b	b	b	b	a	a	a	b	b	b	b	b	a	a	b	b	b	b	b	b	b	b	b	b	b	a	b	b	b	b	b	b	b	a	b	a	b	a	a	b
Mark511605	b	b	b	b	b	b	b	b	b	b	b	b	b	a	a	a	b	b	b	b	b	a	a	b	b	b	b	b	b	b	b	b	b	b	a	b	b	b	b	b	b	b	a	b	a	b	a	a	b
Mark445299	b	b	b	b	b	b	b	b	b	b	b	b	b	a	a	a	b	b	b	b	b	b	a	b	b	b	b	b	b	b	b	b	b	b	a	b	b	b	b	b	b	b	a	b	a	b	a	a	b
Mark457922	b	b	b	b	b	b	b	b	b	b	b	b	b	a	a	a	b	b	b	b	b	b	a	b	b	b	b	b	b	b	b	b	b	b	a	b	b	b	b	b	b	b	a	b	a	b	a	a	b
Mark474221	b	b	b	b	b	b	b	b	b	b	b	b	b	a	a	a	b	b	b	b	b	b	a	b	b	b	b	b	b	b	b	b	b	b	a	b	b	b	b	b	b	b	a	b	a	b	a	a	b
Mark484754	b	b	b	b	b	b	b	b	b	b	b	b	b	a	a	a	b	b	b	b	b	b	a	b	b	b	b	b	b	b	b	b	b	b	a	b	b	b	b	b	b	b	a	b	a	b	a	a	b
Mark516762	b	b	b	b	b	b	b	b	b	b	b	b	b	a	a	a	b	b	b	b	b	b	a	b	b	b	b	b	b	b	b	b	b	b	a	b	b	b	b	b	b	b	a	b	a	b	a	a	b
Mark496035	b	b	b	b	b	b	b	b	b	b	b	b	b	a	a	a	b	b	b	b	b	b	a	b	b	b	b	b	b	b	b	b	b	b	a	b	b	b	b	b	b	b	a	b	a	b	a	a	b
Mark442205	b	b	b	b	b	b	b	b	b	b	b	b	b	a	a	a	b	b	b	b	b	b	a	b	b	b	b	b	b	b	b	b	b	b	a	b	b	b	b	b	b	b	a	b	a	b	a	a	b
Mark468542	b	b	b	b	b	b	b	b	b	b	b	b	b	a	a	a	b	b	b	b	b	b	a	b	b	b	b	b	b	b	b	b	b	b	a	b	b	b	b	b	b	b	a	b	a	b	a	a	b
Mark470441	b	b	b	b	b	b	b	b	b	b	b	b	b	a	a	a	b	b	b	b	b	b	a	b	b	b	b	b	b	b	b	b	b	b	a	b	b	b	b	b	b	b	a	b	a	b	a	a	b
Mark485280	b	b	b	b	b	b	b	b	b	b	b	b	b	a	a	a	b	b	b	b	b	b	a	b	b	b	b	b	b	b	b	b	b	b	a	b	b	b	b	b	b	b	a	b	a	b	a	a	b
Mark508710	b	b	b	b	b	b	b	b	b	b	b	b	b	a	a	a	b	b	b	b	b	b	a	b	b	b	b	b	b	b	b	b	b	b	a	b	b	b	b	b	b	b	a	b	a	b	a	a	b
Mark470050	b	b	b	b	b	b	b	b	b	b	b	b	b	a	a	a	b	b	b	b	b	a	a	b	b	b	b	b	b	b	b	b	b	b	a	b	b	b	b	b	b	b	a	b	a	b	a	a	b
Mark484352	b	b	b	b	b	b	b	b	b	b	b	b	b	a	a	a	b	b	b	b	b	a	a	b	b	b	b	b	b	b	b	b	b	b	a	b	b	b	b	b	b	b	a	b	a	b	a	a	b
Mark492041	b	b	b	b	b	b	b	b	b	b	b	b	b	a	a	a	b	b	b	b	b	a	a	b	b	b	b	b	b	b	b	b	b	b	a	a	b	b	b	b	b	b	a	b	a	b	a	a	b
Mark507295	b	b	b	b	b	b	b	b	b	b	b	b	b	a	a	a	b	b	b	b	b	a	a	b	b	b	b	b	b	b	b	b	b	b	a	a	b	b	b	b	b	b	a	b	a	b	a	a	b
Mark478370	b	b	b	b	b	b	b	b	b	b	b	b	b	a	a	a	b	b	b	b	b	a	a	b	b	b	b	b	b	b	b	b	b	a	a	a	b	b	b	b	b	b	a	b	a	b	a	a	b
Mark501600	b	b	b	b	b	b	b	b	b	b	b	b	b	a	a	a	b	b	b	b	b	a	a	b	b	b	b	b	b	b	b	b	b	a	a	a	b	b	b	b	b	b	a	b	a	b	a	a	b
Mark511567	b	b	b	b	b	b	b	b	b	b	b	b	b	a	a	a	b	b	b	b	b	a	a	b	b	b	b	b	b	b	b	b	b	a	a	a	b	b	b	b	b	b	a	b	a	b	a	a	b
Mark469278	b	b	b	b	b	b	b	b	b	b	b	b	b	a	a	a	b	b	b	b	b	a	a	b	b	b	b	b	b	b	b	b	b	a	a	a	b	b	b	b	b	b	a	b	a	b	a	a	b
Mark460578	b	b	b	a	b	b	b	b	b	b	b	b	b	a	a	a	b	b	b	b	b	a	a	b	b	b	b	b	b	b	b	b	b	a	a	a	b	b	b	b	b	b	a	b	a	b	a	a	b
Mark455075	b	b	b	a	b	b	b	b	b	b	b	b	b	a	a	a	b	b	b	b	b	a	a	b	b	b	b	b	b	b	b	a	b	a	a	a	b	b	b	b	b	b	a	b	a	b	a	a	b
Mark481764	b	b	b	a	b	b	b	b	b	b	b	b	b	a	a	a	b	b	b	b	b	a	a	b	b	b	b	b	b	b	b	a	b	a	a	a	b	b	b	b	b	b	a	b	a	b	a	a	b
Mark484698	b	b	b	a	b	b	b	b	b	b	b	b	b	a	a	a	b	b	b	b	b	a	a	b	b	b	b	b	b	b	b	a	b	a	a	a	b	b	b	b	b	b	a	b	a	b	a	a	b
Mark486893	b	b	b	a	b	b	b	b	b	b	b	b	b	a	a	a	b	b	b	b	b	a	a	b	b	b	b	b	b	b	b	a	b	a	a	a	b	b	b	b	b	b	a	b	a	b	a	a	b
Mark501141	b	b	b	a	b	b	b	b	b	b	b	b	b	a	a	a	b	b	b	b	b	a	a	b	b	b	b	b	b	b	b	a	b	a	a	a	b	b	b	b	b	b	a	b	a	b	a	a	b
Mark503282	b	b	b	a	b	b	b	b	b	b	b	b	b	a	a	a	b	b	b	b	b	a	a	b	b	b	b	b	b	b	b	a	b	a	a	a	b	b	b	b	b	b	a	b	a	b	a	a	b
Mark510325	b	b	b	a	b	b	b	b	b	b	b	b	b	a	a	a	b	b	b	b	b	a	a	b	b	b	b	b	b	b	b	a	b	a	a	a	b	b	b	b	b	b	a	b	a	b	a	a	b
Mark457978	b	b	b	a	b	b	b	b	b	b	b	b	b	a	a	a	b	b	b	b	b	a	a	b	b	b	b	b	b	b	b	a	b	a	a	a	b	b	b	b	b	b	a	b	a	b	a	a	b
Mark514500	b	b	b	a	b	b	b	b	b	b	b	b	b	a	a	a	b	b	b	b	b	a	a	b	b	b	b	b	b	b	b	a	b	a	a	a	b	b	b	b	b	b	a	b	a	b	a	a	b
Mark495706	b	b	b	a	b	b	b	b	b	b	b	b	b	a	a	a	b	b	b	b	b	a	a	b	b	b	b	b	b	b	b	a	b	a	a	a	b	b	b	b	b	b	a	b	a	b	a	b	b
Mark466200	b	b	b	a	b	b	b	b	b	b	b	b	b	a	a	a	b	b	b	b	b	a	a	b	b	b	b	b	b	b	b	a	b	a	a	a	b	b	b	a	b	b	a	b	a	b	a	b	b
Mark465191	b	b	b	a	b	b	b	b	b	b	b	b	b	a	a	a	b	a	b	b	b	a	a	b	b	b	b	b	b	b	b	a	b	a	a	a	b	b	b	a	b	b	a	b	a	b	a	b	b
Mark469324	b	b	b	a	b	b	b	b	b	b	b	b	b	a	a	a	b	a	b	b	b	a	a	b	b	b	b	b	b	b	b	a	b	a	a	a	b	b	b	a	b	b	a	b	a	b	a	b	b
Mark495912	b	b	b	a	b	b	b	b	b	b	b	b	b	a	a	a	b	a	b	b	b	a	a	b	b	b	b	b	b	b	b	a	b	a	a	a	b	b	b	a	b	b	a	b	a	b	a	b	b
Mark518672	b	b	b	a	b	b	b	b	b	b	b	b	b	a	a	a	b	a	b	b	b	a	a	b	b	b	b	b	b	b	b	a	b	a	a	a	b	b	b	a	b	b	a	b	a	b	a	b	b
Mark493080	b	b	b	a	b	b	b	b	b	a	b	b	b	a	a	a	b	a	b	b	b	a	a	b	b	b	b	b	b	b	b	a	b	a	a	a	b	b	b	a	b	b	a	b	a	b	a	b	b
Mark502618	b	b	b	a	b	b	b	b	b	a	b	b	b	a	a	a	b	a	b	b	b	a	a	b	b	b	b	b	b	b	b	a	b	a	a	a	b	b	b	a	b	b	a	b	a	b	a	b	b
Mark459203	b	b	b	a	b	b	b	b	b	a	b	a	b	a	a	a	b	a	b	b	b	a	a	b	b	b	b	b	b	b	b	a	b	a	a	a	b	b	b	a	b	b	a	b	a	b	a	b	b
Mark506408	b	b	b	a	b	b	b	b	b	a	b	a	b	a	a	a	b	a	b	b	b	a	a	b	b	b	b	b	b	b	b	a	b	a	a	a	b	b	b	a	b	b	a	b	a	b	a	b	b
Mark449468	b	b	b	a	b	b	b	b	b	a	b	a	b	a	a	a	b	a	b	b	b	a	a	b	b	b	b	b	b	b	b	a	b	a	a	a	b	b	b	a	b	b	a	b	a	b	a	a	b
Mark493066	b	b	b	a	b	b	b	b	b	a	b	a	b	a	a	a	b	a	b	b	b	a	a	b	b	b	b	b	b	b	b	a	b	a	a	a	b	b	b	a	b	b	a	b	a	b	a	a	b
Mark462584	b	b	b	a	b	b	b	b	b	a	b	a	b	a	a	a	b	a	b	b	a	a	a	b	b	b	b	b	b	b	b	a	b	a	a	a	b	b	b	a	b	b	a	b	a	b	a	a	b
Mark448518	b	b	b	a	b	b	b	b	b	a	b	a	b	a	a	a	b	a	b	b	a	a	a	b	b	b	b	b	b	b	b	a	b	a	a	a	b	b	b	a	a	b	a	b	a	b	a	a	b
Mark448962	b	b	b	a	b	b	b	b	b	a	b	a	b	a	a	a	b	a	b	b	a	a	a	b	b	b	b	b	b	b	b	a	b	a	a	a	b	b	b	a	a	b	a	b	a	b	a	a	b
Mark499354	b	b	b	a	b	b	b	b	b	a	b	a	b	a	a	a	b	a	b	b	a	a	a	b	b	b	b	b	b	b	b	a	b	a	a	a	b	b	b	a	a	b	a	b	a	b	a	a	b
Mark510191	b	b	b	a	b	b	b	b	b	a	b	a	b	a	a	a	b	a	b	b	a	a	a	b	b	b	b	b	b	b	b	a	b	a	a	a	b	b	b	a	a	b	a	b	a	b	a	a	b
Mark447270	b	b	b	a	b	b	b	b	b	a	b	a	b	a	a	a	b	a	b	b	a	a	a	b	b	b	b	b	b	b	b	a	b	a	a	a	b	b	b	a	a	b	a	b	a	b	a	a	b
Mark499061	b	b	b	a	b	b	b	b	b	a	b	a	b	a	a	a	b	a	b	b	a	a	a	b	b	b	b	b	b	b	b	a	b	a	a	a	b	b	b	a	a	b	a	b	a	b	a	a	b
Mark473563	b	b	b	a	b	b	b	b	b	a	b	a	b	a	a	a	b	a	b	b	a	a	a	b	b	b	b	b	b	b	b	a	b	a	a	a	b	b	b	a	a	b	a	b	a	b	a	a	b
Mark475137	b	b	b	a	b	b	b	b	b	a	b	a	b	a	a	a	b	a	b	b	a	a	a	b	b	b	b	b	b	b	b	a	b	a	a	a	b	b	b	a	a	b	a	b	a	b	a	a	b
Mark475528	b	b	b	a	b	b	b	b	b	a	b	a	b	a	a	a	b	a	b	b	a	a	a	b	b	b	b	b	b	b	b	a	b	a	a	a	b	b	b	a	a	b	a	b	a	b	a	a	b
Mark482455	b	b	b	a	b	b	b	b	b	a	b	a	b	a	a	a	b	a	b	b	a	a	a	b	b	b	b	b	b	b	b	a	b	a	a	a	b	b	b	a	a	b	a	b	a	b	a	a	b
Mark510835	b	b	b	a	b	b	b	b	b	a	b	a	b	a	a	a	b	a	b	b	a	a	a	b	b	b	b	b	b	b	b	a	b	a	a	a	b	b	b	a	a	b	a	b	a	b	a	a	b
Mark510877	b	b	b	a	b	b	b	b	b	a	b	a	b	a	a	a	b	a	b	b	a	a	a	b	b	b	b	b	b	b	b	a	b	a	a	a	b	b	b	a	a	b	a	b	a	b	a	a	b
Mark512524	b	b	b	a	b	b	b	b	b	a	b	a	b	a	a	a	b	a	b	b	a	a	a	b	b	b	b	b	b	b	b	a	b	a	a	a	b	b	b	a	a	b	a	b	a	b	a	a	b
Mark442833	b	b	b	a	b	b	b	b	b	a	b	a	b	a	a	a	b	a	b	b	a	a	a	b	b	b	a	b	b	b	b	a	b	a	a	a	b	b	b	a	a	b	a	b	a	b	a	a	b
Mark443713	b	b	b	a	b	b	b	b	b	a	b	a	b	a	a	a	b	a	b	b	a	a	a	b	b	b	a	b	b	b	b	a	b	a	a	a	b	b	b	a	a	b	a	b	a	b	a	a	b
Mark452589	b	b	b	a	b	b	b	b	b	a	b	a	b	a	a	a	b	a	b	b	a	a	a	b	b	b	a	b	b	b	b	a	b	a	a	a	b	b	b	a	a	b	a	b	a	b	a	a	b
Mark453072	b	b	b	a	b	b	b	b	b	a	b	a	b	a	a	a	b	a	b	b	a	a	a	b	b	b	a	b	b	b	b	a	b	a	a	a	b	b	b	a	a	b	a	b	a	b	a	a	b
Mark454281	b	b	b	a	b	b	b	b	b	a	b	a	b	a	a	a	b	a	b	b	a	a	a	b	b	b	a	b	b	b	b	a	b	a	a	a	b	b	b	a	a	b	a	b	a	b	a	a	b
Mark466142	b	b	b	a	b	b	b	b	b	a	b	a	b	a	a	a	b	a	b	b	a	a	a	b	b	b	a	b	b	b	b	a	b	a	a	a	b	b	b	a	a	b	a	b	a	b	a	a	b
Mark468824	b	b	b	a	b	b	b	b	b	a	b	a	b	a	a	a	b	a	b	b	a	a	a	b	b	b	a	b	b	b	b	a	b	a	a	a	b	b	b	a	a	b	a	b	a	b	a	a	b
Mark474244	b	b	b	a	b	b	b	b	b	a	b	a	b	a	a	a	b	a	b	b	a	a	a	b	b	b	a	b	b	b	b	a	b	a	a	a	b	b	b	a	a	b	a	b	a	b	a	a	b
Mark474856	b	b	b	a	b	b	b	b	b	a	b	a	b	a	a	a	b	a	b	b	a	a	a	b	b	b	a	b	b	b	b	a	b	a	a	a	b	b	b	a	a	b	a	b	a	b	a	a	b
Mark480456	b	b	b	a	b	b	b	b	b	a	b	a	b	a	a	a	b	a	b	b	a	a	a	b	b	b	a	b	b	b	b	a	b	a	a	a	b	b	b	a	a	b	a	b	a	b	a	a	b
Mark487271	b	b	b	a	b	b	b	b	b	a	b	a	b	a	a	a	b	a	b	b	a	a	a	b	b	b	a	b	b	b	b	a	b	a	a	a	b	b	b	a	a	b	a	b	a	b	a	a	b
Mark489537	b	b	b	a	b	b	b	b	b	a	b	a	b	a	a	a	b	a	b	b	a	a	a	b	b	b	a	b	b	b	b	a	b	a	a	a	b	b	b	a	a	b	a	b	a	b	a	a	b
Mark505289	b	b	b	a	b	b	b	b	b	a	b	a	b	a	a	a	b	a	b	b	a	a	a	b	b	b	a	b	b	b	b	a	b	a	a	a	b	b	b	a	a	b	a	b	a	b	a	a	b
Mark510597	b	b	b	a	b	b	b	b	b	a	b	a	b	a	a	a	b	a	b	b	a	a	a	b	b	b	a	b	b	b	b	a	b	a	a	a	b	b	b	a	a	b	a	b	a	b	a	a	b
Mark516366	b	b	b	a	b	b	b	b	b	a	b	a	b	a	a	a	b	a	b	b	a	a	a	b	b	b	a	b	b	b	b	a	b	a	a	a	b	b	b	a	a	b	a	b	a	b	a	a	b
Mark517767	b	b	b	a	b	b	b	b	b	a	b	a	b	a	a	a	b	a	b	b	a	a	a	b	b	b	a	b	b	b	b	a	b	a	a	a	b	b	b	a	a	b	a	b	a	b	a	a	b
Mark450016	b	b	b	a	b	b	b	b	b	a	b	b	b	a	a	a	b	a	b	b	a	a	a	b	b	b	a	b	b	b	b	a	b	a	a	a	b	b	b	a	a	b	a	b	a	b	a	a	b
Mark460881	b	b	b	a	b	b	b	b	b	a	b	b	b	a	a	a	b	a	b	b	a	a	a	b	b	b	a	b	b	b	b	a	b	a	a	a	b	b	b	a	a	b	a	b	a	b	a	a	b
Mark460984	b	b	b	a	b	b	b	b	b	a	b	b	b	a	a	a	b	a	b	b	a	a	a	b	b	b	a	b	b	b	b	a	b	a	a	a	b	b	b	a	a	b	a	b	a	b	a	a	b
Mark482859	b	b	b	a	b	b	b	b	b	a	b	b	b	a	a	a	b	a	b	b	a	a	a	b	b	b	a	b	b	b	b	a	b	a	a	a	b	b	b	a	a	b	a	b	a	b	a	a	b
Mark496714	b	b	b	a	b	b	b	b	b	a	b	b	b	a	a	a	b	a	b	b	a	a	a	b	b	b	a	b	b	b	b	a	b	a	a	a	b	b	b	a	a	b	a	b	a	b	a	a	b
Mark452585	b	b	b	a	b	b	b	b	b	a	b	b	b	a	a	a	b	a	b	b	a	a	a	b	b	b	a	b	b	b	b	a	b	a	a	a	b	b	b	a	a	b	a	b	a	b	a	a	b
Mark454934	b	b	b	a	b	b	b	b	b	a	b	b	b	a	a	a	b	a	b	b	a	a	a	b	b	b	a	b	b	b	b	a	b	a	a	a	b	b	b	a	a	b	a	b	a	b	a	a	b
Mark500283	b	b	b	a	b	b	b	b	b	a	b	b	b	a	a	a	b	a	b	b	a	a	a	b	b	b	a	b	b	b	b	a	b	a	a	a	b	b	b	a	a	b	a	b	a	b	a	a	b
Mark447226	b	b	b	a	b	b	b	b	b	a	b	b	b	a	a	a	b	a	b	b	a	a	a	b	b	b	b	b	b	b	b	a	b	a	a	a	b	b	b	a	a	b	a	b	a	b	a	a	b
Mark499473	b	b	b	a	b	b	b	b	b	a	b	b	b	a	a	a	b	a	b	b	a	a	a	b	b	b	b	b	b	b	b	a	b	a	a	a	b	b	b	a	a	b	a	b	a	b	a	a	b
Mark448077	b	b	b	a	b	b	b	b	b	a	b	b	b	a	a	a	b	a	b	b	a	a	a	b	b	b	b	b	b	b	b	a	b	a	a	a	b	b	b	a	a	b	a	b	a	b	a	a	b
Mark518274	b	b	b	a	b	b	b	b	b	a	b	b	b	a	a	a	b	a	b	b	a	a	a	b	b	b	b	b	b	b	b	a	b	a	a	a	b	b	b	a	a	b	a	b	a	b	a	a	b
Mark474135	b	b	b	a	b	b	b	b	b	a	b	b	b	a	b	a	b	a	b	b	a	a	a	b	b	b	b	b	b	b	b	a	b	a	a	a	b	b	b	a	a	b	a	b	a	b	a	a	b
Mark450614	b	b	b	a	b	b	b	b	b	a	b	b	b	a	b	a	b	a	b	b	a	a	a	b	b	b	b	b	b	b	b	a	b	a	a	a	b	b	b	a	a	b	b	b	a	b	a	a	b
Mark453737	b	b	b	a	b	b	b	b	b	a	b	b	b	a	b	a	b	a	b	b	a	a	a	b	b	b	b	b	b	b	b	a	b	a	a	a	b	b	b	a	a	b	b	b	a	b	a	a	b
Mark474286	b	b	b	a	b	b	b	b	b	a	b	b	b	a	b	a	b	a	b	b	a	a	a	b	b	b	b	b	b	b	b	a	b	a	a	a	b	b	b	a	a	b	b	b	a	b	a	a	b
Mark504600	b	b	b	a	b	b	b	b	b	a	b	b	b	a	b	a	b	a	b	b	a	a	a	b	b	b	b	b	b	b	b	a	b	a	a	a	b	b	b	a	a	b	b	b	a	b	a	a	b
Mark468159	b	b	b	a	b	b	b	b	b	a	b	b	b	a	b	a	b	a	b	b	a	a	a	b	b	b	b	b	b	b	b	a	b	a	a	a	b	b	b	a	a	b	b	b	a	b	a	a	b
Mark474017	b	b	b	a	b	b	b	b	b	a	b	b	b	a	b	a	b	a	b	b	a	a	a	b	b	b	b	b	b	b	b	a	b	a	a	a	b	b	b	a	a	b	b	b	a	b	a	a	b
Mark465717	b	b	b	a	b	b	b	b	b	a	b	b	b	a	b	a	b	b	b	b	a	a	a	b	b	b	b	b	b	b	b	a	b	a	a	a	b	b	b	a	a	b	b	b	a	b	a	a	b
Mark471316	b	b	b	a	b	b	b	b	b	a	b	b	b	a	b	a	b	b	b	b	b	a	a	b	b	b	b	b	b	b	b	a	b	a	a	a	b	b	b	a	a	b	b	b	a	b	a	a	b
Mark479284	b	b	b	a	b	b	b	b	b	a	b	b	b	a	b	a	b	b	b	b	b	a	a	b	b	b	b	b	b	b	b	a	b	a	a	a	b	b	b	a	a	b	b	b	a	b	a	a	b
Mark487434	b	b	b	a	b	b	b	b	b	a	b	b	b	a	b	a	b	b	b	b	b	a	a	b	b	b	b	b	b	b	b	a	b	a	a	a	b	b	b	a	a	b	b	b	a	b	a	a	b
Mark476963	b	b	b	a	b	b	b	b	b	a	b	b	b	a	b	a	b	b	b	b	b	a	a	b	b	b	b	b	b	b	b	a	b	a	a	a	b	b	b	a	a	b	a	b	a	b	a	a	b
Mark478038	b	b	b	a	b	b	b	b	b	a	b	b	b	a	b	a	b	b	b	b	b	a	a	b	b	b	b	b	b	b	b	a	b	a	a	a	b	b	b	a	a	b	a	b	a	b	a	a	b
Mark443863	b	b	b	a	b	b	b	b	b	a	b	b	b	a	a	a	b	b	b	b	b	b	a	b	b	b	b	b	b	b	b	a	b	a	a	a	b	b	b	a	a	b	a	b	a	b	a	a	b
Mark480051	b	b	b	a	b	b	b	b	b	a	b	b	b	a	a	a	b	b	b	b	b	b	a	b	b	b	b	b	b	b	b	a	b	a	a	a	b	b	b	a	a	b	a	b	a	b	a	a	b
Mark452186	b	b	b	a	b	b	b	b	b	a	b	b	b	a	a	a	b	a	b	b	b	b	a	b	b	b	b	b	b	b	b	a	b	a	a	a	b	b	b	a	a	b	a	b	a	b	a	a	b
Mark454950	b	b	b	a	b	b	b	b	b	a	b	b	b	a	a	a	b	a	b	b	b	b	a	b	b	b	b	b	b	b	b	a	b	a	a	a	b	b	b	a	a	b	a	b	a	b	a	a	b
Mark455131	b	b	b	a	b	b	b	b	b	a	b	b	b	a	a	a	b	a	b	b	b	b	a	b	b	b	b	b	b	b	b	a	b	a	a	a	b	b	b	a	a	b	a	b	a	b	a	a	b
Mark457303	b	b	b	a	b	b	b	b	b	a	b	b	b	a	a	a	b	a	b	b	b	b	a	b	b	b	b	b	b	b	b	a	b	a	a	a	b	b	b	a	a	b	a	b	a	b	a	a	b
Mark460031	b	b	b	a	b	b	b	b	b	a	b	b	b	a	a	a	b	a	b	b	b	b	a	b	b	b	b	b	b	b	b	a	b	a	a	a	b	b	b	a	a	b	a	b	a	b	a	a	b
Mark463270	b	b	b	a	b	b	b	b	b	a	b	b	b	a	a	a	b	a	b	b	b	b	a	b	b	b	b	b	b	b	b	a	b	a	a	a	b	b	b	a	a	b	a	b	a	b	a	a	b
Mark468869	b	b	b	a	b	b	b	b	b	a	b	b	b	a	a	a	b	a	b	b	b	b	a	b	b	b	b	b	b	b	b	a	b	a	a	a	b	b	b	a	a	b	a	b	a	b	a	a	b
Mark469949	b	b	b	a	b	b	b	b	b	a	b	b	b	a	a	a	b	a	b	b	b	b	a	b	b	b	b	b	b	b	b	a	b	a	a	a	b	b	b	a	a	b	a	b	a	b	a	a	b
Mark473536	b	b	b	a	b	b	b	b	b	a	b	b	b	a	a	a	b	a	b	b	b	b	a	b	b	b	b	b	b	b	b	a	b	a	a	a	b	b	b	a	a	b	a	b	a	b	a	a	b
Mark489191	b	b	b	a	b	b	b	b	b	a	b	b	b	a	a	a	b	a	b	b	b	b	a	b	b	b	b	b	b	b	b	a	b	a	a	a	b	b	b	a	a	b	a	b	a	b	a	a	b
Mark447980	b	b	b	a	b	b	b	b	b	a	b	b	b	a	a	a	b	a	b	b	b	b	a	b	b	b	b	b	b	b	b	a	b	a	a	a	b	b	b	a	a	b	a	b	a	b	a	a	b
Mark452303	b	b	b	a	b	b	b	b	b	a	b	b	b	a	a	a	b	a	b	b	b	b	a	b	b	b	b	b	b	b	b	a	b	a	a	a	b	b	b	a	a	b	a	b	a	b	a	a	b
Mark452759	b	b	b	a	b	b	b	b	b	a	b	b	b	a	a	a	b	a	b	b	b	b	a	b	b	b	b	b	b	b	b	a	b	a	a	a	b	b	b	a	a	b	a	b	a	b	a	a	b
Mark456503	b	b	b	a	b	b	b	b	b	a	b	b	b	a	a	a	b	a	b	b	b	b	a	b	b	b	b	b	b	b	b	a	b	a	a	a	b	b	b	a	a	b	a	b	a	b	a	a	b
Mark470701	b	b	b	a	b	b	b	b	b	a	b	b	b	a	a	a	b	a	b	b	b	b	a	b	b	b	b	b	b	b	b	a	b	a	a	a	b	b	b	a	a	b	a	b	a	b	a	a	b
Mark478385	b	b	b	a	b	b	b	b	b	a	b	b	b	a	a	a	b	a	b	b	b	b	a	b	b	b	b	b	b	b	b	a	b	a	a	a	b	b	b	a	a	b	a	b	a	b	a	a	b
Mark482911	b	b	b	a	b	b	b	b	b	a	b	b	b	a	a	a	b	a	b	b	b	b	a	b	b	b	b	b	b	b	b	a	b	a	a	a	b	b	b	a	a	b	a	b	a	b	a	a	b
Mark489854	b	b	b	a	b	b	b	b	b	a	b	b	b	a	a	a	b	a	b	b	b	b	a	b	b	b	b	b	b	b	b	a	b	a	a	a	b	b	b	a	a	b	a	b	a	b	a	a	b
Mark493689	b	b	b	a	b	b	b	b	b	a	b	b	b	a	a	a	b	a	b	b	b	b	a	b	b	b	b	b	b	b	b	a	b	a	a	a	b	b	b	a	a	b	a	b	a	b	a	a	b
Mark514295	b	b	b	a	b	b	b	b	b	a	b	b	b	a	a	a	b	a	b	b	b	b	a	b	b	b	b	b	b	b	b	a	b	a	a	a	b	b	b	a	a	b	a	b	a	b	a	a	b
Mark451123	b	b	b	a	b	b	b	b	b	a	b	b	b	a	a	a	b	a	b	b	b	b	a	b	b	b	b	b	b	b	b	a	b	a	a	a	b	b	b	a	a	b	a	b	a	b	a	a	b
Mark475456	b	b	b	a	b	b	b	b	b	a	b	b	b	a	a	a	b	a	b	b	b	b	a	b	b	b	b	b	b	b	b	a	b	a	a	a	b	b	b	a	a	b	a	b	a	b	a	a	b
Mark482689	b	b	b	a	b	b	b	b	b	a	b	b	b	a	a	a	b	a	b	b	b	b	a	b	b	b	b	b	b	b	b	a	b	a	a	a	b	b	b	a	a	b	a	b	a	b	a	a	b
Mark485138	b	b	b	a	b	b	b	b	b	a	b	b	b	a	a	a	b	a	b	b	b	b	a	b	b	b	b	b	b	b	b	a	b	a	a	a	b	b	b	a	a	b	a	b	a	b	a	a	b
Mark511706	b	b	b	a	b	b	b	b	b	a	b	b	b	a	a	a	b	a	b	b	b	b	a	b	b	b	b	b	b	b	b	a	b	a	a	a	b	b	b	a	a	b	a	b	a	b	a	a	b
Mark453853	b	b	b	a	b	b	b	b	b	a	b	b	b	a	a	a	b	b	b	b	b	b	a	b	b	b	b	b	b	b	b	a	b	a	a	a	b	b	b	a	a	b	a	b	a	b	a	a	b
Mark467185	b	b	b	a	b	b	b	b	b	a	b	b	b	a	a	a	b	b	b	b	b	b	a	b	b	b	b	b	b	b	b	a	b	a	a	a	b	b	b	a	a	b	a	b	a	b	a	a	b
Mark469211	b	b	b	a	b	b	b	b	b	a	b	b	b	a	a	a	b	b	b	b	b	b	a	b	b	b	b	b	b	b	b	a	b	a	a	a	b	b	b	a	a	b	a	b	a	b	a	a	b
Mark486054	b	b	b	a	b	b	b	b	b	a	b	b	b	a	a	a	b	b	b	b	b	b	a	b	b	b	b	b	b	b	b	a	b	a	a	a	b	b	b	a	a	b	a	b	a	b	a	a	b
Mark465804	b	b	b	a	b	b	b	b	b	a	b	b	b	a	a	a	b	b	b	b	a	b	a	b	b	b	b	b	b	b	b	a	b	a	a	a	b	b	b	a	a	b	a	b	a	b	a	a	b
Mark467661	b	b	b	a	b	b	b	b	b	a	b	b	b	a	a	a	b	a	b	b	a	b	a	b	b	b	b	b	b	b	b	a	b	a	a	a	b	b	b	a	a	b	a	b	a	b	a	a	b
Mark472359	b	b	b	a	b	b	b	b	b	a	b	b	b	a	a	a	b	a	b	b	a	b	a	b	b	b	b	b	b	b	b	a	b	a	a	a	b	b	b	a	a	b	a	b	a	b	a	a	b
Mark495926	b	b	b	a	b	b	b	b	b	a	b	b	b	a	a	a	b	a	b	b	a	b	a	b	b	b	b	b	b	b	b	a	b	a	a	a	b	b	b	a	a	b	a	b	a	b	a	a	b
Mark478530	b	b	b	a	b	b	b	b	b	a	b	b	b	a	a	a	b	a	b	b	a	a	a	b	b	b	b	b	b	b	b	a	b	a	a	a	b	b	b	a	a	b	a	b	a	b	a	a	b
Mark461671	b	b	b	a	b	b	b	b	b	a	b	b	b	a	a	a	b	a	b	b	a	a	a	b	b	b	b	b	b	b	b	a	b	a	a	a	b	b	b	a	a	b	a	b	a	b	a	a	b
Mark497967	b	b	b	a	b	b	b	b	b	a	b	b	b	a	a	a	b	a	b	b	a	a	a	b	b	b	b	b	b	b	b	a	b	a	a	a	b	b	b	a	a	b	a	b	a	b	a	a	b
Mark505974	b	b	b	a	b	b	b	b	b	a	b	b	b	a	a	a	b	a	b	b	a	a	a	b	b	b	b	b	b	b	b	a	b	a	a	a	b	b	b	a	a	b	a	b	a	b	a	a	b
Mark510563	b	b	b	a	b	b	b	b	b	a	b	b	b	a	a	a	b	a	b	b	a	a	a	b	b	b	b	b	b	b	b	a	b	a	a	a	b	b	b	a	a	b	a	b	a	b	a	a	b
Mark465721	b	b	b	a	b	b	b	b	b	a	b	b	b	a	a	a	b	a	b	b	a	a	a	b	b	b	b	b	b	b	b	a	b	a	a	a	b	b	b	a	a	b	a	b	a	b	a	a	b
Mark445448	b	b	b	a	b	b	b	b	b	a	b	b	b	a	a	a	b	a	b	b	a	a	a	b	b	b	b	b	b	b	b	a	b	a	a	a	b	b	b	a	a	b	a	b	a	b	a	a	b
Mark452832	b	b	b	a	b	b	b	b	b	a	b	b	b	a	a	a	b	a	b	b	a	a	a	b	b	b	b	b	b	b	b	a	b	a	a	a	b	b	b	a	a	b	a	b	a	b	a	a	b
Mark460019	b	b	b	a	b	b	b	b	b	a	b	b	b	a	a	a	b	a	b	b	a	a	a	b	b	b	b	b	b	b	b	a	b	a	a	a	b	b	b	a	a	b	a	b	a	b	a	a	b
Mark461561	b	b	b	a	b	b	b	b	b	a	b	b	b	a	a	a	b	a	b	b	a	a	a	b	b	b	b	b	b	b	b	a	b	a	a	a	b	b	b	a	a	b	a	b	a	b	a	a	b
Mark488169	b	b	b	a	b	b	b	b	b	a	b	b	b	a	a	a	b	a	b	b	a	a	a	b	b	b	b	b	b	b	b	a	b	a	a	a	b	b	b	a	a	b	a	b	a	b	a	a	b
Mark489306	b	b	b	a	b	b	b	b	b	a	b	b	b	a	a	a	b	a	b	b	a	a	a	b	b	b	b	b	b	b	b	a	b	a	a	a	b	b	b	a	a	b	a	b	a	b	a	a	b
Mark495603	b	b	b	a	b	b	b	b	b	a	b	b	b	a	a	a	b	a	b	b	a	a	a	b	b	b	b	b	b	b	b	a	b	a	a	a	b	b	b	a	a	b	a	b	a	b	a	a	b
Mark498673	b	b	b	a	b	b	b	b	b	a	b	b	b	a	a	a	b	a	b	b	a	a	a	b	b	b	b	b	b	b	b	a	b	a	a	a	b	b	b	a	a	b	a	b	a	b	a	a	b
Mark503609	b	b	b	a	b	b	b	b	b	a	b	b	b	a	a	a	b	a	b	b	a	a	a	b	b	b	b	b	b	b	b	a	b	a	a	a	b	b	b	a	a	b	a	b	a	b	a	a	b
Mark508166	b	b	b	a	b	b	b	b	b	a	b	b	b	a	a	a	b	a	b	b	a	a	a	b	b	b	b	b	b	b	b	a	b	a	a	a	b	b	b	a	a	b	a	b	a	b	a	a	b
Mark516567	b	b	b	a	b	b	b	b	b	a	b	b	b	a	a	a	b	a	b	b	a	a	a	b	b	b	b	b	b	b	b	a	b	a	a	a	b	b	b	a	a	b	a	b	a	b	a	a	b
Mark478285	b	b	b	a	b	b	b	b	b	a	b	b	b	a	a	a	b	a	b	b	a	a	a	b	b	b	b	b	b	b	b	a	b	a	a	a	b	b	b	a	a	b	a	b	a	b	a	a	b
Mark478305	b	b	b	a	b	b	b	b	b	a	b	b	b	a	a	a	b	a	b	b	a	a	a	b	b	b	b	b	b	b	b	a	b	a	a	a	b	b	b	a	a	b	a	b	a	b	a	a	b
Mark488964	b	b	b	a	b	b	b	b	b	a	b	b	b	a	a	a	b	a	b	b	a	a	a	b	b	b	b	b	b	b	b	a	b	a	a	a	b	b	b	a	a	b	a	b	a	b	a	a	b
Mark497927	b	b	b	a	b	b	b	b	b	a	b	b	b	a	a	a	b	a	b	b	a	a	a	b	b	b	b	b	b	b	b	a	b	a	a	a	b	b	b	a	a	b	a	b	a	b	a	a	b
Mark511305	b	b	b	a	b	b	b	b	b	a	b	b	b	a	a	a	b	a	b	b	a	a	a	b	b	b	b	b	b	b	b	a	b	a	a	a	b	b	b	a	a	b	a	b	a	b	a	a	b
Mark512385	b	b	b	a	b	b	b	b	b	a	b	b	b	a	a	a	b	a	b	b	a	a	a	b	b	b	b	b	b	b	b	a	b	a	a	a	b	b	b	a	a	b	a	b	a	b	a	a	b
Mark518444	b	b	b	a	b	b	b	b	b	a	b	b	b	a	a	a	b	a	b	b	a	a	a	b	b	b	b	b	b	b	b	a	b	a	a	a	b	b	b	a	a	b	a	b	a	b	a	a	b
Mark446539	b	b	b	b	b	b	b	b	b	a	b	b	b	a	a	a	b	a	b	b	a	a	a	b	b	b	b	b	b	b	b	a	b	a	a	a	b	b	b	a	a	b	a	b	a	b	a	a	b
Mark479141	b	b	b	b	b	b	b	b	b	a	b	b	b	a	a	a	b	a	b	b	a	a	a	b	b	b	b	b	b	b	b	a	b	a	a	a	b	b	b	a	a	b	a	b	a	b	a	a	b
Mark443208	b	b	b	b	b	b	b	b	b	a	b	b	b	a	a	a	b	a	b	b	a	a	a	b	b	b	b	b	b	b	b	a	b	a	a	a	b	b	b	a	a	b	a	b	a	b	a	a	b
Mark462045	b	b	b	b	b	b	b	b	b	a	b	b	b	a	a	a	b	a	b	b	a	a	a	b	b	b	b	b	b	b	b	a	b	a	a	a	b	b	b	a	a	b	a	b	a	b	a	a	b
Mark464550	b	b	b	b	b	b	b	b	b	a	b	b	b	a	a	a	b	a	b	b	a	a	a	b	b	b	b	b	b	b	b	a	b	a	a	a	b	b	b	a	a	b	a	b	a	b	a	a	b
Mark443773	b	b	b	b	b	b	b	b	b	a	b	b	b	a	a	a	b	a	b	b	a	a	a	b	b	b	b	b	b	b	b	a	b	a	a	a	b	b	b	a	a	b	a	b	a	b	a	a	b
Mark458716	b	b	b	b	b	b	b	b	b	a	b	b	b	a	a	a	b	a	b	b	a	a	a	b	b	b	b	b	b	b	b	a	b	a	a	a	b	b	b	a	a	b	a	b	a	b	a	a	b
Mark459667	b	b	b	b	b	b	b	b	b	a	b	b	b	a	a	a	b	a	b	b	a	a	a	b	b	b	b	b	b	b	b	a	b	a	a	a	b	b	b	a	a	b	a	b	a	b	a	a	b
Mark490579	b	b	b	b	b	b	b	b	b	a	b	b	b	a	a	a	b	a	b	b	a	a	a	b	b	b	b	b	b	b	b	a	b	a	a	a	b	b	b	a	a	b	a	b	a	b	a	a	b
Mark463709	b	b	b	b	b	b	b	b	b	a	b	b	b	a	a	a	b	a	b	b	a	a	a	b	b	b	b	b	b	b	b	a	b	a	a	a	b	b	b	a	a	b	a	b	a	b	a	a	b
Mark502497	b	b	b	b	b	b	b	b	b	a	b	b	b	a	a	a	b	a	b	b	a	a	a	b	b	b	b	b	b	b	b	a	b	a	a	a	b	b	b	a	a	b	a	b	a	b	a	a	b
Mark514227	b	b	b	b	b	b	b	b	b	a	b	b	b	b	a	a	b	a	b	b	a	b	a	b	b	b	b	b	b	b	b	a	b	a	a	a	b	b	b	a	b	b	a	b	a	b	a	b	b
Mark509788	b	b	b	b	b	b	b	b	b	a	b	b	b	b	a	a	b	a	b	b	a	b	a	b	b	b	b	b	b	b	b	a	b	a	a	a	b	b	b	a	b	b	b	b	a	b	a	b	b
Mark457753	b	b	b	b	b	b	b	b	b	a	b	b	b	b	a	a	b	a	b	b	a	b	a	b	b	b	b	b	b	b	b	a	b	a	a	a	b	b	b	a	b	b	b	b	a	b	a	b	b
Mark451191	b	b	b	b	b	b	b	b	b	a	b	b	b	b	a	a	b	a	b	b	a	b	a	b	b	b	b	b	b	b	b	a	b	a	a	a	b	b	b	a	b	b	b	b	a	b	a	b	b
Mark505450	b	b	b	b	b	b	b	b	b	a	b	b	b	b	a	b	b	a	b	b	b	b	a	b	b	b	b	b	b	b	b	a	b	a	a	a	b	b	b	a	b	b	b	b	a	b	a	b	b
Mark501617	b	b	b	b	b	b	b	b	b	a	b	b	b	b	a	b	b	a	b	b	b	b	a	b	b	b	b	b	b	b	b	a	b	a	a	b	b	b	b	a	b	b	b	b	a	b	a	b	b
Mark491676	b	b	b	b	b	b	b	b	b	a	b	b	b	b	a	b	b	a	b	b	b	b	a	b	b	b	b	b	b	b	b	a	b	a	a	b	b	b	b	a	b	b	b	b	a	b	a	b	b
Mark478472	b	b	b	b	b	b	b	b	b	a	b	b	b	b	a	b	b	a	b	b	b	b	a	b	b	b	b	b	b	b	b	b	b	a	a	b	b	b	b	a	b	b	b	b	a	b	a	b	b
Mark494803	b	b	b	b	b	b	b	b	b	a	b	b	b	b	a	b	b	b	b	b	b	b	a	b	b	b	b	b	b	b	b	b	b	a	a	b	b	b	b	a	b	b	b	b	a	b	a	b	b
Mark453062	b	b	b	b	b	b	b	b	b	a	b	b	b	b	a	b	b	b	b	b	b	b	a	b	b	b	b	b	b	b	b	b	b	a	a	b	b	b	b	a	b	b	b	b	a	b	a	b	b
Mark511707	b	b	b	b	b	b	b	b	b	a	b	b	b	b	a	b	b	b	b	b	b	b	a	b	b	b	b	b	b	b	b	b	b	a	a	b	b	b	b	a	b	b	b	b	a	b	a	b	b
Mark518256	b	b	b	b	b	b	b	b	b	a	b	b	b	b	a	b	b	b	b	b	b	b	a	b	b	b	b	b	b	b	b	b	b	a	a	b	b	b	b	a	b	b	b	b	a	b	a	b	b
Mark451340	b	b	b	b	b	b	b	b	b	a	b	b	b	b	a	b	b	b	b	b	b	b	a	b	b	b	b	b	b	b	b	b	b	b	a	b	b	b	b	a	b	b	a	b	a	b	a	b	b
Mark474969	b	b	b	b	b	b	b	b	b	a	b	b	b	b	a	b	b	b	b	b	b	b	a	b	b	b	b	b	b	b	b	b	b	b	a	b	b	b	b	a	b	b	a	b	a	b	a	b	b
Mark492885	b	b	b	b	b	b	b	b	b	a	b	b	b	b	a	b	b	b	b	b	b	b	a	b	b	b	b	b	b	b	b	b	b	b	a	b	b	b	b	a	b	b	a	b	a	b	a	b	b
Mark442279	b	b	b	b	b	b	b	b	b	a	b	b	b	b	a	b	b	b	b	b	b	a	a	b	b	b	b	b	b	b	b	b	b	b	a	b	b	b	b	a	b	b	a	b	a	b	a	b	b
Mark484241	b	b	b	b	b	b	b	b	b	a	b	b	b	b	a	b	b	b	b	b	b	a	a	b	b	b	b	b	b	b	b	b	b	b	a	b	b	b	b	a	b	b	a	b	a	b	a	b	b
Mark471377	b	b	b	b	b	b	b	b	b	a	b	b	b	b	a	b	b	b	b	b	a	a	a	b	b	b	b	b	b	b	b	b	b	b	a	b	b	b	b	a	b	b	a	b	a	b	a	b	b
Mark485200	b	b	b	b	b	b	b	b	b	a	b	b	b	b	a	b	b	b	b	b	a	a	a	b	b	b	b	b	b	b	b	b	b	b	a	b	b	b	b	a	b	b	a	b	a	b	a	b	b
Mark447013	b	b	b	b	b	b	b	b	b	a	b	b	b	b	a	b	b	b	b	b	a	a	a	b	b	b	b	b	b	b	b	b	b	b	a	b	b	b	b	a	b	b	a	b	a	b	a	b	b
Mark477837	b	b	b	b	b	b	b	b	b	a	b	b	b	b	a	b	b	b	b	b	a	a	a	b	b	b	b	b	b	b	b	b	b	b	a	b	b	b	b	a	b	b	a	b	a	b	a	b	b
Mark490684	b	b	b	b	b	b	b	b	b	a	b	b	b	b	a	b	b	b	b	b	a	a	a	b	b	b	b	b	b	b	b	b	b	b	a	b	b	b	b	a	b	b	a	b	a	b	a	b	b
Mark491882	b	b	b	b	b	b	b	b	b	a	b	b	b	b	a	b	b	b	b	b	a	a	a	b	b	b	b	b	b	b	b	b	b	b	a	b	b	b	b	a	b	b	a	b	a	b	a	b	b
Mark493776	b	b	b	b	b	b	b	b	b	a	b	b	b	b	a	b	b	a	b	b	a	a	a	b	b	b	b	b	b	b	b	b	b	a	a	b	b	b	b	a	b	b	a	b	a	b	a	b	b
Mark465313	b	b	b	b	b	b	b	b	b	a	b	b	b	b	a	a	b	a	b	b	a	a	a	b	b	b	b	b	b	b	b	b	b	a	a	b	b	b	b	a	b	b	a	b	a	b	a	a	b
Mark467521	b	b	b	b	b	b	b	b	b	a	b	b	b	b	a	a	b	a	b	b	a	a	a	b	b	b	b	b	b	b	b	b	b	a	a	b	b	b	b	a	b	b	a	b	a	b	a	a	b
Mark502744	b	b	b	b	b	b	b	b	b	a	b	b	b	b	a	a	b	a	b	b	a	a	a	b	b	b	b	b	b	b	b	a	b	a	a	b	b	b	b	a	b	b	a	b	a	b	a	a	b
Mark513373	b	b	b	b	b	b	b	b	b	a	b	b	b	b	a	a	b	a	b	b	a	a	a	b	b	b	b	b	b	b	b	a	b	a	a	b	b	b	b	a	b	b	a	b	a	b	a	a	b
Mark452170	b	b	b	b	b	b	b	b	b	a	b	b	b	b	a	a	b	a	b	b	a	a	a	b	b	b	b	b	b	b	b	a	b	a	a	b	b	b	b	a	a	b	a	b	a	b	a	a	b
Mark504089	b	b	b	b	b	b	b	b	b	a	b	b	b	b	a	a	b	a	b	b	a	a	a	b	b	b	b	b	b	b	b	a	b	a	a	b	b	b	b	a	a	b	a	b	a	b	a	a	b
Mark461213	b	b	b	b	b	b	b	b	b	a	b	b	b	b	a	a	b	a	b	b	a	a	a	b	b	b	b	b	b	b	b	a	b	a	a	b	b	b	b	a	a	b	a	b	a	a	a	a	b
Mark448747	b	b	b	b	b	b	b	b	b	a	b	b	b	b	a	a	b	a	b	b	a	a	a	b	b	b	b	b	b	b	b	a	b	a	a	b	b	b	b	a	a	b	a	b	a	a	a	a	b
Mark472095	b	b	b	a	b	b	b	b	b	a	b	b	b	b	a	a	b	a	b	b	a	a	a	b	b	b	b	b	b	b	b	a	b	a	a	b	b	b	b	a	a	b	a	b	a	a	a	a	b
Mark500836	b	b	b	a	b	b	b	b	b	a	b	b	b	b	a	a	b	a	b	b	a	a	a	b	b	b	b	b	b	b	b	a	b	a	a	b	b	b	b	a	a	b	a	b	a	a	a	a	b
Mark485366	b	b	b	a	b	b	b	b	b	a	b	b	b	a	a	a	b	a	b	b	a	a	a	b	b	b	b	b	b	b	b	a	b	a	a	b	b	b	b	a	a	b	a	b	a	a	a	a	b
Mark475004	b	b	b	a	b	b	b	b	b	a	b	b	b	a	a	a	b	a	b	a	a	a	a	b	b	b	a	b	b	b	b	a	b	a	a	b	b	b	b	a	a	b	a	b	a	a	a	a	b
Mark469246	b	b	b	a	b	b	b	b	b	a	b	b	b	a	a	a	b	a	b	a	a	a	a	b	b	b	a	b	b	b	b	a	b	a	a	b	b	b	b	a	a	b	a	b	a	a	a	a	b
Mark472945	b	b	b	a	b	b	b	b	b	a	b	b	b	a	a	a	b	a	b	a	a	a	a	b	b	b	a	b	b	b	b	a	b	a	a	b	b	b	b	a	a	b	a	b	a	a	a	a	b
Mark497066	b	b	b	a	b	b	b	b	b	a	b	b	b	a	a	a	b	a	b	a	a	a	a	b	b	b	a	b	b	b	b	a	b	a	a	b	b	b	b	a	a	b	a	b	a	a	a	a	b
Mark452932	b	b	b	a	b	b	b	b	b	a	b	b	b	a	a	a	b	a	b	a	a	a	a	b	b	b	a	b	b	b	b	a	b	a	a	b	b	b	b	a	a	b	a	b	a	a	a	a	b
Mark457039	b	b	b	a	b	b	b	b	b	a	b	b	b	a	a	a	b	a	b	a	a	a	a	b	b	b	a	b	b	b	b	a	b	a	a	b	b	b	b	a	a	b	a	b	a	a	a	a	b
Mark493910	b	b	b	a	b	b	b	b	b	a	b	b	b	a	a	a	b	a	b	a	a	a	a	b	b	b	a	b	b	b	b	a	b	a	a	b	b	b	b	a	a	b	a	b	a	a	a	a	b
Mark496490	b	b	b	a	b	b	b	b	b	a	b	b	b	a	a	a	b	a	b	a	a	a	a	b	b	b	a	b	b	b	b	a	b	a	a	b	b	b	b	a	a	b	a	b	a	a	a	a	b
Mark452165	b	b	b	a	b	b	b	b	b	a	b	b	b	a	b	a	b	b	b	a	a	a	a	b	b	b	a	b	b	b	b	a	b	a	a	b	b	b	b	a	a	b	a	b	a	a	a	a	b
Mark499037	b	b	b	a	b	b	b	b	b	a	b	b	b	a	b	b	b	b	b	a	a	b	a	b	b	b	a	b	b	b	b	a	b	a	a	b	b	b	b	a	a	b	a	b	a	a	a	a	b
Mark471816	b	b	b	a	b	b	b	b	b	a	b	b	b	a	b	b	b	b	b	a	a	b	a	b	b	b	b	b	b	b	b	a	b	a	a	b	b	b	b	a	a	b	a	b	a	a	a	a	b
Mark470784	b	b	b	a	b	b	b	b	b	a	b	b	b	a	b	b	b	b	b	a	a	b	a	b	b	b	b	b	b	b	b	a	b	a	a	b	b	b	b	a	a	b	a	b	a	a	a	a	b
Mark472126	b	b	b	a	b	b	b	b	b	a	b	b	b	a	b	b	b	b	b	a	a	b	b	b	b	b	b	b	b	b	b	a	b	a	a	b	b	b	b	a	a	b	a	b	a	a	a	a	b
Mark479196	b	b	b	a	b	b	b	b	b	a	b	b	b	a	b	b	b	b	b	a	a	b	b	b	b	b	b	b	b	b	b	a	b	a	a	b	b	b	b	a	a	b	a	b	a	a	a	a	b
Mark486813	b	b	b	a	b	b	b	b	b	a	b	b	b	a	b	b	b	b	b	a	a	b	b	b	b	b	b	b	b	b	b	a	b	a	a	b	b	b	b	a	a	b	a	b	a	a	a	a	b
Mark487749	b	b	b	a	b	b	b	b	b	a	b	b	b	a	b	b	b	b	b	a	a	b	b	b	b	b	b	b	b	b	b	a	b	a	a	b	b	b	b	a	a	b	a	b	a	a	a	a	b
Mark443438	b	b	b	a	b	b	b	b	b	a	b	b	b	a	b	b	b	b	b	a	a	b	b	b	b	b	b	b	b	b	b	a	b	a	a	b	b	b	b	a	a	b	a	b	a	a	a	a	b
Mark477983	b	b	b	a	b	b	b	b	b	a	b	b	b	a	b	b	b	b	b	a	a	b	b	b	b	b	b	b	b	b	b	a	b	a	a	b	b	b	b	a	a	b	a	b	a	a	a	a	b
Mark486047	b	b	b	a	b	b	b	b	b	a	b	b	b	a	b	b	b	b	b	b	a	b	b	b	b	b	b	b	b	b	b	a	b	a	a	b	b	b	b	a	a	b	a	b	a	a	a	a	b
Mark463937	b	b	b	a	b	b	b	b	b	a	b	b	b	a	b	b	b	b	b	b	a	b	b	b	b	b	b	b	b	b	b	a	b	a	a	b	b	b	b	a	a	b	a	b	a	a	a	a	b
Mark489820	b	b	b	a	b	b	b	b	b	a	b	b	b	a	b	b	b	b	b	b	a	b	b	b	b	b	b	b	b	b	b	a	b	a	a	b	b	b	b	a	a	b	a	b	a	a	a	a	b
Mark457699	b	b	b	a	b	b	b	b	b	a	b	b	b	a	b	b	b	b	b	b	a	b	b	b	b	b	b	b	b	b	b	a	b	a	a	b	b	b	b	a	a	b	a	b	a	a	a	a	b
Mark478531	b	b	b	a	b	b	b	b	b	a	b	b	b	a	b	b	b	a	b	b	a	b	b	b	b	b	b	b	b	b	b	a	b	a	a	b	b	b	b	a	a	b	a	b	a	a	a	a	b
Mark505981	b	b	b	a	b	b	b	b	b	a	b	b	b	a	b	b	b	a	b	b	a	b	b	b	b	b	b	b	b	b	b	a	b	a	a	b	b	b	b	a	a	b	a	b	a	a	a	a	b
Mark457400	b	b	b	b	b	b	b	b	b	a	b	b	b	a	b	b	b	a	b	b	a	b	b	b	b	b	b	b	b	b	b	a	b	a	a	b	b	b	b	a	a	b	a	b	a	a	a	a	b
Mark492585	b	b	b	b	b	b	b	b	b	a	b	b	b	a	b	b	b	a	b	b	a	b	b	b	b	b	b	b	b	b	b	a	b	a	a	b	b	b	b	a	a	b	a	b	a	a	a	a	b
Mark465864	b	b	b	b	b	b	b	b	b	a	b	b	b	a	b	b	b	a	b	b	a	b	b	b	b	b	b	b	b	b	b	a	b	a	a	b	b	b	b	a	a	b	a	b	a	b	a	a	b
Mark478646	b	b	b	b	b	b	b	b	b	a	b	b	b	a	b	b	b	a	b	b	a	b	b	b	b	b	b	b	b	b	b	a	b	a	a	b	b	b	b	a	a	b	a	b	a	b	a	a	b
Mark469106	b	b	b	b	b	b	b	b	b	a	b	b	b	a	b	b	b	a	b	b	a	b	b	b	b	b	b	b	b	b	b	a	b	a	a	b	b	b	b	a	a	b	a	b	a	b	a	a	b
Mark452204	b	b	b	b	b	b	b	b	b	a	b	b	b	a	b	b	b	a	b	b	a	a	b	b	b	b	b	b	b	b	b	a	b	a	a	b	b	b	b	a	a	b	a	b	a	b	a	a	b
Mark459140	b	b	b	b	b	b	b	b	b	a	b	b	b	a	b	b	b	a	b	b	a	a	b	b	b	b	b	b	b	b	b	a	b	a	a	b	b	b	b	a	a	b	a	b	a	b	a	a	b
Mark489269	b	b	b	b	b	b	b	b	b	a	b	b	b	a	b	b	b	a	b	b	a	a	b	b	b	b	b	b	b	b	b	a	b	a	a	b	b	b	b	a	a	b	a	b	a	b	a	a	b
Mark510387	b	b	b	b	b	b	b	b	b	a	b	b	b	a	b	b	b	a	b	b	a	a	b	b	b	b	b	b	b	b	b	a	b	a	a	b	b	b	b	a	a	b	a	b	a	b	a	a	b
Mark511764	b	b	b	b	b	b	b	b	b	a	b	b	b	a	b	b	b	a	b	b	a	a	b	b	b	b	b	b	b	b	b	a	b	a	a	b	b	b	b	a	a	b	a	b	a	b	a	a	b
Mark448854	b	b	b	b	b	b	b	b	b	a	b	b	b	a	b	b	b	a	b	b	a	a	b	b	b	b	b	b	b	b	b	a	b	a	b	b	b	b	b	a	a	b	a	b	a	b	a	a	b
Mark478575	b	b	b	b	b	b	b	b	b	a	b	b	b	a	b	b	b	a	b	b	a	a	b	b	b	b	b	b	b	b	b	a	b	a	b	b	b	b	b	a	a	b	a	b	a	b	a	a	b
Mark486027	b	b	b	a	b	b	b	b	b	a	b	b	b	a	b	b	b	a	b	b	a	a	b	b	b	b	b	b	b	b	b	a	b	a	b	b	b	b	b	a	-	b	a	b	a	b	a	a	b
Mark445104	b	b	b	a	b	b	b	b	b	a	b	b	b	a	b	b	b	a	b	b	b	a	b	b	b	b	b	b	b	b	b	a	b	a	b	b	b	b	b	a	-	b	a	b	a	b	a	a	b
Mark451932	b	b	b	a	b	b	b	b	b	a	b	b	b	a	b	b	b	a	b	b	b	a	b	-	b	b	b	b	-	b	b	a	b	a	b	b	b	b	b	a	-	b	a	b	a	b	a	a	b
Mark497306	b	b	b	a	b	b	b	b	b	a	b	b	b	a	b	b	b	a	b	b	b	a	b	-	b	b	b	b	b	b	b	a	b	a	b	b	b	b	b	a	-	b	a	b	a	b	a	a	b
Mark463903	b	b	b	a	b	b	b	b	b	a	b	b	b	a	b	b	b	a	b	b	b	a	b	-	b	b	b	b	b	b	b	a	b	a	b	b	b	b	b	a	-	b	a	b	a	b	a	a	b
Mark476344	b	b	b	a	b	b	b	b	b	a	b	b	b	a	b	b	b	a	b	b	b	a	b	b	b	b	b	b	b	b	b	a	b	a	b	b	b	b	b	a	-	b	a	b	a	b	a	a	b
Mark504664	b	b	b	a	b	b	b	b	b	a	b	b	b	a	b	b	b	a	b	b	b	a	b	b	b	b	b	b	b	b	b	a	b	a	b	b	b	b	b	a	b	b	a	b	a	b	a	a	b
Mark485451	b	b	b	a	b	b	b	b	b	a	b	b	b	a	-	b	b	a	b	b	b	a	b	-	b	b	b	b	-	b	b	-	-	a	-	b	b	b	b	a	b	b	a	b	a	b	a	a	b
Mark457729	b	b	b	a	b	b	b	b	b	a	b	b	b	a	-	b	b	a	b	b	b	a	b	-	b	b	-	a	-	b	b	-	-	a	-	b	b	b	b	a	b	b	a	b	a	b	a	a	b
Mark474984	b	b	b	a	b	b	b	b	b	a	b	b	b	a	-	b	b	a	b	b	b	a	b	-	b	b	-	a	-	b	b	-	-	a	b	b	b	b	b	a	b	b	a	b	a	b	a	a	b
Mark481991	b	b	b	a	b	b	b	b	b	a	b	b	b	a	b	b	b	a	b	b	b	a	b	-	b	b	b	a	-	b	b	-	-	a	b	b	b	b	b	a	-	b	a	b	a	b	a	a	b
Mark526182	b	b	b	b	a	b	b	b	b	b	b	b	b	a	b	b	b	b	a	b	b	a	b	b	b	b	b	b	a	b	b	b	b	a	b	b	b	b	b	b	b	b	b	b	b	b	a	a	b
Mark545473	b	b	b	b	a	b	b	b	b	b	b	b	b	a	b	b	b	b	a	b	b	a	b	b	b	b	b	b	a	b	b	b	b	a	b	b	b	b	b	b	b	b	b	b	b	b	a	a	b
Mark582982	b	b	b	b	a	b	b	b	b	b	b	b	b	a	b	b	b	b	a	b	b	a	b	b	b	b	b	b	a	b	b	b	b	a	b	b	b	b	b	b	b	b	b	b	b	b	a	a	b
Mark532996	b	b	b	b	a	b	b	b	b	b	b	b	b	a	b	b	b	b	a	b	b	a	b	b	b	b	b	b	a	b	b	b	b	a	b	b	b	b	b	b	b	b	b	b	b	b	a	a	b
Mark537017	b	b	b	b	a	b	b	b	b	b	b	b	b	a	b	b	b	b	a	b	b	a	b	b	b	b	b	b	a	b	b	b	b	a	b	b	b	b	b	b	b	b	b	b	b	b	a	a	b
Mark529370	b	b	b	b	a	b	b	b	b	b	b	b	b	a	b	b	b	b	a	b	b	a	b	b	b	b	b	b	a	b	b	b	b	a	b	b	b	b	b	b	b	b	b	b	b	b	a	a	b
Mark558735	b	b	b	b	a	b	b	b	b	b	b	b	b	a	b	b	b	b	a	b	b	a	b	b	b	b	b	b	a	b	b	b	b	a	b	b	b	b	b	b	b	b	b	b	b	b	a	a	b
Mark519183	b	b	b	b	a	b	b	b	b	b	b	b	b	a	b	b	b	b	a	b	b	a	b	b	b	b	b	b	a	b	b	b	b	a	b	b	b	b	b	b	b	b	b	b	b	b	a	a	b
Mark528097	b	b	b	b	a	b	b	b	b	b	b	b	b	a	b	b	b	b	a	b	b	a	b	b	b	b	b	b	a	b	b	b	b	a	b	b	b	b	b	b	b	b	b	b	b	b	a	a	b
Mark530983	b	b	b	b	a	b	b	b	b	b	b	b	b	a	b	b	b	b	a	b	b	a	b	b	b	b	b	b	a	b	b	b	b	a	b	b	b	b	b	b	b	b	b	b	b	b	a	a	b
Mark541364	b	b	b	b	a	b	b	b	b	b	b	b	b	a	b	b	b	b	a	b	b	a	b	b	b	b	b	b	a	b	b	b	b	a	b	b	b	b	b	b	b	b	b	b	b	b	a	a	b
Mark559485	b	b	b	b	a	b	b	b	b	b	b	b	b	a	b	b	b	b	a	b	b	a	b	b	b	b	b	b	a	b	b	b	b	a	b	b	b	b	b	b	b	b	b	b	b	b	a	a	b
Mark568219	b	b	b	b	a	b	b	b	b	b	b	b	b	a	b	b	b	b	a	b	b	a	b	b	b	b	b	b	a	b	b	b	b	a	b	b	b	b	b	b	b	b	b	b	b	b	a	a	b
Mark569883	b	b	b	b	a	b	b	b	b	b	b	b	b	a	b	b	b	b	a	b	b	a	b	b	b	b	b	b	a	b	b	b	b	a	b	b	b	b	b	b	b	b	b	b	b	b	a	a	b
Mark542728	b	b	b	b	a	b	b	b	b	b	b	b	b	a	b	b	b	b	a	b	b	a	b	b	b	b	b	b	a	b	b	b	b	a	b	b	a	b	b	b	b	b	b	b	b	b	a	a	b
Mark547286	b	b	b	b	a	b	b	b	b	b	b	b	b	a	b	b	b	b	a	b	b	a	b	b	b	b	b	b	a	b	b	b	b	a	b	b	a	b	b	b	b	b	b	b	b	b	a	a	b
Mark583926	b	b	b	b	a	b	b	b	b	b	b	b	b	a	b	b	b	b	a	b	b	a	b	b	b	b	b	b	a	b	b	b	b	a	b	b	a	b	b	b	b	b	b	b	b	b	a	a	b
Mark574224	b	b	b	b	a	b	b	b	b	b	b	b	b	a	b	b	b	b	a	b	b	a	b	b	b	b	b	b	a	b	b	b	b	a	b	b	a	b	b	b	b	b	b	b	b	b	a	a	b
Mark557802	b	b	b	b	a	b	b	b	b	b	b	b	b	a	b	b	b	b	a	b	b	a	b	b	b	b	b	b	a	b	b	b	b	a	b	b	a	b	b	b	b	b	b	b	b	b	a	a	b
Mark555026	b	b	b	b	a	b	b	b	b	b	b	b	b	a	b	b	b	b	a	b	b	a	b	b	b	b	b	b	a	b	b	b	b	a	b	b	a	b	b	b	b	a	b	b	b	b	a	a	b
Mark538962	b	b	b	b	a	b	b	b	b	b	b	b	b	a	b	b	b	b	a	b	b	a	b	b	b	b	b	b	a	b	b	b	b	a	b	b	a	b	b	b	b	a	b	b	b	b	a	a	b
Mark574651	b	b	b	b	a	b	b	b	b	b	b	b	b	a	b	b	b	b	a	b	b	a	b	b	b	b	b	b	a	b	b	b	b	a	b	b	a	b	b	b	b	a	b	b	b	b	a	a	b
Mark561960	b	b	b	b	a	b	b	b	b	b	b	b	b	a	b	b	b	b	a	b	b	a	b	b	b	b	b	b	a	b	b	b	b	a	b	b	a	b	b	b	b	a	b	b	b	b	a	a	b
Mark580748	b	b	b	b	a	b	b	b	b	b	b	b	b	a	b	b	b	b	a	b	b	a	b	b	b	h	b	b	a	b	b	b	a	a	b	b	a	b	b	b	b	a	b	b	b	b	a	a	b
Mark555726	b	b	b	b	a	b	b	b	b	b	b	b	b	a	b	b	b	b	a	b	b	a	b	b	b	h	b	b	a	b	b	b	a	a	b	b	a	b	b	b	b	a	b	b	b	b	a	a	b
Mark542495	b	b	b	b	b	b	b	b	b	b	b	b	b	a	b	b	b	b	a	b	b	a	b	b	b	h	b	b	a	b	b	b	a	a	b	b	a	b	b	b	b	a	b	b	b	b	a	a	b
Mark548065	b	b	b	b	b	b	b	b	b	b	b	b	b	a	b	b	b	b	a	b	b	a	b	b	b	-	b	b	a	b	b	b	a	a	b	b	a	b	b	b	b	a	b	b	b	b	a	a	b
Mark558703	b	b	b	b	b	b	b	b	b	b	b	b	b	a	b	b	b	b	a	b	b	a	b	b	b	h	b	b	a	b	b	b	a	a	b	b	a	b	b	b	b	a	b	b	b	b	a	a	b
Mark568710	b	b	b	b	b	b	b	b	b	b	b	b	b	a	b	b	b	b	a	b	b	a	b	b	b	-	b	b	a	b	b	b	a	a	b	b	a	b	b	b	b	a	b	b	b	b	a	a	b
Mark545038	b	b	b	b	b	b	b	a	b	b	b	b	b	a	b	b	b	b	a	b	b	a	b	b	b	-	b	b	a	b	b	b	a	a	b	b	a	b	b	b	b	a	b	b	b	b	a	a	b
Mark544475	b	b	b	b	b	b	b	a	b	b	b	b	b	a	b	b	b	b	a	b	b	a	b	b	b	-	b	b	a	b	b	b	a	a	b	b	a	b	b	b	b	b	b	b	b	b	a	a	b
Mark549082	b	b	b	b	b	b	b	a	b	b	b	b	b	a	b	b	b	b	a	b	b	a	b	b	b	a	b	b	a	b	b	b	a	a	b	b	a	b	b	b	b	b	b	b	b	b	a	a	b
Mark555082	b	b	b	b	b	b	b	a	b	b	b	b	b	a	b	b	b	b	a	b	b	a	b	b	b	-	b	b	a	b	b	b	a	a	b	b	a	b	b	b	b	b	b	b	b	b	a	a	b
Mark543729	b	b	b	b	b	b	b	a	b	b	b	b	b	a	b	b	b	b	a	b	b	a	b	b	b	a	b	b	a	b	b	b	a	a	b	b	a	b	b	b	b	b	b	b	b	b	a	a	b
Mark531979	b	b	b	b	b	b	b	a	b	b	b	b	b	a	b	b	b	b	a	b	b	a	b	b	b	a	b	b	a	b	b	b	a	a	b	b	a	b	b	b	b	b	b	b	b	b	a	a	b
Mark526119	b	b	b	b	b	b	b	a	b	b	b	b	b	a	b	b	b	b	a	b	b	a	b	b	b	a	b	b	a	b	b	b	a	a	b	b	a	b	b	b	b	b	b	b	b	a	a	a	b
Mark551443	b	b	b	b	b	b	b	a	b	b	b	a	b	a	b	b	b	b	a	b	b	a	b	b	b	a	b	b	a	b	b	b	a	a	b	b	a	b	b	b	b	b	b	b	b	a	a	a	b
Mark573020	b	b	b	b	b	b	b	a	b	b	b	a	b	a	b	b	b	b	a	b	b	a	b	b	b	a	b	b	a	b	b	b	a	a	b	b	a	b	b	b	b	b	b	b	b	a	a	a	b
Mark543398	b	b	b	b	b	b	b	a	b	b	b	a	b	a	b	b	b	b	a	a	b	a	b	b	b	a	b	b	a	b	b	b	a	a	b	b	a	b	b	b	b	b	b	b	b	a	a	a	b
Mark533471	b	b	b	b	b	b	b	a	b	b	b	a	b	a	b	b	b	b	a	a	b	a	b	b	b	a	b	b	a	b	b	b	a	a	b	b	a	b	b	b	b	b	b	b	b	a	a	a	b
Mark571553	b	b	b	b	b	b	b	a	b	b	b	a	b	a	b	b	b	b	a	a	b	a	b	b	b	a	b	b	a	b	b	b	a	a	b	b	a	b	b	b	b	b	b	b	b	a	a	a	b
Mark547301	b	b	b	b	b	b	b	a	b	b	b	a	b	a	b	b	b	b	a	a	b	a	b	b	b	a	b	b	a	b	b	b	a	a	b	b	a	b	b	b	b	a	b	b	b	a	a	a	b
Mark557445	b	b	b	b	b	b	b	a	b	b	b	a	b	a	b	b	b	b	a	a	b	a	b	b	b	a	b	b	a	b	b	b	a	a	b	b	a	b	b	b	b	a	b	b	b	a	a	a	b
Mark558615	b	b	b	b	b	b	b	a	b	b	b	a	b	a	b	b	b	b	a	a	b	a	b	b	b	a	b	b	a	b	b	b	a	a	b	b	a	b	b	b	b	a	b	b	b	a	a	a	b
Mark563604	b	b	b	b	b	b	b	a	b	b	b	a	b	a	b	b	b	b	a	a	b	a	b	b	b	a	b	b	a	b	b	b	a	a	b	b	a	b	b	b	b	a	b	b	b	a	a	a	b
Mark524134	b	b	b	b	b	b	b	a	b	b	b	a	b	a	b	b	b	b	a	a	b	a	b	b	b	a	b	b	a	b	b	b	a	a	b	b	a	b	b	b	b	a	b	b	b	a	a	a	b
Mark572466	b	b	b	b	b	b	b	a	b	b	b	a	b	a	b	b	b	b	a	a	b	a	b	b	b	a	b	b	a	b	b	b	a	a	b	b	a	b	b	b	b	a	b	b	b	a	a	a	b
Mark561989	b	b	b	b	b	b	b	a	b	b	b	a	b	a	b	b	b	b	a	a	b	a	b	b	b	a	b	b	a	b	b	b	a	a	b	b	a	b	b	b	b	a	b	b	b	a	a	a	b
Mark538128	b	b	b	b	b	b	b	a	b	b	b	a	b	a	b	b	b	b	b	a	b	a	b	b	b	a	b	b	a	b	b	b	a	a	b	b	a	b	b	b	b	a	b	b	b	a	a	a	b
Mark523762	b	b	b	b	b	b	b	a	b	b	b	b	b	a	b	b	b	b	b	a	b	a	b	b	b	a	b	b	a	b	b	b	a	a	b	b	a	b	b	b	b	a	b	b	b	a	a	a	b
Mark525292	b	b	b	b	b	b	b	a	b	b	b	b	b	a	b	b	b	b	b	b	b	a	b	b	b	a	b	b	a	b	b	b	a	a	b	b	a	b	b	b	b	a	b	b	b	a	a	a	b
Mark543262	b	b	b	b	b	b	b	a	b	b	b	b	b	a	b	b	b	b	b	b	b	a	b	b	b	a	b	b	a	b	b	b	a	a	b	b	a	b	b	b	b	a	b	b	b	a	a	a	b
Mark573769	b	b	b	b	b	b	b	a	b	b	b	b	b	a	b	b	b	b	b	b	b	a	b	b	b	a	b	b	a	b	b	b	a	a	b	b	a	b	b	b	b	a	b	b	b	a	a	a	b
Mark534487	b	b	b	b	b	b	b	a	b	b	b	b	b	a	b	b	b	b	b	b	b	a	b	b	b	a	b	b	a	b	b	b	a	a	b	b	a	b	b	b	b	a	b	b	b	a	a	a	b
Mark548620	b	b	b	b	b	b	b	a	b	b	b	b	b	a	b	b	b	b	b	b	b	a	b	b	b	a	b	b	a	b	b	b	a	a	b	b	a	b	b	b	b	a	b	b	b	a	a	a	b
Mark563262	b	b	b	b	b	b	b	a	b	b	b	b	b	a	b	b	b	b	b	b	b	a	b	b	b	a	b	b	a	b	b	b	a	a	b	b	a	b	b	b	b	a	b	b	b	a	a	a	b
Mark520423	b	b	b	b	b	b	b	a	b	b	b	b	b	a	b	b	b	b	b	b	b	a	b	b	b	a	b	b	a	b	b	b	a	a	b	b	a	b	b	b	b	a	b	b	b	a	a	a	b
Mark533938	b	b	b	b	b	b	b	a	b	b	b	b	b	a	b	b	b	b	b	b	b	a	b	b	b	a	b	b	a	b	b	b	a	a	b	b	a	b	b	b	b	a	b	b	b	a	a	a	b
Mark565844	b	b	b	b	b	b	b	a	b	b	b	b	b	a	b	b	b	b	b	b	b	a	b	b	b	a	b	b	a	b	b	b	a	a	b	b	a	b	b	b	b	a	b	b	b	a	a	a	b
Mark575443	b	b	b	b	b	b	b	a	b	b	b	b	b	a	b	b	b	b	b	b	b	a	b	b	b	a	b	b	a	b	b	b	a	a	b	b	a	b	b	b	b	a	b	b	b	a	a	a	b
Mark577506	b	b	b	b	b	b	b	a	b	b	b	b	b	a	b	b	b	b	b	b	b	a	b	b	b	a	b	b	a	b	b	b	a	a	b	b	a	b	b	b	b	a	b	b	b	a	a	a	b
Mark578481	b	b	b	b	b	b	b	a	b	b	b	b	b	a	b	b	b	b	b	b	b	a	b	b	b	a	b	b	a	b	b	b	a	a	b	b	a	b	b	b	b	a	b	b	b	a	a	a	b
Mark578904	b	b	b	b	b	b	b	a	b	b	b	b	b	a	b	b	b	b	b	b	b	a	b	b	b	a	b	b	a	b	b	b	a	a	b	b	a	b	b	b	b	a	b	b	b	a	a	a	b
Mark537386	b	b	b	b	b	b	b	a	b	b	b	b	b	a	b	b	b	b	b	b	b	a	b	b	b	a	b	b	a	b	b	b	a	a	b	b	a	b	b	b	b	a	b	b	b	a	a	a	b
Mark575521	b	b	b	b	b	b	b	a	b	b	b	b	b	a	b	b	b	b	b	b	b	a	b	b	b	a	b	b	a	b	b	b	a	a	b	b	a	b	b	b	b	a	b	b	b	a	a	a	b
Mark568644	b	b	b	b	b	b	b	a	b	b	b	b	b	a	b	b	b	b	b	b	b	a	b	b	b	a	b	b	a	b	b	b	a	a	b	b	a	b	b	b	b	a	b	b	b	a	a	a	b
Mark527368	b	b	b	b	b	b	b	a	b	b	b	b	b	a	b	b	b	b	b	b	b	a	b	b	b	a	b	b	a	b	b	b	a	a	b	b	a	b	b	b	b	a	b	b	b	a	a	a	b
Mark530145	b	b	b	b	b	b	b	a	b	b	b	b	b	a	b	b	b	b	b	b	b	a	b	b	b	a	b	b	a	b	b	b	a	a	b	b	a	b	b	b	b	a	b	b	b	a	a	a	b
Mark569411	b	b	b	b	b	b	b	a	b	b	b	b	b	a	b	b	b	b	b	b	b	a	b	b	b	a	b	b	a	b	b	b	a	a	b	b	a	b	b	b	b	a	b	b	b	b	a	a	b
Mark537866	b	b	b	b	b	a	b	a	b	b	b	b	b	a	b	b	b	b	b	b	b	a	b	b	b	a	b	b	a	b	b	b	a	a	b	b	a	b	b	b	b	a	b	b	b	b	a	a	b
Mark536240	b	b	b	b	a	a	b	a	b	b	b	b	b	a	b	b	b	b	b	b	b	a	b	b	b	a	b	b	a	b	b	b	a	a	b	b	a	b	b	b	b	a	b	b	b	b	a	a	b
Mark567018	b	b	b	b	a	a	b	a	b	b	b	b	b	a	b	b	b	b	b	b	b	a	b	b	b	a	b	b	a	b	b	b	a	a	b	b	a	b	b	b	b	a	b	b	b	b	a	a	b
Mark569380	b	b	b	b	a	a	b	a	b	b	b	b	b	a	b	b	b	b	b	b	b	a	b	b	b	a	b	b	a	b	b	b	a	a	b	b	a	b	b	b	b	a	b	b	b	b	a	a	b
Mark540338	b	b	b	b	a	a	b	a	b	b	b	b	b	a	b	b	b	b	b	b	b	a	b	b	b	a	b	b	a	b	b	b	a	a	b	b	a	b	b	b	b	a	b	b	b	b	a	a	b
Mark569094	b	b	b	b	a	a	b	a	b	b	b	b	b	a	b	b	b	b	b	b	b	a	b	b	b	b	b	b	a	b	b	b	a	a	b	b	a	b	b	b	b	a	b	b	b	b	a	a	b
Mark576494	b	b	b	b	a	a	b	a	b	b	b	b	b	a	b	b	b	b	a	b	b	a	b	b	b	b	b	b	a	b	b	b	a	a	b	b	a	b	b	b	b	a	b	b	b	b	a	a	b
Mark524794	b	b	b	b	a	a	b	a	b	b	b	b	b	b	b	b	b	b	a	b	b	a	b	b	b	b	b	b	a	b	b	b	a	a	b	b	a	b	b	b	b	a	b	b	b	b	a	a	b
Mark541167	b	b	b	b	a	a	b	a	b	b	b	b	b	b	b	b	b	b	a	b	b	a	b	b	b	b	b	b	a	b	b	b	a	a	b	b	a	b	b	b	b	a	b	b	b	b	a	a	b
Mark553879	b	b	b	b	a	a	b	a	b	b	b	b	b	b	b	b	b	b	a	b	b	a	b	b	b	b	b	b	a	b	b	b	a	a	b	b	a	b	b	b	b	a	b	b	b	b	a	a	b
Mark560307	b	b	b	b	a	a	b	a	b	b	b	b	b	b	b	b	b	b	a	b	b	a	b	b	b	b	b	b	a	b	b	b	a	a	b	b	a	b	b	b	b	a	b	b	b	b	a	a	b
Mark570105	b	b	b	b	a	a	b	a	b	b	b	b	b	b	b	b	b	b	a	b	b	a	b	b	b	b	b	b	a	b	b	b	a	a	b	b	a	b	b	b	b	a	b	b	b	b	a	a	b
Mark524037	b	b	b	b	a	a	b	a	b	b	b	b	b	b	b	b	b	b	a	b	b	a	b	b	b	a	b	b	a	b	b	b	a	a	b	b	a	b	b	b	b	a	b	b	b	b	a	a	b
Mark544756	b	b	b	b	a	a	b	a	b	b	b	b	b	b	b	b	b	b	a	b	b	a	b	b	b	a	b	b	a	b	b	b	a	a	b	b	a	b	b	b	b	a	b	b	b	b	a	a	b
Mark562168	b	b	b	b	a	a	b	a	b	b	b	b	b	b	b	b	b	b	a	b	b	a	b	b	b	a	b	b	a	b	b	b	a	a	b	b	a	b	b	b	b	a	b	b	b	b	a	a	b
Mark563228	b	b	b	b	a	a	b	a	b	b	b	b	b	b	b	b	b	b	a	b	b	a	b	b	b	a	b	b	a	b	b	b	a	a	b	b	a	b	b	b	b	a	b	b	b	b	a	a	b
Mark573859	b	b	b	b	a	a	b	a	b	b	b	b	b	b	b	b	b	b	a	b	b	a	b	b	b	a	b	b	a	b	b	b	a	a	b	b	a	b	b	b	b	a	b	b	b	b	a	a	b
Mark570838	b	b	b	b	a	a	b	a	b	b	b	b	b	b	b	b	b	b	a	b	b	a	b	b	b	a	b	b	a	b	b	b	a	a	b	b	a	b	b	b	b	a	b	b	b	b	a	a	b
Mark573561	b	b	b	b	a	a	b	a	b	b	b	b	b	b	b	b	b	b	a	b	b	a	b	b	b	a	b	b	a	b	b	b	a	a	b	b	a	b	b	b	b	a	b	b	b	b	a	a	b
Mark535409	b	b	b	b	a	a	b	a	b	b	b	b	b	a	b	b	b	b	a	b	b	a	b	b	b	a	b	b	a	b	b	b	a	a	b	b	a	b	b	b	b	a	b	b	b	b	a	a	b
Mark548829	b	b	b	b	a	a	b	a	b	b	b	b	b	a	b	b	b	b	a	b	b	a	b	b	b	a	b	b	a	b	b	b	a	a	b	b	a	b	b	b	b	a	b	b	b	b	a	a	b
Mark526521	b	b	b	b	a	a	b	a	b	b	b	b	b	a	b	b	b	b	a	b	b	a	b	b	b	a	b	b	a	b	b	b	a	a	b	b	a	b	b	b	b	a	b	b	b	b	a	a	b
Mark536003	b	b	b	b	a	a	b	a	b	b	b	b	b	a	b	b	b	b	a	b	b	a	b	b	b	a	b	b	a	b	b	b	a	a	b	b	a	b	b	b	b	a	b	b	b	b	a	a	b
Mark564028	b	b	b	b	a	a	b	a	b	b	b	b	b	a	b	b	b	b	a	b	b	a	b	b	b	a	b	b	a	b	b	b	a	a	b	b	a	b	b	b	b	a	b	b	b	b	a	a	b
Mark547659	b	b	b	b	a	a	b	a	b	b	b	b	b	a	b	b	b	b	a	b	b	a	b	b	b	a	b	b	a	b	b	b	a	a	b	b	a	b	b	b	b	a	b	b	b	b	a	a	b
Mark528555	b	b	b	b	a	a	b	a	b	b	b	b	b	a	b	b	b	b	a	b	b	a	b	b	b	a	b	b	a	b	b	b	a	a	b	b	a	b	b	b	b	a	b	b	b	b	a	a	b
Mark578925	b	b	b	b	a	a	b	a	b	b	b	b	b	a	b	b	b	b	a	b	b	a	b	b	b	b	b	b	a	b	b	b	a	a	b	b	a	b	b	b	b	a	b	b	b	b	a	a	b
Mark557272	b	b	b	b	a	a	b	a	b	b	b	b	b	a	b	b	b	b	a	b	b	a	b	b	b	b	b	b	a	b	b	b	a	a	b	b	a	b	b	b	b	a	b	b	b	b	a	a	b
Mark579930	b	b	b	b	a	a	b	a	b	b	b	b	b	a	b	b	b	b	a	b	b	a	b	b	b	b	b	b	a	b	b	b	a	a	b	b	a	b	b	b	b	a	b	b	b	b	a	a	b
Mark575414	b	b	b	b	a	a	b	a	b	b	b	b	b	a	b	b	b	b	a	b	b	a	b	b	b	b	b	b	a	b	b	b	a	a	b	b	a	b	b	b	b	a	b	b	b	b	a	a	b
Mark569141	b	b	b	b	a	a	b	a	b	b	b	b	b	a	b	b	b	b	a	b	b	a	b	b	b	b	b	b	a	b	b	b	a	a	b	b	a	b	b	b	b	a	b	b	b	b	a	a	b
Mark549761	b	b	b	b	a	a	b	a	b	b	b	b	b	a	b	b	b	b	a	b	b	a	b	b	b	b	b	b	a	b	b	b	a	a	b	b	a	b	b	b	b	a	b	b	b	b	a	a	b
Mark529298	b	b	b	b	a	a	b	a	b	b	b	b	b	a	b	b	b	b	a	b	b	a	b	b	b	b	b	b	a	b	b	b	a	a	b	b	a	b	b	b	b	a	b	b	b	b	a	a	b
Mark527168	b	b	b	b	a	a	b	a	b	b	b	b	b	a	b	b	b	b	a	b	b	a	b	b	b	b	b	b	a	b	b	b	a	a	b	b	a	b	b	b	b	a	b	b	b	b	a	a	b
Mark562652	b	b	b	b	a	a	b	a	b	b	b	b	b	a	b	b	b	b	a	b	b	a	b	b	b	b	b	b	a	b	b	b	a	a	b	b	a	b	b	b	b	a	b	b	b	b	a	a	b
Mark522349	b	b	b	b	b	a	b	a	b	b	b	b	b	a	b	b	b	b	a	b	b	a	b	b	b	b	b	b	a	b	b	b	a	a	b	b	a	b	b	b	b	a	b	b	b	b	a	a	b
Mark524406	b	b	b	b	b	a	b	a	b	b	b	b	b	a	b	b	b	b	a	b	b	a	b	b	b	b	b	b	a	b	b	b	a	a	b	b	a	b	b	b	b	a	b	b	b	b	a	a	b
Mark539505	b	b	b	b	b	a	b	a	b	b	b	b	b	a	b	b	b	b	a	b	b	a	b	b	b	b	b	b	a	b	b	b	a	a	b	b	a	b	b	b	b	a	b	b	b	b	a	a	b
Mark545005	b	b	b	b	b	a	b	a	b	b	b	b	b	a	b	b	b	b	a	b	b	a	b	b	b	b	b	b	a	b	b	b	a	a	b	b	a	b	b	b	b	a	b	b	b	b	a	a	b
Mark559839	b	b	b	b	b	a	b	a	b	b	b	b	b	a	b	b	b	b	a	b	b	a	b	b	b	b	b	b	a	b	b	b	a	a	b	b	a	b	b	b	b	a	b	b	b	b	a	a	b
Mark524317	b	b	b	b	b	a	b	a	b	b	b	b	b	a	b	b	b	b	a	b	b	a	b	b	b	b	b	b	a	b	b	b	a	a	b	b	a	b	b	b	b	a	b	b	b	b	a	a	b
Mark541946	b	b	b	b	b	a	b	a	b	b	b	b	b	a	b	b	b	b	a	b	b	a	b	b	b	b	b	b	a	b	b	b	a	a	b	b	a	b	b	b	b	a	b	b	b	b	a	a	b
Mark570826	b	b	b	b	b	a	b	a	b	b	b	b	b	a	b	b	b	b	a	b	b	a	b	b	b	b	b	b	a	b	b	b	a	a	b	b	a	b	b	b	b	a	b	b	b	b	a	a	b
Mark580357	b	b	b	b	b	a	b	a	b	b	b	b	b	a	b	b	b	b	a	b	b	a	b	b	b	b	b	b	a	b	b	b	a	a	b	b	a	b	b	b	b	a	b	b	b	b	a	a	b
Mark580473	b	b	b	b	b	a	b	a	b	b	b	b	b	a	b	b	b	b	a	b	b	a	b	b	b	b	b	b	a	b	b	b	a	a	b	b	a	b	b	b	b	a	b	b	b	b	a	a	b
Mark555767	b	b	b	b	b	a	b	a	b	b	b	b	b	a	b	b	b	b	a	b	b	a	b	b	b	b	b	b	a	b	b	b	a	a	b	b	a	b	b	b	b	a	b	b	b	b	a	a	b
Mark534251	b	b	b	b	b	a	b	a	b	b	b	b	b	a	b	b	b	b	a	b	b	a	b	b	b	b	b	b	a	b	b	b	a	a	b	b	a	b	b	b	b	a	b	b	b	b	a	a	b
Mark544669	b	b	b	b	b	a	b	a	b	b	b	b	b	a	b	b	b	b	a	b	b	a	b	b	b	b	b	b	a	b	b	b	a	a	b	b	a	b	b	b	b	a	b	b	b	b	a	a	b
Mark582017	b	b	b	b	b	a	b	a	b	b	b	b	b	a	b	b	b	b	a	b	b	a	b	b	b	b	b	b	a	b	b	b	a	a	b	b	a	b	b	b	b	a	b	b	b	b	a	a	b
Mark562481	b	b	b	b	b	a	b	a	b	b	b	b	b	a	b	b	b	b	a	b	b	a	b	a	b	b	b	b	a	b	b	b	a	a	b	b	a	b	b	b	b	a	b	b	b	b	a	a	b
Mark563339	b	b	b	a	a	a	a	a	b	b	b	b	b	a	b	b	b	b	a	b	b	a	b	a	b	b	b	b	a	b	a	b	a	a	b	b	a	b	b	b	b	a	b	b	b	b	a	a	b
Mark558816	b	b	b	a	a	a	a	a	b	b	b	b	b	a	b	b	a	b	a	b	b	a	b	a	a	b	b	b	a	b	a	b	a	a	b	b	a	b	b	b	b	a	b	b	b	b	a	a	b
Mark532248	b	b	b	a	a	a	a	a	a	b	b	b	b	a	b	b	a	b	a	b	b	a	b	a	a	b	b	b	a	b	a	b	a	a	b	b	a	b	b	b	b	a	b	b	b	b	a	a	b
Mark553961	b	b	b	a	a	a	a	a	a	b	b	b	b	a	b	b	a	b	a	b	b	a	b	a	a	b	b	b	a	a	a	b	a	a	b	b	a	b	a	b	b	a	b	b	b	b	a	a	b
Mark558964	b	b	b	a	a	a	a	a	a	b	b	b	b	a	b	b	a	b	b	b	b	a	b	a	a	b	b	b	a	a	a	b	a	a	b	b	a	b	a	b	b	a	b	b	b	b	a	a	b
Mark552195	b	b	b	a	a	a	a	a	a	b	b	b	b	a	b	b	a	b	b	b	b	a	b	a	a	b	b	b	a	a	a	b	a	a	b	b	a	b	a	b	b	a	b	b	b	b	a	a	b
Mark551970	b	b	b	a	a	a	a	a	a	b	b	b	b	a	b	b	a	b	b	b	b	a	b	a	a	b	b	b	a	a	a	b	a	a	b	b	a	b	a	b	b	a	b	b	b	b	a	a	b
Mark520485	b	b	b	a	a	a	a	a	a	b	b	b	b	a	b	b	a	b	b	b	b	a	b	a	a	b	b	b	a	a	a	b	a	a	b	b	a	b	a	b	b	a	b	b	b	b	a	a	b
Mark562346	b	b	b	a	a	a	a	a	a	b	b	b	b	a	b	b	a	b	b	b	b	a	b	a	a	b	b	b	a	a	a	b	a	a	b	b	a	b	a	b	b	a	b	b	b	b	a	a	b
Mark575445	b	b	b	a	a	a	a	a	a	b	b	b	b	a	b	b	a	b	b	b	b	a	b	a	a	b	b	b	a	a	a	b	a	a	b	b	a	b	a	b	b	a	b	b	b	b	a	a	b
Mark524550	b	b	b	a	a	a	a	a	a	b	b	b	b	a	b	b	a	b	b	b	b	a	b	a	a	b	b	b	a	a	a	b	a	a	b	b	a	b	a	b	b	a	b	b	b	b	a	a	b
Mark555533	b	b	b	a	a	a	a	a	a	b	b	b	b	a	b	b	a	b	b	b	b	a	b	a	a	b	b	b	a	a	a	b	a	a	b	b	a	b	a	b	b	a	b	b	b	b	a	a	b
Mark570827	b	b	b	a	a	a	a	a	a	b	b	b	b	a	b	b	a	b	b	b	b	a	b	a	a	b	b	b	a	a	a	b	a	a	b	b	a	b	a	b	b	a	b	b	b	b	a	a	b
Mark536900	b	b	b	a	a	a	a	a	a	b	b	b	b	a	b	b	a	b	b	b	b	a	b	a	a	b	b	a	a	a	a	b	a	a	b	b	a	b	a	b	b	a	b	b	b	b	a	a	b
Mark555790	b	b	b	a	a	a	a	a	a	b	b	b	b	a	b	b	a	b	b	b	b	a	b	a	a	b	b	a	a	a	a	b	a	a	b	b	a	b	a	b	b	a	b	b	b	b	a	a	b
Mark571322	b	b	b	a	a	a	a	a	a	b	b	b	b	a	b	b	a	b	b	b	b	a	b	a	a	b	b	a	a	a	a	a	a	a	b	b	a	b	a	b	b	a	b	b	b	b	a	a	b
Mark583149	b	b	b	a	b	a	a	a	a	b	b	b	b	a	b	b	b	b	b	b	b	a	b	a	a	b	b	a	a	a	a	a	a	a	b	b	a	b	a	b	b	a	b	b	b	b	a	a	b
Mark527925	b	b	b	a	b	a	a	a	b	b	b	b	b	a	b	b	b	b	b	b	b	a	b	a	a	b	b	a	a	b	a	a	a	a	b	b	a	b	a	b	b	a	b	b	b	b	a	a	b
Mark581902	b	b	b	a	b	a	a	a	b	b	b	b	b	a	b	b	b	b	b	b	b	a	b	b	a	b	b	a	a	b	b	a	a	a	b	b	a	b	a	b	b	a	b	b	b	b	a	a	b
Mark573623	b	b	b	a	b	a	a	a	b	b	b	b	b	a	b	b	b	b	b	b	b	a	b	b	a	b	b	a	a	b	b	a	a	a	b	b	a	b	a	b	b	a	b	b	b	b	a	a	b
Mark535455	b	b	b	a	b	a	b	a	b	b	b	b	b	a	b	b	b	b	b	b	b	a	b	b	a	b	b	a	a	b	b	a	a	a	b	b	a	b	a	b	b	a	b	b	b	b	a	a	b
Mark525202	b	b	b	a	b	a	b	a	b	b	b	b	b	a	b	b	b	b	b	b	b	a	b	b	a	b	b	a	a	b	b	a	a	a	b	b	a	b	a	b	b	a	b	b	b	b	a	a	b
Mark527249	b	b	b	a	b	a	b	a	b	b	b	b	b	a	b	b	b	b	b	b	b	a	b	b	a	b	b	a	a	b	b	a	a	a	b	b	a	b	a	b	b	a	b	b	b	b	a	a	b
Mark530171	b	b	b	a	b	a	b	a	b	b	b	b	b	a	b	b	b	b	b	b	b	a	b	b	a	b	b	a	a	b	b	a	a	a	b	b	a	b	a	b	b	a	b	b	b	b	a	a	b
Mark534449	b	b	b	a	b	a	b	a	b	b	b	b	b	a	b	b	b	b	b	b	b	a	b	b	a	b	b	a	a	b	b	a	a	a	b	b	a	b	a	b	b	a	b	b	b	b	a	a	b
Mark534742	b	b	b	a	b	a	b	a	b	b	b	b	b	a	b	b	b	b	b	b	b	a	b	b	a	b	b	a	a	b	b	a	a	a	b	b	a	b	a	b	b	a	b	b	b	b	a	a	b
Mark566124	b	b	b	a	b	a	b	a	b	b	b	b	b	a	b	b	b	b	b	b	b	a	b	b	a	b	b	a	a	b	b	a	a	a	b	b	a	b	a	b	b	a	b	b	b	b	a	a	b
Mark571154	b	b	b	a	b	a	b	a	b	b	b	b	b	a	b	b	b	b	b	b	b	a	b	b	a	b	b	a	a	b	b	a	a	a	b	b	a	b	a	b	b	a	b	b	b	b	a	a	b
Mark581669	b	b	b	a	b	a	b	a	b	b	b	b	b	a	b	b	b	b	b	b	b	a	b	b	a	b	b	a	a	b	b	a	a	a	b	b	a	b	a	b	b	a	b	b	b	b	a	a	b
Mark583055	b	b	b	a	b	a	b	a	b	b	b	b	b	a	b	b	b	b	b	b	b	a	b	b	a	b	b	a	a	b	b	a	a	a	b	b	a	b	a	b	b	a	b	b	b	b	a	a	b
Mark524881	b	b	b	a	b	a	b	a	b	b	b	b	b	a	b	b	b	b	b	b	b	a	b	b	a	b	b	a	a	b	b	a	a	a	b	b	a	b	a	b	b	a	b	b	b	b	a	a	b
Mark542501	b	b	b	a	b	a	b	a	b	b	b	b	b	a	b	b	b	b	b	b	b	a	b	b	a	b	b	a	a	b	b	a	a	a	b	b	a	b	a	b	b	a	b	b	b	b	a	a	b
Mark577915	b	b	b	a	b	a	b	a	b	b	b	b	b	a	b	b	b	b	b	b	b	a	b	b	a	b	b	a	a	b	b	a	a	a	b	b	a	b	a	b	b	a	b	b	b	b	a	a	b
Mark518906	b	b	b	a	b	a	b	a	b	b	b	b	b	a	b	b	b	b	b	b	b	a	b	b	a	b	b	a	a	b	b	a	a	a	b	b	a	b	a	b	b	a	b	b	b	b	a	a	b
Mark579333	b	b	b	a	b	a	b	a	b	b	b	b	b	a	b	b	b	b	b	b	b	a	b	b	a	b	b	a	a	b	b	a	a	a	b	b	a	b	a	b	b	a	b	b	b	b	a	a	b
Mark558578	b	b	b	a	b	a	b	a	b	b	b	b	b	a	b	b	b	b	b	b	b	a	b	b	a	b	b	a	a	b	b	a	a	a	b	b	a	b	b	b	b	a	b	b	b	b	a	a	b
Mark572776	b	b	b	a	b	a	b	a	b	b	b	b	b	a	b	b	b	b	b	b	b	a	b	b	a	b	b	a	a	b	b	a	a	a	b	b	a	b	b	b	b	a	b	b	b	b	a	a	b
Mark582014	b	b	b	a	b	a	b	a	b	b	b	b	b	a	b	b	b	b	b	b	b	a	b	b	a	b	b	a	a	b	b	a	a	a	b	b	a	b	b	b	b	a	b	b	b	b	a	a	b
Mark519282	b	b	b	a	b	a	b	a	b	b	b	b	b	a	b	b	b	b	b	b	b	a	b	b	a	b	b	a	a	b	b	a	a	a	b	b	a	b	b	b	b	a	b	b	b	b	a	a	b
Mark538077	b	b	b	a	b	a	b	a	b	b	b	b	b	a	b	b	b	b	b	b	b	a	b	b	a	b	b	a	a	b	b	a	a	a	b	b	a	b	b	b	b	a	b	b	b	b	a	a	b
Mark560399	b	b	b	a	b	a	b	a	b	b	b	b	b	a	b	b	b	b	b	b	b	a	b	b	a	b	b	a	a	b	b	a	a	a	b	b	a	b	b	b	b	a	b	b	b	b	a	a	b
Mark572564	b	b	b	a	b	a	b	a	b	b	b	b	b	a	b	b	b	b	b	b	b	a	b	b	a	b	b	a	a	b	b	a	a	a	b	b	a	b	b	b	b	a	b	b	b	b	a	a	b
Mark573764	b	b	b	a	b	a	b	a	b	b	b	b	b	a	b	b	b	b	b	b	b	a	b	b	a	b	b	a	a	b	b	a	a	a	b	b	a	b	b	b	b	a	b	b	b	b	a	a	b
Mark580403	b	b	b	a	b	a	b	b	b	b	b	b	b	a	b	b	b	b	b	b	b	a	b	b	a	b	b	a	a	b	b	a	a	a	b	b	a	b	b	b	b	a	b	b	b	b	a	a	b
Mark530661	b	b	b	a	b	b	b	b	b	b	b	b	b	a	b	b	b	b	b	b	b	a	b	b	a	b	b	a	a	b	b	a	a	a	b	b	a	b	b	b	b	a	b	b	b	b	a	a	b
Mark537809	b	b	b	a	b	b	b	b	b	b	b	b	b	a	b	b	b	b	b	b	b	a	b	b	a	b	b	a	a	b	b	a	a	a	b	b	a	b	b	b	b	a	b	b	b	b	a	a	b
Mark538741	b	b	b	a	b	b	b	b	b	b	b	b	b	a	b	b	b	b	b	b	b	a	b	b	a	b	b	a	a	b	b	a	a	a	b	b	a	b	b	b	b	a	b	b	b	b	a	a	b
Mark579990	b	b	b	a	b	b	b	b	b	b	b	b	b	a	b	b	b	b	b	b	b	a	b	b	a	b	b	a	a	b	b	a	a	a	b	b	a	b	b	b	b	a	b	b	b	b	a	a	b
Mark535623	b	b	b	a	b	b	b	b	b	b	b	b	b	a	b	b	b	b	b	b	b	a	b	b	a	b	b	a	a	b	b	a	b	a	b	b	a	b	b	b	b	a	b	b	b	b	a	a	b
Mark542701	b	b	b	a	b	b	b	b	b	b	b	b	b	a	b	b	b	b	b	b	b	a	b	b	a	b	b	a	a	b	b	a	b	a	b	b	a	b	a	b	b	a	b	b	b	b	a	a	b
Mark563889	b	b	b	a	b	b	b	b	b	b	b	b	b	a	b	b	b	b	b	b	b	a	b	b	a	b	b	a	a	b	b	a	b	a	b	b	a	b	a	b	b	a	b	b	b	b	a	a	b
Mark525448	b	b	b	a	b	b	b	b	b	b	b	b	b	a	b	b	b	b	b	b	b	a	b	b	a	b	b	a	a	b	b	a	b	a	b	b	a	b	a	b	b	a	b	b	b	b	a	a	b
Mark572013	b	b	b	a	b	b	b	b	b	b	b	b	b	a	b	b	b	b	b	b	b	a	b	b	a	b	b	a	a	b	b	a	b	a	b	b	a	b	a	b	b	a	b	b	b	b	a	a	b
Mark563122	b	b	b	a	b	b	b	b	b	b	b	b	b	a	b	b	b	b	b	b	b	a	b	b	a	b	b	a	a	b	b	a	b	a	b	b	a	b	a	b	b	a	b	b	b	b	a	a	b
Mark545740	b	b	b	a	b	b	b	b	b	b	b	b	b	a	b	b	b	b	b	b	b	a	b	b	a	b	b	b	a	b	b	a	b	a	b	b	a	b	a	b	b	a	b	b	b	b	a	a	b
Mark561042	b	b	b	a	b	b	b	b	b	b	b	b	b	a	b	b	b	b	b	b	b	a	b	b	a	b	b	b	a	b	b	a	b	a	b	b	a	b	a	b	b	a	b	b	b	b	a	a	b
Mark523119	b	b	b	a	b	b	b	b	b	b	b	b	b	a	b	b	b	b	b	b	b	a	b	b	a	b	b	b	a	b	b	a	b	a	b	b	a	b	a	b	b	a	b	b	b	a	a	a	b
Mark523644	b	b	b	a	b	b	b	b	b	b	b	b	b	a	b	b	b	b	b	b	b	a	b	b	a	b	b	b	a	b	b	a	b	a	b	b	a	b	a	b	b	a	b	b	b	a	a	a	b
Mark573110	b	b	b	a	b	b	b	b	b	b	b	b	b	a	b	b	b	b	b	b	b	a	b	b	a	b	b	b	a	b	b	a	b	a	b	b	a	b	a	b	b	a	b	b	b	a	a	a	b
Mark579316	b	b	b	a	b	b	b	b	b	b	b	b	b	a	b	b	b	b	b	b	b	a	b	b	a	b	b	b	a	b	b	a	b	a	b	b	a	b	a	b	b	a	b	b	b	a	a	a	b
Mark520860	b	b	b	a	b	b	b	b	b	b	b	b	b	a	b	b	b	b	b	b	b	a	b	b	a	b	b	b	a	b	b	a	b	a	b	b	a	b	a	b	b	a	b	b	b	a	a	a	b
Mark571157	b	b	b	a	b	b	b	b	b	b	b	b	b	a	b	b	b	b	b	b	b	a	b	b	a	b	b	b	a	b	b	a	b	a	b	b	a	b	a	b	b	a	b	b	b	a	a	a	b
Mark577272	b	b	b	a	b	b	b	b	b	b	b	b	b	a	b	b	b	b	b	b	b	a	b	b	a	b	b	b	a	b	b	a	b	a	b	b	a	b	a	b	b	a	b	b	b	a	a	a	b
Mark582429	b	b	b	a	b	b	b	b	b	b	b	b	b	a	b	b	b	b	b	b	b	a	b	b	a	b	b	b	a	b	b	a	b	a	b	b	a	b	a	b	b	a	b	b	b	a	a	a	b
Mark574656	b	b	b	a	b	b	b	b	b	b	b	b	b	a	b	b	b	b	b	b	b	a	b	b	a	b	b	b	a	b	b	a	b	a	b	b	a	b	a	b	b	a	b	b	b	a	a	a	b
Mark565489	b	b	b	a	b	b	b	b	b	b	b	b	b	a	b	b	b	b	b	b	b	a	b	b	a	b	b	b	a	b	b	a	b	a	b	b	a	b	a	b	b	a	b	b	b	a	a	a	b
Mark533985	b	b	b	a	b	b	b	b	b	b	b	b	b	a	b	b	b	b	b	b	b	a	b	b	a	b	b	b	a	b	b	a	b	a	b	b	a	b	a	b	b	a	b	b	b	a	a	a	b
Mark564906	b	b	b	a	b	b	b	b	b	b	b	b	b	a	b	b	b	b	b	b	b	a	b	b	a	b	b	b	a	b	b	a	b	a	b	b	a	b	a	b	b	a	b	b	b	a	a	a	b
Mark562451	b	b	b	a	b	b	b	b	b	b	a	b	b	a	b	b	b	b	b	b	b	a	b	b	a	b	b	b	a	b	b	a	b	a	b	b	a	b	a	b	b	a	b	b	b	a	a	a	b
Mark551148	b	b	b	a	b	b	b	b	b	b	a	b	b	a	b	b	b	b	b	b	b	a	b	b	a	b	b	b	a	b	b	a	b	a	b	b	a	b	a	b	b	a	b	b	b	a	a	a	b
Mark549360	b	b	b	a	b	b	b	b	b	b	a	b	b	a	a	b	b	b	b	b	b	a	b	b	a	b	b	b	b	b	b	a	b	a	b	b	a	b	b	b	b	a	b	b	b	a	a	a	b
Mark521436	b	b	b	a	b	b	b	b	b	b	a	b	b	a	a	b	b	b	b	b	b	a	b	b	a	b	b	b	b	b	b	a	b	a	b	b	a	b	b	b	b	a	b	b	b	a	a	a	b
Mark525636	b	b	b	a	b	b	b	b	b	b	a	b	b	a	a	b	b	b	b	b	b	a	b	b	a	b	b	b	b	b	b	a	b	a	b	b	a	b	b	b	b	a	b	b	b	a	a	a	b
Mark555489	b	b	b	a	b	b	b	b	b	b	a	b	b	a	a	b	b	b	b	b	b	a	b	b	a	b	b	b	b	b	b	a	b	a	b	b	a	b	b	b	b	a	a	b	b	a	a	a	b
Mark534082	b	b	b	a	b	b	b	b	b	b	a	b	b	a	a	a	b	b	b	b	b	a	b	b	a	b	b	b	b	b	b	a	b	a	b	b	a	b	b	b	b	b	a	b	a	b	a	a	b
Mark526852	b	b	b	a	b	b	b	b	b	b	a	b	b	a	a	a	b	b	b	b	b	a	a	b	a	b	b	b	b	b	b	a	b	a	a	b	a	b	b	b	b	b	a	b	a	b	a	a	b
Mark550891	b	b	b	a	b	b	b	b	b	b	a	b	b	a	a	a	b	b	b	b	b	a	a	b	a	b	b	b	b	b	b	a	b	a	a	b	a	b	b	b	b	b	a	b	a	b	a	a	b
Mark566274	b	b	b	a	b	b	b	b	b	b	a	b	b	a	a	a	b	b	b	b	b	a	a	b	a	b	b	b	b	b	b	a	b	a	a	b	a	b	b	b	b	b	a	b	a	b	a	a	b
Mark574997	b	b	b	a	b	b	b	b	b	b	a	b	b	a	a	a	b	b	b	b	b	a	a	b	a	b	b	b	b	b	b	a	b	a	a	b	a	b	b	b	b	b	a	b	a	b	a	a	b
Mark548749	b	b	b	a	b	b	b	b	b	b	a	b	b	a	a	a	b	b	b	b	b	a	a	b	a	b	b	b	b	b	b	a	b	a	a	b	a	b	b	b	b	b	a	b	a	b	a	a	b
Mark519766	b	b	b	a	b	b	b	b	b	b	a	b	b	a	a	a	b	b	b	b	b	a	a	b	a	b	b	b	b	b	b	a	b	a	a	b	a	b	b	b	b	b	a	b	a	b	a	a	b
Mark536512	b	b	b	a	b	b	b	b	b	b	a	b	b	a	a	a	b	b	b	b	b	a	a	b	a	b	b	b	b	b	b	a	b	a	a	b	a	b	b	b	b	b	a	b	a	b	a	a	b
Mark574987	b	b	b	a	b	b	b	b	b	b	a	b	b	a	a	a	b	b	b	b	b	a	a	b	a	b	b	b	b	b	b	a	b	a	a	b	a	b	b	b	b	b	a	b	a	b	a	a	b
Mark538827	b	b	b	a	b	b	b	b	b	b	a	b	b	a	a	a	b	b	b	b	b	a	a	b	a	b	b	b	b	b	b	a	b	a	a	b	a	b	b	b	b	b	a	b	a	b	a	a	b
Mark547168	b	b	b	a	b	b	b	b	b	b	a	b	b	a	a	a	b	b	b	b	b	a	b	b	a	b	b	b	b	b	b	a	b	a	a	b	a	b	b	b	b	b	a	b	a	b	a	a	b
Mark573063	b	b	b	a	b	b	b	b	b	b	a	b	b	a	a	a	b	b	b	b	b	a	b	b	a	b	b	b	b	b	b	a	b	a	a	b	a	b	b	b	b	b	a	b	a	b	a	a	b
Mark541943	b	b	b	a	b	b	b	b	b	b	a	b	b	b	a	a	b	b	b	b	b	a	b	b	a	b	b	b	b	b	b	a	b	a	a	b	a	b	b	b	b	b	a	b	a	b	a	a	b
Mark563526	b	b	b	a	b	b	b	b	b	b	a	b	b	b	a	a	b	b	b	b	b	a	b	b	a	b	b	b	b	b	b	a	b	a	a	b	a	b	b	b	b	b	a	b	a	b	a	a	b
Mark582063	b	b	b	a	b	b	b	b	b	b	b	b	b	b	a	a	b	b	b	b	b	a	b	b	a	b	b	b	b	b	b	a	b	a	a	b	a	b	b	b	b	b	a	b	a	b	a	a	b
Mark554062	b	b	b	a	b	b	b	b	b	b	b	b	b	b	a	a	b	b	b	b	b	a	b	b	a	b	b	b	b	b	b	a	a	a	a	b	a	b	b	b	b	b	a	a	a	b	a	a	b
Mark581037	b	b	b	a	b	b	b	b	b	b	b	b	b	b	a	a	b	b	b	b	b	a	b	b	a	b	b	b	b	b	b	a	a	a	a	b	a	b	b	b	b	b	a	a	a	b	a	a	b
Mark571544	b	b	b	a	b	b	b	a	b	a	b	b	b	b	a	a	b	b	b	b	b	a	b	b	a	b	b	b	b	b	b	a	a	a	a	b	a	b	b	b	b	b	a	a	a	b	a	a	b
Mark578284	b	b	b	a	b	b	b	a	b	a	b	b	b	b	a	a	b	b	b	b	b	a	a	b	a	b	b	b	b	b	b	a	a	a	a	b	a	b	b	b	b	b	a	a	a	b	a	a	b
Mark522605	b	b	b	a	b	b	b	b	b	a	b	b	b	b	a	a	b	b	b	b	b	a	a	b	a	b	b	b	b	b	b	a	a	a	a	b	a	b	b	b	b	b	a	a	a	b	a	a	b
Mark1368111	b	b	b	b	b	b	b	b	b	b	b	b	b	a	a	b	b	b	a	b	b	a	a	b	b	a	b	b	b	b	b	b	b	a	a	a	b	a	b	a	a	b	a	a	a	a	a	b	b
Mark1345718	b	b	b	b	b	b	b	b	b	b	b	b	b	a	a	b	b	b	a	b	b	a	a	b	b	a	b	b	b	b	b	b	b	a	a	a	b	a	b	a	a	b	a	a	a	a	a	b	b
Mark1372828	b	b	b	b	b	b	b	b	b	b	b	b	b	a	a	b	b	b	a	b	b	a	a	b	b	a	b	b	b	b	b	b	a	a	a	a	b	a	b	a	a	b	a	a	a	a	a	b	b
Mark1360853	b	b	b	b	b	b	b	b	b	b	b	b	b	a	a	b	b	b	b	b	b	a	a	b	b	a	b	b	b	b	b	b	a	a	a	a	b	a	b	b	a	b	a	a	a	a	a	b	b
Mark1320125	b	b	b	b	b	b	b	b	b	b	b	b	b	a	a	b	b	b	b	b	b	a	a	b	b	a	b	b	b	b	b	b	a	a	a	a	b	a	b	b	b	b	a	a	a	a	a	b	b
Mark1325620	b	b	b	b	b	b	b	b	b	b	b	b	b	a	a	b	b	b	b	b	b	a	a	b	b	a	b	b	b	b	b	b	a	a	a	a	b	a	b	b	b	b	a	a	a	a	a	b	b
Mark1346595	b	b	b	b	b	b	b	b	b	b	b	b	b	a	a	b	b	b	b	b	b	a	a	b	b	a	b	b	b	b	b	b	a	a	a	a	b	a	b	b	b	b	a	a	a	a	a	b	b
Mark1358923	b	b	b	b	b	b	b	b	b	b	b	b	b	a	a	b	b	b	b	b	b	a	a	b	b	b	b	b	b	b	b	b	a	a	a	a	b	a	b	b	b	b	a	a	a	a	a	a	b
Mark1322435	b	b	b	b	b	b	b	b	b	b	b	b	b	a	a	b	b	b	b	b	b	a	a	b	b	b	b	b	b	b	b	b	a	a	a	a	b	a	b	b	b	b	a	a	a	a	a	a	b
Mark1334716	b	b	b	b	b	b	b	b	b	b	b	b	b	a	a	b	b	b	b	b	b	a	a	b	b	b	b	b	b	b	b	b	b	a	a	a	b	a	b	b	b	b	a	a	a	a	a	a	b
Mark1334777	b	b	b	b	b	b	b	b	b	b	b	b	b	a	a	b	b	b	b	b	b	a	a	b	b	b	b	b	b	b	b	b	b	a	a	a	b	a	b	b	b	b	a	a	a	a	a	a	b
Mark1306178	b	b	b	b	b	b	b	b	b	b	b	b	b	a	a	b	b	b	b	b	b	a	a	b	b	b	b	b	b	b	b	b	b	a	a	a	b	a	b	b	b	b	a	a	a	a	a	a	b
Mark1332770	b	b	b	b	b	b	b	b	b	b	b	b	b	a	a	b	b	b	b	b	b	a	a	b	b	b	b	b	b	b	b	b	b	a	a	a	b	a	b	b	b	b	a	a	a	a	a	a	b
Mark1352917	b	b	b	b	b	b	b	b	b	b	b	b	b	a	a	b	b	b	b	b	b	a	a	b	b	b	b	b	b	b	b	b	b	a	a	a	b	a	b	b	b	b	a	a	a	a	a	a	b
Mark1373603	b	b	b	b	b	b	b	b	b	b	b	b	b	a	a	b	b	b	b	b	b	a	a	b	b	b	b	b	b	b	b	b	b	a	a	a	b	a	b	b	b	b	a	a	a	a	a	a	b
Mark1336770	b	b	b	b	b	b	b	b	b	b	b	b	b	a	a	b	b	b	b	b	b	a	a	b	b	a	b	b	b	b	b	b	b	a	a	a	b	a	b	b	b	b	a	a	a	a	a	a	b
Mark1353618	b	b	b	b	b	b	b	b	b	b	b	b	b	a	a	b	b	b	b	b	b	a	a	b	b	b	b	b	b	b	b	b	b	a	a	a	b	a	b	b	b	b	a	a	a	a	a	a	b
Mark1367032	b	b	b	b	b	b	b	b	b	b	b	b	b	a	a	b	b	b	b	b	b	a	a	b	b	b	b	b	b	b	b	b	b	a	a	a	b	a	b	b	b	b	a	a	a	a	a	a	b
Mark1367792	b	b	b	b	b	b	b	b	b	b	b	b	b	a	a	b	b	b	b	b	b	a	a	b	b	b	b	b	b	b	b	b	b	a	a	a	b	a	b	b	b	b	a	a	a	a	a	a	b
Mark1306762	b	b	b	b	b	b	b	b	b	b	b	b	b	a	a	b	b	b	b	b	b	a	a	b	b	b	b	b	b	b	b	b	b	a	a	a	b	a	b	b	b	b	a	a	a	b	a	a	b
Mark1308121	b	b	b	b	b	b	b	b	b	b	b	b	b	a	a	b	b	b	b	b	b	a	a	b	b	b	b	b	b	b	b	b	b	a	a	a	b	a	b	b	b	b	a	a	a	b	a	a	b
Mark1337452	b	b	b	b	b	b	b	b	b	b	b	b	b	a	a	b	b	b	b	b	b	a	a	b	b	b	b	b	b	b	b	b	b	a	a	a	b	a	b	b	b	b	a	a	a	b	a	a	b
Mark1351499	b	b	b	b	b	b	b	b	b	b	b	b	b	a	a	b	b	b	b	b	b	a	a	b	b	b	b	b	b	b	b	b	b	a	a	a	b	a	b	b	b	b	a	a	a	b	a	a	b
Mark1314093	b	b	b	b	b	b	b	b	b	b	b	b	b	a	a	b	b	b	b	b	b	a	a	b	b	b	b	b	b	b	b	b	b	a	a	a	b	a	b	b	b	b	a	a	a	b	a	a	b
Mark1362494	b	b	b	b	b	b	b	b	b	b	b	b	a	a	a	b	b	b	b	b	b	a	a	b	b	b	b	b	b	b	b	b	b	a	a	a	b	a	b	b	b	b	a	a	a	b	a	a	b
Mark1324148	b	b	b	b	b	b	b	b	b	b	b	b	a	a	a	b	b	b	b	b	b	a	a	b	b	b	b	b	b	b	b	b	b	a	a	a	b	a	b	b	b	b	a	a	a	b	a	a	b
Mark1321717	b	b	b	b	b	b	b	b	b	b	b	b	a	a	a	b	b	b	b	b	b	a	a	b	b	b	b	b	b	b	b	b	b	a	a	b	b	a	b	b	b	b	a	a	a	b	a	a	b
Mark1311253	b	b	b	b	b	b	b	b	b	b	b	b	a	a	a	b	b	b	b	b	b	a	a	b	b	b	b	b	b	b	b	b	b	a	a	b	b	a	b	b	b	b	a	a	a	b	a	a	b
Mark1309562	b	b	b	b	b	b	b	b	b	b	b	b	a	a	a	b	b	b	b	b	b	a	a	b	b	b	b	b	b	b	b	b	b	a	a	b	b	a	b	b	b	b	a	a	a	b	a	a	a
Mark1333614	b	b	b	b	b	b	b	b	b	b	b	b	a	a	a	b	b	b	b	b	b	a	a	b	b	b	b	b	b	b	b	b	b	a	a	b	b	a	b	b	b	b	a	a	a	b	a	a	a
Mark1370159	b	b	b	b	b	b	b	b	b	b	b	b	a	a	a	b	b	b	b	b	b	a	a	b	b	a	b	b	b	b	b	b	b	a	a	b	b	a	b	b	b	b	a	a	a	b	a	a	a
Mark1307910	b	b	b	b	b	b	b	b	b	b	b	b	a	a	a	b	b	b	b	b	b	a	a	b	b	a	b	b	b	b	b	b	b	a	a	b	b	a	b	b	b	b	a	a	a	b	a	a	a
Mark1354737	b	b	b	b	b	b	b	b	b	a	b	b	a	a	a	b	b	b	b	b	b	a	a	b	b	a	b	a	b	b	b	b	b	a	a	b	b	a	b	b	b	b	a	a	a	b	a	a	a
Mark1316863	b	b	b	b	b	b	b	b	b	a	b	b	a	a	a	b	b	b	b	b	b	a	a	b	b	a	b	a	b	b	b	b	b	a	a	b	b	a	b	b	b	b	a	a	a	b	a	a	a
Mark1338528	b	b	b	b	b	b	b	b	b	a	b	b	a	a	a	b	b	b	b	b	b	a	a	b	b	a	b	a	b	b	b	b	b	a	a	b	b	a	b	b	b	b	a	a	a	b	a	a	a
Mark1331958	b	b	b	b	b	b	b	b	b	a	b	b	a	a	a	b	b	b	b	a	b	a	a	b	b	a	b	a	b	b	b	b	b	a	a	b	b	a	b	b	b	b	a	a	a	b	a	a	a
Mark1337913	b	b	b	b	b	b	b	b	b	a	b	b	a	a	a	b	b	b	b	a	b	a	a	b	b	a	b	a	b	b	b	b	b	a	a	b	b	a	b	b	b	b	a	a	a	b	a	a	a
Mark1309517	b	b	b	b	b	b	b	b	b	a	b	b	a	a	a	b	b	b	b	a	b	a	a	b	b	a	b	a	b	b	b	b	b	a	a	b	b	a	b	b	b	b	a	a	a	b	a	a	a
Mark1360288	b	b	b	b	b	b	b	b	b	a	b	a	a	a	a	b	b	b	b	a	b	a	a	b	b	a	b	a	b	b	b	b	b	a	a	b	b	a	b	b	b	b	a	a	a	b	a	a	a
Mark1362956	b	b	b	b	b	b	b	b	b	a	b	a	a	a	a	b	b	b	b	a	b	a	a	b	b	a	b	a	b	b	b	b	b	a	a	b	b	a	b	b	b	b	a	a	a	a	a	a	a
Mark1371004	b	b	b	b	b	b	b	b	b	a	b	a	a	a	a	b	b	b	b	a	b	a	a	b	b	a	b	a	b	b	b	b	b	a	a	b	b	a	b	b	b	b	a	a	a	a	a	a	a
Mark1324689	b	b	b	b	b	b	b	b	b	a	b	a	a	a	a	b	b	b	b	a	b	a	a	b	b	a	b	a	b	b	b	b	b	a	a	b	b	a	b	a	b	b	a	a	a	a	a	a	a
Mark1337155	b	b	b	b	b	b	b	b	b	a	b	a	a	a	a	b	b	b	b	a	b	a	a	b	b	a	b	a	b	b	b	b	b	a	a	b	b	a	b	a	b	b	a	a	a	a	a	a	a
Mark1374791	b	b	b	b	b	b	b	b	b	a	b	a	a	a	a	b	b	b	b	a	b	a	a	b	b	a	b	a	b	b	b	b	b	a	a	b	b	a	b	a	a	b	a	a	a	a	a	a	a
Mark1373735	b	b	b	b	b	b	b	b	b	b	b	a	a	a	a	b	b	b	b	a	b	a	a	b	b	a	b	a	b	b	b	b	b	a	a	b	b	a	b	a	a	b	a	a	a	a	a	a	b
Mark1307824	b	b	b	b	b	b	b	b	b	b	b	a	a	a	a	b	b	b	b	a	b	a	a	b	b	a	b	a	b	b	b	b	b	a	a	b	b	a	b	a	a	b	a	a	a	a	a	a	b
Mark1322793	b	b	b	b	b	b	b	b	b	b	b	a	b	a	a	b	b	b	b	a	b	a	a	b	b	b	b	a	b	b	b	b	b	a	a	b	b	a	b	a	a	b	a	a	a	a	a	a	b
Mark1321797	b	b	b	b	b	b	b	b	b	b	b	a	b	a	a	b	b	b	b	a	b	a	a	b	b	b	b	b	b	b	b	b	b	a	a	b	b	a	b	a	a	b	a	a	a	a	a	a	b
Mark1357396	b	b	b	b	b	b	b	b	b	b	b	a	b	a	a	b	b	b	b	a	b	a	a	b	b	b	b	b	b	b	b	b	b	a	a	b	b	a	b	a	a	b	a	a	a	a	a	a	b
Mark1363977	b	b	b	b	b	b	b	b	b	b	b	a	b	a	a	b	b	b	b	a	b	a	a	b	b	b	b	b	b	b	b	b	b	a	a	b	b	a	b	a	a	b	a	a	a	a	a	a	b
Mark1307640	b	b	b	b	b	b	b	b	b	b	b	a	b	a	a	b	b	b	b	a	b	a	a	b	b	b	b	b	b	b	b	b	b	a	a	b	b	a	b	a	a	b	a	a	a	a	a	a	b
Mark1368752	b	b	b	b	b	b	b	b	b	b	b	a	b	a	a	b	b	b	b	a	b	a	a	b	b	b	b	b	b	b	b	b	b	a	a	b	b	a	b	a	a	b	a	a	a	a	a	a	b
Mark1319333	b	b	b	b	b	b	b	b	b	b	b	a	b	a	a	b	b	b	b	a	b	a	a	b	b	b	b	b	b	b	b	b	b	a	a	b	b	a	b	a	b	b	a	a	a	a	a	a	b
Mark1321649	b	b	b	b	b	b	b	b	b	b	b	a	b	a	a	b	b	b	b	a	b	a	a	b	b	b	b	b	b	b	b	b	b	a	a	b	b	a	b	a	b	b	a	a	a	a	a	a	b
Mark1357767	b	b	b	b	b	b	b	b	b	b	b	a	b	a	a	b	b	b	b	a	b	a	a	b	b	b	b	b	b	b	b	b	b	a	a	b	b	a	b	a	b	b	a	a	a	a	a	a	b
Mark1329384	b	b	b	b	b	b	b	b	b	b	b	b	b	a	a	b	b	b	b	a	b	a	a	b	b	b	b	b	b	b	b	b	b	a	a	b	b	a	b	a	b	b	a	a	a	a	a	a	b
Mark1335104	b	b	b	b	b	b	b	b	b	b	b	b	b	a	a	b	b	b	b	a	b	a	a	b	b	b	b	b	b	b	b	b	b	a	a	b	b	a	b	a	b	b	a	a	a	a	a	a	b
Mark1312817	b	b	b	b	b	b	b	b	b	b	b	b	b	a	a	b	b	b	b	a	b	a	a	b	b	b	b	b	b	b	b	b	b	a	a	b	b	a	b	a	b	b	a	a	a	a	a	a	b
Mark1334259	b	b	b	b	b	b	b	b	b	b	b	b	b	a	a	b	b	b	b	a	b	a	a	b	b	b	b	b	b	b	b	b	b	a	a	b	b	a	b	a	b	b	a	a	a	a	a	a	b
Mark1347183	b	b	b	b	b	b	b	b	b	b	b	b	b	a	a	b	b	b	b	a	b	a	a	b	b	b	b	b	b	b	b	b	b	a	a	b	b	a	b	a	b	b	a	a	a	a	a	a	b
Mark1309110	b	b	b	b	b	b	b	b	b	b	b	b	b	a	a	b	b	b	b	a	b	a	a	b	b	b	b	b	b	b	b	b	b	a	a	b	b	b	b	a	b	b	a	a	a	a	a	a	b
Mark1319639	b	b	b	b	b	b	b	b	b	b	b	b	b	a	a	b	b	b	b	a	b	a	a	b	b	b	b	b	b	b	b	b	b	a	a	b	b	b	b	a	b	b	a	a	a	a	a	a	b
Mark1360841	b	b	b	b	b	b	b	b	b	b	b	b	b	a	a	b	b	b	b	a	b	a	a	b	b	b	b	b	b	b	b	b	b	a	a	b	b	b	b	a	b	b	a	a	a	a	a	a	b
Mark1317386	b	b	b	b	b	b	b	b	b	b	b	b	b	a	a	b	b	b	b	a	b	a	a	b	b	a	b	b	b	b	b	b	b	a	a	b	b	b	b	a	b	b	a	a	a	a	a	a	b
Mark1364192	b	b	b	b	b	b	b	b	b	b	b	b	b	a	a	b	b	b	b	a	b	a	a	b	b	a	b	b	b	b	b	b	b	a	a	b	b	b	b	a	b	b	a	b	a	a	a	a	b
Mark1364874	b	b	b	b	b	b	b	b	b	b	b	b	b	a	a	b	b	b	b	a	b	a	a	b	b	a	b	b	b	b	b	b	b	a	a	b	b	b	b	a	b	b	a	b	a	a	a	a	b
Mark1333057	b	b	b	b	b	b	b	b	b	b	b	b	b	a	b	b	b	b	b	a	b	a	a	b	b	a	b	b	b	b	b	b	b	a	a	b	b	b	b	b	b	b	a	b	a	a	a	a	b
Mark1333038	b	b	b	b	b	b	b	b	b	b	b	b	b	a	b	b	b	b	b	a	b	a	a	b	b	b	b	b	b	b	b	b	b	a	a	b	b	b	b	b	b	b	a	b	b	a	a	a	b
Mark1339878	b	b	b	b	b	b	b	b	b	b	b	b	b	a	b	b	b	b	b	a	b	a	a	b	b	b	b	b	b	b	b	b	b	a	a	b	b	b	b	b	b	b	a	b	b	a	a	a	b
Mark1311798	b	b	b	b	b	b	b	b	b	b	b	b	b	a	b	b	b	b	b	a	b	a	a	b	b	b	b	b	b	b	b	b	b	a	a	b	b	b	b	b	b	b	a	b	b	a	a	a	b
Mark1364494	b	b	b	b	b	b	b	b	b	b	b	b	b	a	b	b	b	b	b	a	b	a	a	b	b	b	b	b	b	b	b	b	b	a	a	b	b	b	b	b	b	b	a	b	b	a	a	a	b
Mark1352508	b	b	b	b	b	b	b	b	b	a	b	b	a	a	b	b	b	b	b	a	b	a	a	b	b	b	b	b	b	b	b	b	b	a	a	b	b	b	b	b	b	b	a	b	b	a	a	a	b
Mark1327156	b	b	b	a	b	b	b	b	b	a	b	b	a	a	b	b	b	b	b	a	b	a	a	b	b	b	b	b	b	b	b	b	b	a	a	b	b	b	b	b	b	b	a	b	b	a	a	a	b
Mark1354581	b	b	b	a	b	b	b	b	b	a	b	b	a	a	b	b	b	b	b	a	b	a	a	b	b	b	b	b	b	b	b	b	b	a	a	b	b	b	b	b	b	b	a	b	b	a	a	a	b
Mark1351312	b	b	b	a	b	b	b	b	b	a	b	b	a	a	b	b	b	b	b	a	b	a	a	b	b	b	b	b	b	b	b	b	b	a	a	b	b	b	b	b	b	b	a	b	b	a	a	a	b
Mark1309691	b	b	b	a	b	b	b	b	b	a	b	b	a	a	b	b	b	b	b	a	b	a	a	b	b	b	b	b	b	b	b	b	b	a	a	b	b	b	b	b	b	b	a	b	b	a	a	a	a
Mark1323719	b	b	b	a	b	b	b	b	b	a	b	a	a	a	b	b	b	b	b	a	b	a	a	b	b	b	b	b	b	b	b	b	b	a	a	b	b	b	b	b	b	b	a	b	b	a	a	a	a
Mark1315149	b	b	b	a	b	a	b	b	b	a	b	a	a	a	b	b	b	b	b	a	b	a	a	b	b	b	b	b	b	b	b	b	b	a	a	b	b	b	b	b	b	b	a	b	b	a	a	a	a
Mark1338805	b	b	b	a	b	a	b	b	b	a	b	a	a	a	b	b	b	b	b	a	b	a	a	b	b	b	b	b	b	b	a	b	b	a	a	b	b	b	b	b	b	b	a	b	b	a	a	a	a
Mark1341648	b	b	b	a	a	a	b	b	b	a	b	a	a	a	b	b	b	b	b	a	b	a	a	b	b	b	b	b	b	b	a	b	b	a	a	b	b	b	b	b	b	b	b	b	b	a	a	a	a
Mark1363742	b	b	b	a	a	a	b	b	b	a	b	a	a	a	b	b	b	b	b	a	b	a	a	b	b	b	b	b	b	b	a	b	b	a	a	b	b	b	b	b	b	b	b	b	b	a	a	a	a
Mark1365310	b	b	b	a	a	a	b	b	b	a	b	a	a	a	b	b	b	b	b	a	b	a	a	b	b	b	b	b	b	b	a	b	b	a	a	b	b	b	b	b	b	b	b	b	b	a	a	a	a
Mark1363096	b	b	b	a	a	a	b	b	b	a	b	a	a	a	b	b	b	b	b	a	b	a	a	b	b	b	b	b	b	b	a	b	b	a	a	b	b	b	b	b	b	b	b	b	b	a	a	a	a
Mark1353727	b	b	b	a	a	a	b	b	b	a	b	a	a	a	b	b	b	b	b	a	b	a	a	b	b	b	b	b	b	b	a	b	b	a	a	b	b	b	b	b	b	b	b	b	b	a	a	a	a
Mark1343834	b	b	b	a	a	a	b	b	b	a	b	a	a	a	b	b	b	b	b	a	b	a	a	b	b	b	b	b	b	b	a	b	b	a	a	b	b	b	b	b	b	b	b	b	b	a	a	a	a
Mark1365663	b	b	b	a	a	a	b	b	b	a	b	a	a	a	b	b	b	b	b	a	b	a	a	b	b	b	b	b	b	b	a	b	b	a	a	b	b	b	b	b	b	b	b	b	b	a	a	a	a
Mark1368548	b	b	b	a	a	a	b	b	b	a	b	a	a	a	b	b	b	b	b	a	b	a	a	b	b	b	b	b	b	b	a	b	b	a	a	b	b	b	b	b	b	b	b	b	b	a	a	a	a
Mark1324065	b	b	b	a	a	a	b	b	b	a	b	a	a	a	b	b	b	b	b	a	b	a	a	b	b	b	b	b	b	b	a	b	b	a	b	b	b	b	b	b	b	b	b	b	b	a	a	a	a
Mark1346447	b	b	b	a	a	a	b	b	b	a	b	a	a	a	b	b	b	b	b	a	b	a	b	b	b	b	b	b	b	b	a	b	b	a	b	b	b	b	b	b	b	b	b	b	b	a	a	a	a
Mark1358127	b	b	b	a	a	a	b	b	b	a	b	a	a	a	b	b	b	b	b	a	b	a	b	b	b	b	b	b	b	b	a	a	b	a	b	b	b	b	b	b	b	b	b	b	b	a	a	a	a
Mark1366244	b	b	b	a	a	a	b	b	b	a	b	a	a	a	b	b	b	b	b	a	b	a	b	b	b	b	b	b	b	b	a	a	b	a	b	b	b	b	b	b	b	b	b	b	b	a	a	a	a
Mark1375144	b	b	b	a	a	a	b	b	b	a	b	a	a	a	b	b	b	b	b	a	b	a	b	b	b	b	b	b	b	b	a	a	b	a	b	b	b	b	b	b	b	b	b	b	b	a	a	a	a
Mark1353907	b	b	b	a	a	a	b	b	b	a	b	a	a	a	b	b	b	b	b	a	b	a	b	b	b	b	b	b	b	b	a	a	b	a	b	b	b	b	b	b	b	b	b	b	b	a	a	a	a
Mark1328466	b	b	b	a	a	a	b	b	b	a	b	a	a	a	b	b	b	b	b	a	b	a	b	b	b	b	b	b	b	b	a	a	b	a	b	b	b	b	b	b	b	b	b	b	b	a	a	a	a
Mark1319893	b	b	b	a	a	a	b	b	b	a	b	a	a	a	b	b	b	b	b	a	b	a	b	b	b	b	b	a	b	b	a	a	b	a	b	b	b	b	b	b	b	b	b	b	b	a	a	a	a
Mark1333941	b	b	b	a	a	a	b	b	b	a	b	a	a	a	b	b	b	b	b	a	b	a	b	b	b	b	b	a	b	b	a	a	b	a	b	b	b	b	b	b	b	b	b	b	b	a	a	a	a
Mark1369656	b	b	b	a	a	a	b	b	b	a	b	a	a	a	b	b	b	b	b	a	b	a	b	b	b	b	b	a	b	b	a	a	b	a	b	b	b	b	b	b	b	b	b	b	b	a	a	a	a
Mark1344302	b	b	b	a	a	a	b	b	b	a	b	a	a	a	b	b	b	b	b	a	b	a	b	b	b	b	b	a	b	b	a	a	b	a	b	b	b	b	b	b	b	b	b	b	b	a	a	a	a
Mark1345551	b	b	b	a	a	a	b	b	b	a	b	a	a	a	b	b	b	b	b	a	b	a	b	b	b	b	b	a	b	b	a	a	b	a	b	b	b	b	b	b	b	b	b	b	b	a	a	a	a
Mark1341863	b	b	b	a	a	a	b	b	b	a	b	a	a	a	b	b	b	b	b	a	b	a	b	b	b	b	b	a	b	b	a	a	b	a	b	b	b	b	b	b	b	b	b	b	b	a	a	a	a
Mark1310550	b	b	b	a	a	a	b	b	b	a	b	a	a	a	b	b	b	b	b	a	b	a	b	b	b	b	b	a	b	b	a	a	b	a	b	b	b	b	b	b	b	b	b	b	b	a	a	a	a
Mark1331828	b	b	b	a	a	a	b	b	b	a	b	a	a	a	b	b	b	b	b	a	b	a	b	b	b	b	b	a	b	b	a	a	b	a	b	b	b	b	b	b	b	b	b	b	b	a	a	a	a
Mark1347742	b	b	b	a	a	a	b	b	b	a	b	a	a	a	b	b	b	b	b	a	b	a	b	b	b	b	b	a	b	b	a	a	b	a	b	b	b	b	b	b	b	b	b	b	b	a	a	a	a
Mark1347684	b	b	b	b	a	a	a	b	b	a	b	a	a	a	b	b	b	b	b	a	b	a	b	b	b	b	b	a	b	b	a	a	b	a	b	b	b	b	b	b	b	b	b	b	b	a	a	a	a
Mark1335684	b	b	b	b	a	a	a	b	b	a	b	b	a	a	b	b	b	b	b	a	b	a	b	b	b	b	b	a	b	b	a	a	b	a	b	b	b	b	b	b	b	b	b	b	b	a	a	a	a
Mark1358174	b	b	b	b	a	a	a	b	b	a	b	b	a	a	b	b	b	b	b	a	b	a	b	b	b	b	b	a	b	b	a	a	b	a	b	b	b	b	b	b	b	b	b	b	b	a	a	a	b
Mark1318622	b	b	b	b	a	a	a	b	b	b	b	b	b	a	b	b	b	b	b	a	b	a	b	b	b	b	b	a	b	b	a	a	b	a	b	b	b	b	b	b	b	b	b	b	b	a	a	a	b
Mark1341441	b	b	b	b	a	a	a	b	b	b	b	b	b	a	b	b	b	b	b	a	b	a	b	b	b	b	b	a	b	b	a	a	b	a	b	b	b	b	b	b	b	b	b	b	b	a	a	a	b
Mark1324908	b	b	b	b	a	a	a	b	b	b	b	b	b	a	b	b	b	b	b	a	b	a	b	b	b	b	b	a	b	b	a	a	a	a	b	b	b	b	b	b	b	b	b	b	b	a	a	a	b
Mark1341757	b	b	b	b	a	a	a	b	b	b	b	b	b	a	b	b	b	b	a	b	b	a	b	b	b	b	b	b	b	b	a	a	a	a	b	b	b	b	b	b	b	b	b	b	b	a	a	a	b
Mark1365346	b	b	b	b	a	a	a	b	b	b	b	b	b	a	b	b	b	b	a	b	b	a	b	b	b	b	b	b	b	b	a	a	a	a	b	a	b	b	b	b	b	b	b	b	a	a	a	a	b
Mark1312308	b	b	b	b	a	a	a	b	b	b	b	b	b	a	b	b	b	b	a	b	b	a	b	b	b	b	b	b	b	b	a	a	a	a	b	a	b	b	b	b	b	b	b	b	a	b	a	a	b
Mark1316824	b	b	b	b	a	a	a	a	b	b	b	b	b	a	b	b	b	b	a	b	b	a	b	b	b	b	b	b	b	b	a	a	a	a	b	a	b	b	b	b	b	b	b	b	a	b	a	a	b
Mark1309633	b	b	b	b	a	a	a	a	b	b	b	b	b	a	b	b	b	b	a	b	b	a	b	b	b	b	b	b	a	b	a	a	a	a	b	a	b	b	b	b	b	b	b	b	a	b	a	a	b
Mark1317100	b	b	b	b	b	a	a	a	b	b	b	b	b	a	b	b	b	b	a	b	b	a	b	b	b	b	b	b	a	b	a	a	a	a	b	a	b	b	b	b	b	b	b	b	a	b	a	a	b
Mark1311250	b	b	b	b	b	a	b	a	b	b	b	b	b	a	b	b	b	b	a	b	b	a	b	b	b	b	b	b	a	b	a	a	a	a	b	a	b	b	b	b	b	b	b	b	a	b	a	a	b
Mark1334524	b	b	b	b	b	a	b	a	b	b	b	b	b	a	b	b	b	b	a	b	b	a	b	b	b	b	b	b	a	b	a	a	a	a	b	a	b	b	b	b	b	b	b	b	a	b	a	a	b
Mark1370975	b	b	b	b	b	a	b	a	b	b	b	b	b	a	b	b	b	b	a	b	b	a	b	b	b	b	b	b	a	b	a	a	a	a	b	a	b	b	b	b	b	b	b	b	a	b	a	a	b
Mark1316492	b	b	b	b	b	a	b	a	b	b	b	b	b	a	b	b	b	b	a	b	b	a	b	b	b	b	b	b	a	b	a	a	-	a	b	a	b	b	b	b	b	b	b	b	a	b	a	a	b
Mark1338447	b	b	b	b	b	a	b	a	b	b	b	b	b	a	b	b	b	b	a	b	b	a	b	b	b	b	b	b	a	b	a	a	-	a	b	a	b	b	b	b	b	b	b	b	a	b	a	a	b
Mark1313782	b	b	b	b	b	a	b	a	b	b	b	b	b	a	b	b	b	b	a	b	b	a	b	b	b	b	b	b	a	b	a	a	-	a	b	a	b	b	b	b	b	b	b	b	a	b	a	a	b
Mark1314465	b	b	b	b	b	a	b	a	b	b	b	b	b	a	b	b	b	b	a	b	b	a	b	b	b	b	b	b	a	b	a	a	-	a	b	a	b	b	b	b	b	b	b	b	a	b	a	a	b
Mark1340019	b	b	b	b	b	a	b	a	b	b	b	b	b	a	b	b	b	b	a	b	b	a	b	b	b	b	b	b	a	b	a	a	-	a	b	a	b	b	b	b	b	b	b	b	a	b	a	a	b
Mark1362751	b	b	b	b	b	a	b	a	b	b	b	b	b	a	b	b	b	b	a	b	b	a	-	b	b	b	b	b	a	b	a	a	-	a	b	a	-	-	b	b	b	b	b	b	a	b	a	a	b
Mark1349555	b	b	b	b	b	a	b	b	b	b	b	b	b	a	b	b	b	b	a	b	b	a	-	b	b	b	b	b	a	b	a	a	-	a	b	a	-	-	b	b	b	b	b	-	a	b	a	a	b
Mark1330105	b	b	b	b	b	a	b	b	b	b	b	b	b	a	b	b	b	b	a	b	b	a	-	b	b	b	b	b	a	b	a	a	-	a	b	a	-	-	b	b	b	b	b	-	a	b	a	a	b
Mark1334155	b	b	b	b	b	b	b	b	b	b	b	b	b	a	b	b	b	b	a	b	b	a	-	b	b	b	b	b	a	b	a	a	-	a	b	a	-	-	b	b	b	b	b	-	a	b	a	a	b
Mark1317342	b	b	b	b	b	b	b	b	b	b	b	b	b	a	b	b	b	b	a	b	b	a	-	b	b	b	b	b	a	b	a	a	-	a	b	a	-	-	b	b	b	b	b	-	a	b	a	a	b
Mark1317727	b	b	b	b	b	b	b	a	b	b	b	b	b	a	b	b	b	b	a	b	b	a	b	b	b	b	b	b	a	b	a	a	a	a	b	a	b	b	b	b	b	b	b	b	a	b	a	a	b
Mark253429	b	b	a	b	b	b	b	b	b	b	b	b	b	a	b	b	b	b	a	b	b	a	b	b	b	b	b	b	b	b	b	b	b	a	b	b	b	a	b	b	b	b	b	b	b	b	a	a	b
Mark230991	b	b	a	b	b	b	b	b	b	b	b	b	a	a	b	b	b	b	a	b	b	a	b	b	b	a	b	b	b	b	b	b	b	a	b	b	b	a	b	b	b	b	a	b	b	b	a	a	b
Mark252041	b	b	a	b	b	b	b	b	b	b	b	b	a	a	b	b	b	b	a	b	b	a	b	b	b	a	b	b	b	b	b	b	b	a	b	b	b	a	b	b	b	b	a	b	b	a	a	a	b
Mark293372	b	b	a	b	b	b	b	b	b	b	b	b	a	a	b	b	b	b	a	b	b	a	b	b	b	a	b	b	b	b	b	b	b	a	b	b	b	a	b	b	b	b	a	b	b	a	a	a	b
Mark230900	b	b	a	b	b	b	b	b	b	b	b	b	b	a	b	b	b	b	a	b	b	a	b	b	b	a	b	b	b	b	b	b	b	a	b	b	b	a	b	b	b	b	a	b	b	a	a	a	b
Mark271646	b	b	a	b	b	b	b	b	b	b	b	b	b	a	b	b	b	b	a	b	b	a	b	b	b	-	b	b	b	b	b	b	b	a	b	b	b	a	b	b	b	b	a	b	b	a	a	a	b
Mark242235	b	b	a	b	b	b	b	b	b	b	b	b	b	a	b	b	b	b	a	b	b	a	b	b	b	-	b	b	b	b	b	b	b	a	b	b	b	a	b	b	b	b	a	b	b	a	a	a	b
Mark285734	b	b	a	b	b	b	b	b	b	b	b	b	b	a	b	b	b	b	a	b	b	a	b	b	b	-	b	b	b	b	b	b	b	a	b	b	b	a	b	b	b	b	b	b	b	a	a	a	b
Mark257245	b	b	a	b	b	b	b	b	b	b	b	b	a	a	b	b	b	b	a	b	b	a	b	b	b	-	b	b	b	b	b	b	b	a	b	b	b	a	b	b	b	b	b	b	b	a	a	a	b
Mark241572	b	b	a	b	b	b	b	b	b	b	b	b	a	a	b	b	b	b	a	b	b	a	b	b	b	-	b	b	b	b	b	b	a	a	b	b	b	a	b	b	b	b	b	b	b	a	a	a	b
Mark271781	b	b	a	b	b	b	b	b	b	b	b	b	a	a	b	b	b	b	a	b	b	a	b	b	b	-	b	b	b	b	b	b	a	a	b	b	b	a	b	b	b	b	b	b	b	b	a	a	b
Mark231398	b	b	a	b	b	b	b	b	b	b	b	b	a	a	b	b	b	b	a	b	b	a	b	b	b	b	b	b	b	b	b	b	a	a	b	b	b	a	b	b	b	b	b	b	b	b	a	a	b
Mark253895	b	b	a	b	b	b	b	b	b	b	b	b	a	a	b	b	b	b	a	b	b	a	b	b	b	b	b	b	b	b	b	b	a	a	b	b	b	a	b	b	b	b	b	b	b	b	a	a	b
Mark289143	b	b	a	b	b	b	b	b	b	b	b	b	a	a	b	b	b	b	a	b	b	a	b	b	b	b	b	b	a	b	b	b	a	a	b	b	b	a	b	b	b	b	b	b	b	b	a	a	b
Mark244062	b	b	a	b	b	b	b	b	b	b	b	b	a	a	b	b	b	b	a	b	b	a	b	b	b	b	b	b	a	b	b	b	a	a	b	b	b	a	b	b	b	a	b	b	b	b	a	a	b
Mark288595	b	b	a	b	b	b	b	b	b	b	b	b	a	a	b	a	b	b	a	b	b	a	b	b	b	b	b	b	a	b	b	b	a	a	b	b	b	a	b	b	b	a	b	b	b	b	a	a	b
Mark287442	b	b	a	b	b	b	b	b	b	b	b	b	a	a	a	a	b	b	a	b	b	a	b	b	b	b	b	b	a	b	b	b	a	a	b	b	b	a	b	b	b	a	b	b	a	b	a	a	b
Mark275876	b	b	a	b	b	b	b	b	b	b	b	b	a	a	a	a	b	b	a	b	b	a	b	b	b	b	b	b	a	b	b	b	a	a	b	b	b	a	b	b	b	a	b	b	a	b	a	a	b
Mark246033	b	b	a	b	b	b	b	b	b	b	b	b	a	a	a	a	b	b	a	b	b	a	b	a	b	b	b	b	a	b	b	b	a	a	b	b	b	a	b	b	b	a	b	b	a	b	a	a	b
Mark268038	b	b	a	b	b	b	b	b	b	b	b	b	a	a	a	a	b	b	a	b	b	a	b	a	b	b	b	b	a	b	b	b	a	a	b	b	b	a	b	b	b	a	b	b	a	b	a	a	a
Mark292641	b	b	a	b	b	b	b	b	b	b	b	b	a	a	a	a	b	b	a	b	b	a	b	a	b	b	b	b	a	b	b	b	a	a	b	b	b	a	b	b	b	a	b	b	a	b	a	a	a
Mark266976	b	b	a	b	b	b	b	a	b	b	b	b	a	a	a	a	b	b	a	b	b	a	b	a	b	b	b	b	a	b	b	a	a	a	b	b	b	a	b	b	b	a	b	b	a	b	a	a	a
Mark263640	b	b	a	b	a	a	b	a	b	b	b	b	a	a	a	a	b	b	a	b	b	a	b	a	b	b	b	b	a	b	b	a	a	a	b	b	b	a	b	b	b	a	b	b	a	b	a	a	a
Mark232036	b	b	a	b	a	a	b	a	b	b	b	b	a	a	a	a	b	b	a	b	b	a	b	a	b	b	b	b	a	b	b	a	a	a	b	b	b	a	a	b	b	a	b	b	a	b	a	a	a
Mark282161	b	b	a	b	a	a	b	a	b	b	b	b	a	a	a	a	b	b	a	b	b	a	b	a	b	b	b	b	a	b	b	a	a	a	b	b	b	a	a	b	b	a	b	b	a	b	a	a	a
Mark249192	b	b	a	b	a	a	b	a	b	b	b	b	a	a	a	a	b	b	a	a	b	a	b	a	b	b	b	b	a	b	b	a	a	a	b	b	b	a	a	b	b	a	b	b	a	b	a	a	a
Mark265530	b	b	a	b	a	a	b	a	b	b	b	b	a	a	a	a	b	b	a	a	b	a	b	a	b	b	b	b	a	b	b	a	a	a	b	b	b	a	a	b	b	a	b	b	a	b	a	a	a
Mark277340	b	b	a	b	a	a	b	a	b	b	b	b	a	a	a	a	b	b	a	a	b	a	b	a	b	b	b	b	a	b	b	a	a	a	b	b	b	a	a	b	b	a	b	b	a	b	a	a	a
Mark255546	b	b	a	b	a	a	b	a	b	b	b	b	a	a	a	a	b	b	a	a	b	a	b	a	b	b	b	b	a	b	b	a	a	a	b	b	b	a	a	b	b	a	b	b	a	b	a	a	a
Mark280462	b	b	a	b	a	a	a	a	b	b	b	b	a	a	a	a	b	b	a	a	b	a	b	a	b	b	b	b	a	b	a	a	a	a	b	b	a	a	a	b	b	a	b	b	a	b	a	a	a
Mark290453	b	b	a	b	a	a	a	a	b	b	b	b	a	a	a	a	b	b	a	a	b	a	b	a	b	b	b	b	a	b	a	a	a	a	b	b	a	a	a	b	b	a	b	b	a	b	a	a	a
Mark295736	b	b	a	b	a	a	a	a	b	b	b	b	a	a	a	a	b	b	a	a	b	a	b	a	b	b	b	b	a	b	a	a	a	a	b	b	a	a	a	b	b	a	b	b	a	b	a	a	a
Mark270867	b	b	a	b	a	a	a	a	b	b	b	b	a	a	a	a	b	b	a	a	b	a	b	a	b	b	b	b	a	b	a	a	a	a	b	b	a	a	a	b	b	a	b	b	a	b	a	a	a
Mark229378	b	b	a	b	a	a	a	a	a	b	b	b	a	a	a	a	b	b	a	a	b	a	b	a	b	b	b	b	a	b	a	a	a	a	b	b	a	a	a	b	b	a	b	b	a	b	a	a	a
Mark290558	b	b	a	b	a	a	a	a	a	b	b	b	a	a	a	a	a	b	a	a	b	a	b	a	b	b	b	b	a	b	a	a	a	a	b	b	a	a	a	b	b	a	b	b	a	b	a	a	a
Mark237241	b	b	a	b	a	a	a	a	a	b	b	b	a	a	a	a	a	b	a	a	b	a	b	a	b	b	b	b	a	b	a	a	a	a	b	b	a	a	a	b	b	a	b	b	a	b	a	a	a
Mark288926	b	b	a	b	a	a	a	a	a	b	b	b	a	a	a	a	a	b	a	a	b	a	b	a	b	b	b	b	a	b	a	a	a	a	b	b	a	a	a	b	b	a	b	b	a	b	a	a	a
Mark236789	b	b	a	b	a	a	a	a	a	b	b	b	a	a	a	a	a	b	a	a	b	a	b	a	b	b	b	b	a	b	a	a	a	a	b	b	a	a	a	b	b	a	b	b	a	b	a	a	a
Mark246701	b	b	a	b	a	a	a	a	a	b	b	b	a	a	a	a	a	b	a	a	b	a	b	a	b	b	b	b	a	b	a	a	a	a	b	b	a	a	a	b	b	a	b	b	a	b	a	a	a
Mark253523	b	b	a	b	a	a	a	a	a	b	b	b	a	a	a	a	a	b	a	a	b	a	b	a	b	b	b	b	a	b	a	a	a	a	b	b	a	a	a	b	b	a	b	b	a	b	a	a	a
Mark262822	b	b	a	b	a	a	a	a	a	b	b	b	a	a	a	a	a	b	a	a	b	a	b	a	b	b	b	b	a	b	a	a	a	a	b	b	a	a	a	b	b	a	b	b	a	b	a	a	a
Mark263943	b	b	a	b	a	a	a	a	a	b	b	b	a	a	a	a	a	b	a	a	b	a	b	a	b	b	b	b	a	b	a	a	a	a	b	b	a	a	a	b	b	a	b	b	a	b	a	a	a
Mark266673	b	b	a	b	a	a	a	a	a	b	b	b	a	a	a	a	a	b	a	a	b	a	b	a	b	b	b	b	a	b	a	a	a	a	b	b	a	a	a	b	b	a	b	b	a	b	a	a	a
Mark273158	b	b	a	b	a	a	a	a	a	b	b	b	a	a	a	a	a	b	a	a	b	a	b	a	b	b	b	b	a	b	a	a	a	a	b	b	a	a	a	b	b	a	b	b	a	b	a	a	a
Mark242128	b	b	a	b	a	a	a	a	a	b	b	b	a	a	a	a	a	b	a	a	b	a	b	a	b	b	b	b	a	b	a	a	a	a	b	b	a	a	a	b	b	a	b	b	a	b	a	a	a
Mark253855	b	b	a	b	a	a	a	a	a	b	b	b	a	a	a	a	a	b	a	a	b	a	b	a	b	b	b	b	a	b	a	a	a	a	b	b	a	a	a	b	b	a	b	b	a	b	a	a	a
Mark255118	b	b	a	b	b	a	a	a	a	b	b	b	a	a	a	a	a	b	a	a	b	a	b	a	b	b	b	b	a	b	a	a	a	a	b	b	a	b	a	b	b	a	b	b	a	b	a	a	b
Mark256799	b	b	a	b	b	a	a	a	a	b	b	b	a	a	a	a	a	b	a	b	b	a	b	a	b	b	b	b	a	b	a	a	a	a	b	b	a	b	a	b	b	a	b	b	a	b	a	a	b
Mark240684	b	b	a	b	b	a	a	a	a	b	b	b	a	a	a	a	a	b	a	b	b	a	b	a	b	b	b	b	a	b	a	a	a	a	b	b	a	b	a	b	b	a	b	b	a	b	a	a	b
Mark238663	b	b	a	b	b	b	a	a	a	b	b	b	a	a	a	a	a	b	b	b	b	a	b	b	b	b	b	b	a	b	a	a	a	a	b	b	a	b	a	b	b	a	b	b	a	b	a	a	b
Mark245050	b	b	a	b	b	b	b	a	a	b	b	b	a	a	a	a	a	b	b	b	b	a	b	b	b	b	b	b	a	b	a	a	a	a	b	b	b	b	a	b	b	a	b	b	a	b	a	a	b
Mark263670	b	b	a	b	b	b	b	a	a	b	b	b	a	a	a	a	a	b	b	b	b	a	b	b	b	b	b	b	a	b	a	a	a	a	b	b	b	b	a	b	b	a	b	b	a	b	a	a	b
Mark261508	b	b	a	b	b	b	b	a	a	b	b	b	a	a	a	a	a	b	b	b	b	a	b	b	b	b	b	b	a	b	a	a	a	a	b	b	b	b	a	b	b	a	b	b	a	b	a	a	b
Mark271437	b	b	a	b	b	b	b	a	a	b	b	b	a	a	a	a	a	b	b	b	b	a	b	b	b	b	b	b	a	b	a	a	a	a	b	b	b	b	a	b	b	a	b	b	a	b	a	a	b
Mark255171	b	b	a	b	b	b	b	a	a	b	b	b	a	a	a	b	a	b	b	b	b	a	b	b	b	b	b	b	b	b	a	a	a	a	b	b	b	b	a	b	b	a	b	b	a	b	a	a	b
Mark266219	b	b	a	b	b	b	b	a	a	b	b	b	a	a	a	b	a	b	b	b	b	a	b	b	b	b	b	b	b	b	a	a	a	a	b	b	b	b	a	b	b	a	b	b	a	b	a	a	b
Mark248126	b	b	a	b	b	b	b	a	a	b	b	b	a	a	a	b	a	b	b	b	b	a	b	b	b	b	b	b	b	b	a	a	a	a	b	b	b	b	a	b	b	a	b	b	a	b	a	a	b
Mark268890	b	b	a	b	b	b	b	a	a	b	b	b	a	a	a	b	a	b	b	b	b	a	b	b	b	b	b	b	b	b	a	b	a	a	b	b	b	b	a	b	b	a	b	b	a	b	a	a	b
Mark288441	b	b	a	b	b	b	b	a	a	b	b	b	a	a	a	b	a	b	b	b	b	a	b	b	b	b	b	b	b	b	a	b	a	a	b	b	b	b	a	b	b	a	b	b	a	b	a	a	b
Mark289516	b	b	a	b	b	b	b	a	a	b	b	b	a	a	a	b	a	b	b	b	b	a	b	b	b	b	b	b	b	b	a	b	a	a	b	b	b	b	a	b	b	a	b	b	a	b	a	a	b
Mark244768	b	b	a	b	b	b	b	a	a	b	b	b	a	a	a	b	a	b	b	b	b	a	b	b	b	b	b	b	b	b	a	b	a	a	b	b	b	b	a	b	b	a	b	b	a	b	a	a	b
Mark258696	b	b	a	b	b	b	b	a	a	b	b	b	a	a	b	b	a	b	b	b	b	a	b	b	b	b	b	b	b	b	a	b	a	a	b	b	b	b	a	b	b	a	b	b	a	b	a	a	b
Mark272164	b	b	a	b	b	b	b	a	a	b	b	b	a	a	b	b	a	b	b	b	b	a	b	b	b	b	b	b	b	b	a	b	a	a	b	b	b	b	a	b	b	a	b	b	a	b	a	a	b
Mark255998	b	b	a	b	b	b	b	a	a	b	b	b	a	a	b	b	a	b	b	b	b	a	b	b	b	b	b	b	b	b	a	b	a	b	b	b	b	b	a	b	b	a	b	b	a	b	a	a	b
Mark273071	b	b	a	b	b	b	b	a	a	b	b	b	a	a	b	b	a	b	b	b	b	a	b	b	b	b	b	b	b	b	a	b	a	b	b	b	b	b	a	b	b	a	b	b	a	b	a	a	b
Mark277220	b	b	a	b	b	b	b	a	a	b	b	b	a	a	b	b	a	b	b	b	b	a	b	b	b	b	b	b	b	b	a	b	a	b	b	b	b	b	a	b	b	a	b	b	a	b	a	a	b
Mark242483	b	b	a	b	b	b	b	a	a	b	b	b	a	a	b	b	a	b	b	b	b	a	b	b	b	a	b	b	a	b	a	a	a	b	b	b	b	b	a	b	b	a	b	b	a	b	a	a	b
Mark248398	b	b	a	b	b	b	a	a	a	b	b	b	a	a	b	a	a	b	b	b	b	a	b	b	b	a	b	b	a	b	a	a	a	b	b	b	b	b	a	b	b	a	b	b	a	b	a	a	b
Mark298227	b	b	a	b	b	b	a	a	a	b	b	b	a	a	b	a	a	b	b	b	b	a	b	b	b	a	b	b	a	b	a	a	a	b	b	b	b	b	a	b	b	a	b	b	a	b	a	a	b
Mark246113	b	b	a	b	b	b	a	a	a	b	b	b	a	a	b	a	a	b	b	b	b	a	b	b	b	a	b	b	a	b	a	a	a	b	b	b	b	b	a	b	b	a	b	b	a	b	a	a	b
Mark283903	b	b	a	b	b	b	a	a	a	b	b	b	a	a	b	a	a	b	b	b	b	a	b	b	b	a	b	b	a	b	a	a	a	b	b	b	b	b	a	b	a	a	b	b	a	b	a	a	b
Mark292946	b	b	a	b	b	b	a	a	a	b	b	b	a	a	b	a	a	b	b	b	b	a	b	b	b	a	b	b	a	b	a	a	a	b	b	b	b	b	a	b	a	a	b	b	a	b	a	a	b
Mark286797	b	b	a	b	b	b	a	a	a	b	b	b	a	a	a	a	a	b	b	b	b	a	b	b	b	a	b	b	a	b	a	a	a	b	b	b	b	b	a	b	a	a	b	b	a	b	a	a	b
Mark234815	b	b	a	b	b	b	a	a	a	b	b	b	a	a	a	a	a	b	b	b	b	a	b	b	b	a	b	b	a	b	a	a	a	b	b	b	b	b	a	b	a	a	b	b	a	b	a	a	b
Mark273621	b	b	a	b	b	a	a	a	a	b	b	b	a	a	a	a	a	b	b	b	b	a	a	b	b	a	b	b	a	b	a	a	a	b	a	b	a	b	a	b	a	a	b	b	a	b	a	a	b
Mark260979	b	b	a	b	b	a	a	a	a	b	b	b	a	a	a	a	a	b	b	b	b	a	a	b	b	a	b	b	a	b	a	a	a	b	a	b	a	b	a	b	a	a	a	b	a	b	a	a	a
Mark278580	b	b	a	b	b	a	a	a	a	b	b	b	a	a	a	a	a	b	b	b	b	a	a	b	b	a	b	b	a	b	a	a	a	b	a	b	a	b	a	b	a	a	a	b	a	b	a	a	a
Mark291024	b	b	a	a	b	a	a	a	a	b	b	b	a	a	a	a	a	b	b	b	b	a	a	b	b	a	a	b	a	b	a	a	a	a	a	b	a	b	a	b	a	a	a	b	a	b	a	a	a
Mark295541	b	b	a	a	b	a	a	a	a	b	b	b	a	a	a	a	a	b	b	b	b	a	a	b	b	a	a	b	a	b	a	a	a	a	a	b	a	b	a	b	a	a	a	b	a	b	a	a	a
Mark284597	b	b	a	a	b	a	a	a	a	b	b	b	a	a	a	a	a	b	b	b	b	a	a	b	b	a	a	b	a	b	a	a	a	a	a	b	a	b	a	b	a	a	a	b	a	b	a	a	a
Mark232907	b	b	a	a	b	a	a	a	a	b	b	b	a	a	a	a	a	b	b	b	b	b	a	b	b	a	a	b	a	b	a	a	a	a	a	b	a	b	a	b	a	a	a	b	a	b	a	a	a
Mark249171	b	b	a	a	b	a	a	a	a	b	b	b	a	a	a	a	a	b	b	b	b	b	a	b	b	a	a	b	a	b	a	a	a	a	a	b	a	b	a	b	a	a	a	b	a	b	a	a	a
Mark274376	b	b	a	a	b	a	a	a	a	b	b	b	a	a	a	a	a	b	b	b	b	b	a	b	b	a	a	b	a	b	a	a	a	a	a	b	a	b	a	b	a	a	a	b	a	b	a	a	a
Mark293677	b	b	a	a	b	a	a	a	a	b	b	b	a	a	a	a	a	b	b	b	b	b	a	b	b	a	a	b	a	b	a	a	a	a	a	b	a	b	a	b	a	a	a	b	a	b	a	a	a
Mark299090	b	b	a	a	b	a	a	a	a	b	b	b	a	a	a	a	a	b	b	b	b	b	a	b	b	a	a	b	a	b	a	a	a	a	a	b	a	b	a	b	a	a	a	b	a	b	a	a	a
[truncated: 3,310 more rows]
[truncated: 98 more columns]

## Sheet: linkage Group
GM	1
Mark651952	0
Mark636456	0.34
Mark655653	1.025
Mark649161	1.71
Mark648419	3.824
Mark666694	4.509
Mark629237	5.544
Mark633721	7.844
Mark608056	8.384
Mark614558	9.411
Mark673223	9.411
Mark598741	9.751
Mark626894	9.751
Mark666965	9.751
Mark672721	9.751
Mark673098	9.751
Mark592097	10.8
Mark592556	10.8
Mark614153	10.8
Mark670498	10.8
Mark595575	11.85
Mark661946	11.85
Mark596571	12.197
Mark614419	12.544
Mark602017	12.889
Mark627513	12.889
Mark603365	13.231
Mark619596	13.231
Mark647108	13.231
Mark609093	13.921
Mark639446	14.264
Mark598512	15.15
Mark612459	15.485
Mark614898	16.849
Mark603637	18.212
Mark669417	19.094
Mark623916	19.633
Mark629957	21.934
Mark596699	22.816
Mark640065	22.95
Mark669393	23.084
Mark624647	23.623
Mark604737	24.505
Mark612306	25.185
Mark655520	25.185
Mark621999	25.523
Mark650849	25.523
Mark626318	25.861
Mark629375	25.861
Mark645609	25.861
Mark593985	26.199
Mark602882	26.199
Mark646037	26.199
Mark599478	26.537
Mark612537	26.537
Mark627979	26.877
Mark638885	27.566
Mark660242	28.608
Mark612085	30.737
Mark664542	30.737
Mark623629	31.08
Mark651456	31.08
Mark660221	31.08
Mark609052	31.422
Mark667098	31.422
Mark630100	31.765
Mark645695	31.765
Mark614702	32.107
Mark630279	32.107
Mark655901	32.107
Mark610799	32.797
Mark594927	33.486
Mark610174	33.486
Mark629961	33.486
Mark662503	33.486
Mark674056	33.486
Mark593417	33.824
Mark595608	33.824
Mark646851	33.824
Mark651726	33.824
Mark663012	33.824
Mark590651	34.162
Mark602254	34.162
Mark636946	34.162
Mark622852	34.5
Mark623465	34.5
Mark585981	35.18
Mark603026	35.18
Mark646474	35.18
Mark641042	35.865
Mark643233	35.865
Mark611376	36.55
Mark620417	36.55
Mark640969	36.55
Mark588466	36.89
Mark588769	36.89
Mark619522	36.89
Mark658139	36.89
Mark670797	36.89
Mark591387	37.575
Mark595764	37.575
Mark596894	37.575
Mark606934	37.575
Mark623217	37.575
Mark618962	38.256
Mark604739	38.941
Mark592217	39.281
Mark591386	39.961
Mark601935	39.961
Mark617066	39.961
Mark656408	39.961
Mark658117	39.961
Mark659759	39.961
Mark590954	40.299
Mark620106	40.637
Mark637093	40.637
Mark641212	40.637
Mark642219	40.637
Mark650636	40.637
Mark586831	40.975
Mark596423	40.975
Mark598880	40.975
Mark599849	40.975
Mark615447	40.975
Mark618291	40.975
Mark627485	40.975
Mark627812	40.975
Mark655544	40.975
Mark673086	40.975
Mark612297	42.002
Mark625505	42.002
Mark626230	42.687
Mark633099	42.687
Mark633724	42.687
Mark609231	44.076
Mark635607	44.757
Mark587057	45.437
Mark594132	45.437
Mark596258	45.437
Mark660923	45.437
Mark585996	45.775
Mark594344	45.775
Mark610217	45.775
Mark626276	45.775
Mark629832	45.775
Mark630972	45.775
Mark634362	45.775
Mark661820	45.775
Mark613059	46.455
Mark621875	46.455
Mark632561	46.455
Mark645048	46.455
Mark656485	46.455
Mark664747	46.455
Mark598561	46.793
Mark615403	46.793
Mark635508	46.793
Mark652030	46.793
Mark584543	47.473
Mark629629	47.473
Mark667782	47.473
Mark587922	47.811
Mark591367	47.811
Mark603410	47.811
Mark607157	47.811
Mark609515	47.811
Mark619907	47.811
Mark622678	47.811
Mark644330	47.811
Mark651927	47.811
Mark672232	47.811
Mark616791	48.149
Mark620689	48.149
Mark585919	48.487
Mark630000	48.487
Mark640954	48.487
Mark647963	48.487
Mark653378	48.487
Mark588107	48.825
Mark640853	48.825
Mark585218	49.163
Mark587047	49.163
Mark592958	49.163
Mark643352	49.163
Mark650572	49.163
Mark672801	49.163
Mark588521	49.5
Mark595711	49.5
Mark594624	49.838
Mark626799	50.176
Mark645750	50.176
Mark589242	51.556
Mark663653	51.556
Mark634133	52.583
Mark625162	52.921
Mark669240	53.601
Mark626716	54.282
Mark589168	54.962
Mark609879	54.962
Mark620072	54.962
Mark627649	54.962
Mark589174	55.302
Mark591689	55.302
Mark624193	55.302
Mark625523	55.642
Mark660347	55.642
Mark628332	55.983
Mark631777	55.983
Mark667928	55.983
Mark671475	55.983
Mark587657	56.323
Mark618240	56.323
Mark621580	56.323
Mark634275	56.323
Mark640782	56.323
Mark652674	56.323
Mark654789	56.323
Mark647622	56.663
Mark650595	57.003
Mark598086	57.343
Mark667077	58.028
Mark630335	58.713
Mark602365	59.398
Mark598991	61.147
Mark671531	63.085
Mark598230	64.101
Mark669582	65.817
Mark644483	67.408
Mark614282	67.609
Mark672315	69.2
Mark664842	69.401
Mark586999	69.603
Mark588867	70.146
Mark615567	70.841
Mark665297	71.186
Mark596077	71.53
Mark617433	71.53
Mark588399	71.875
Mark597960	72.57
Mark633966	72.915
Mark595582	73.262
Mark646731	73.262
Mark609446	73.612
Mark611012	73.612
Mark648636	73.612
Mark671711	73.961
Mark623082	74.163
Mark671254	74.711
Mark646429	74.912
Mark616596	75.461
Mark628982	76.392
Mark639802	76.594
Mark631752	76.795
Mark616168	76.996
Mark611782	77.413
Mark645894	77.413
Mark667117	77.413
Mark673137	77.413
Mark599770	77.614
Mark650904	78.017
Mark600239	78.844
GM	2
Mark987083	0
Mark984894	0.345
Mark985766	0.345
Mark990670	0.345
Mark992175	0.345
Mark995733	0.345
Mark1003813	0.345
Mark1010747	0.345
Mark1015590	0.345
Mark1031278	0.345
Mark1007969	0.69
Mark1033332	2.079
Mark1028740	3.828
Mark988416	5.577
Mark990650	7.326
Mark1017650	8.011
Mark1043258	8.696
Mark1019313	9.723
Mark1049429	11.822
Mark1045909	12.16
Mark998875	12.498
Mark1025812	13.178
Mark1017996	13.516
Mark995411	13.854
Mark1052327	14.192
Mark1004560	14.53
Mark1002570	15.21
Mark1018487	15.89
Mark982721	16.228
Mark999105	16.909
Mark985992	17.589
Mark989726	17.589
Mark1009264	17.589
Mark993051	18.616
Mark1018209	18.954
Mark1039390	18.954
Mark1034457	19.635
Mark1034776	19.635
Mark1039265	19.635
Mark1041887	19.635
Mark1029866	20.315
Mark1038539	21.342
Mark1045748	22.37
Mark1014610	23.05
Mark1011480	24.43
Mark994464	24.768
Mark1014680	25.448
Mark1049390	25.448
Mark1051051	25.448
Mark1035137	26.128
Mark1012456	27.156
Mark1011929	27.836
Mark1025486	29.573
Mark1008258	29.911
Mark999886	32.378
Mark1021265	33.405
Mark1025699	34.086
Mark1041974	34.766
Mark989246	36.146
Mark980046	36.483
Mark1024947	36.483
Mark1007458	36.821
Mark1014924	37.502
Mark992310	37.839
Mark1046791	38.177
Mark1045190	38.515
Mark1047710	39.543
Mark976994	40.223
Mark977085	40.223
Mark1032635	40.561
Mark1018851	42.298
Mark1006068	42.978
Mark1032315	43.658
Mark1042280	43.996
Mark1046851	43.996
Mark1003937	45.024
Mark1001885	46.051
Mark1039308	46.051
Mark1037588	46.731
Mark1006709	47.412
Mark1020644	48.801
Mark1001837	50.19
Mark980213	51.58
Mark1037952	52.969
Mark1022644	53.309
Mark1045654	53.309
Mark996998	53.649
Mark1042216	53.649
Mark1029765	54.684
Mark991902	55.024
Mark1001013	55.024
Mark1001331	55.024
Mark1048053	55.024
Mark988844	55.704
Mark999543	55.704
Mark1005201	55.704
Mark1041979	55.704
Mark989488	56.042
Mark1006813	56.042
Mark1034407	56.042
Mark1039942	56.38
Mark1008089	57.06
Mark1000295	57.398
Mark1020037	57.398
Mark1050006	57.398
Mark1004497	57.738
Mark1006279	57.738
Mark1013048	57.738
Mark995398	58.078
Mark1026707	58.078
Mark1027183	58.078
Mark1045049	58.078
Mark1019386	58.418
Mark1044003	58.418
Mark1051572	58.418
Mark985011	58.756
Mark1015892	58.756
Mark979958	59.437
Mark994192	59.437
Mark1049670	59.437
Mark998178	59.774
Mark1040929	59.774
Mark1057042	59.774
Mark1024590	60.112
Mark983262	60.793
Mark988041	60.793
Mark996337	60.793
Mark999162	60.793
Mark999251	60.793
Mark1010479	60.793
Mark1014346	60.793
Mark1034178	60.793
Mark1038488	60.793
Mark1044201	60.793
Mark977701	61.13
Mark985152	61.13
Mark1028113	61.13
Mark1005681	61.468
Mark1035297	61.468
Mark989112	61.806
Mark976899	63.186
Mark1038143	63.186
Mark1051990	63.524
Mark976414	64.204
Mark1025843	64.204
Mark989720	64.542
Mark1028041	64.542
Mark996036	64.88
Mark1028482	66.259
Mark1032085	66.597
Mark1054390	67.625
Mark1022191	68.652
Mark987788	70.032
Mark1029918	70.032
Mark1025135	70.37
Mark997567	71.397
Mark1005782	72.078
Mark1052231	72.758
Mark1003071	73.096
Mark1037451	73.096
Mark1027864	73.776
Mark1036530	74.804
Mark1025099	75.484
Mark983458	76.511
Mark985187	76.511
Mark1029244	76.511
Mark985496	76.849
Mark990774	77.187
Mark992280	77.867
Mark1037382	78.548
Mark980895	79.575
Mark995913	79.575
Mark1005370	79.575
Mark981428	79.913
Mark984155	80.251
Mark1021263	80.251
Mark1026688	80.589
Mark1033906	80.589
Mark1034092	80.589
Mark1055254	80.589
Mark984861	80.929
Mark1043378	80.929
Mark1046846	80.929
Mark1043399	81.269
Mark990403	81.609
Mark988614	82.294
Mark994227	82.294
Mark1002827	82.294
Mark996470	82.836
Mark1037179	83.377
Mark1047261	83.579
Mark993839	83.78
Mark1039314	84.324
Mark1037999	86.639
Mark977720	89.308
Mark1051158	95.988
Mark1018515	99.432
Mark1013462	100.319
Mark999428	100.654
Mark1054861	101.536
Mark1024883	102.418
Mark1040689	102.552
Mark982402	103.587
Mark990582	104.272
Mark991176	105.313
Mark1011350	105.658
Mark1049003	106.003
Mark993145	106.353
Mark998398	106.353
Mark1023619	106.353
Mark996642	107.417
Mark1013831	108.796
Mark985608	109.824
Mark1044248	109.824
Mark984446	110.162
Mark997406	110.5
Mark993641	111.18
Mark1018433	112.208
Mark1024185	112.888
Mark1055414	113.226
Mark1049920	114.26
Mark1010934	114.6
Mark981498	114.941
Mark1015661	115.626
Mark1017081	116.311
Mark1033227	116.651
Mark1046188	116.651
Mark1024792	116.991
Mark1047221	117.676
Mark976229	118.703
Mark999569	118.703
Mark1002739	118.703
Mark1054121	118.703
Mark1049036	120.083
Mark979642	120.421
Mark1020756	120.759
Mark989168	121.439
Mark1036632	121.439
Mark1046293	121.439
Mark976753	121.777
Mark1028312	121.777
Mark1017912	122.115
Mark1036099	122.115
Mark1014653	122.453
Mark990430	122.79
Mark1055072	123.128
Mark981996	124.156
Mark1028169	125.535
Mark998136	126.216
Mark1002531	126.216
Mark1013325	126.216
Mark995040	127.258
Mark1047925	127.258
Mark998780	127.6
Mark1025765	127.6
Mark1022133	127.942
Mark1030111	127.942
Mark1049880	127.942
Mark978560	128.632
Mark1002437	128.632
Mark1043088	128.632
Mark988407	128.975
Mark1000788	128.975
Mark1006329	128.975
Mark1044779	128.975
Mark983847	129.664
Mark989877	129.664
Mark989349	130.345
Mark999712	130.345
Mark1028849	130.345
Mark1025839	130.682
Mark977975	131.363
Mark1038043	131.363
Mark979420	131.701
Mark1008144	132.728
Mark994834	133.066
Mark989944	133.404
Mark982544	133.742
Mark1009238	134.08
Mark1029016	134.08
Mark993815	134.417
Mark1026635	135.098
Mark1018243	135.436
Mark1022861	135.436
Mark1027681	135.773
Mark1048664	135.773
Mark1013480	136.111
Mark1048503	136.111
Mark1001690	136.792
Mark1054341	136.792
Mark979244	137.129
Mark982225	137.129
Mark1014699	137.81
Mark1040417	137.81
Mark998510	138.148
Mark993914	139.527
Mark1047449	139.865
Mark1022596	140.545
Mark1034233	140.883
Mark1036613	142.982
Mark990034	143.32
Mark984273	144.001
Mark1029594	144.001
Mark1033713	144.001
Mark1039045	144.001
Mark1052869	144.001
Mark991933	144.338
Mark1051306	144.338
Mark1026846	144.676
Mark1011893	146.413
Mark996491	147.793
Mark1043995	150.259
Mark995148	151.649
Mark1038676	151.649
Mark1002896	152.334
Mark984469	153.368
Mark1044460	153.368
GM	3
Mark890559	0
Mark894974	0
Mark831178	0.68
Mark833625	0.68
Mark838611	0.68
Mark844311	0.68
Mark859898	0.68
Mark859950	0.68
Mark861455	0.68
Mark879524	0.68
Mark885863	0.68
Mark897018	0.68
Mark850220	2.417
Mark886596	2.417
Mark889189	3.097
Mark876138	3.435
Mark838461	3.773
Mark847458	4.453
Mark848743	4.453
Mark859393	4.791
Mark855624	5.819
Mark872358	5.819
Mark897260	5.819
Mark868488	6.846
Mark884528	6.846
Mark892634	6.846
Mark886257	7.527
Mark898118	7.527
Mark836219	7.865
Mark839994	8.202
Mark879242	8.883
Mark894551	9.563
Mark873841	9.903
Mark877388	10.588
Mark880604	10.588
Mark850813	11.977
Mark847387	12.317
Mark876509	12.317
Mark833977	13.707
Mark867594	13.707
Mark839236	14.047
Mark842772	14.047
Mark854050	14.047
Mark875215	14.047
Mark886314	14.047
Mark836933	14.387
Mark845165	14.387
Mark880629	14.725
Mark836626	15.063
Mark889122	15.063
Mark853247	15.743
Mark860951	16.423
Mark837555	16.763
Mark842043	17.104
Mark848196	17.798
Mark879807	17.798
Mark854507	18.493
Mark867356	18.493
Mark887627	19.892
Mark860580	21.3
Mark850305	22.349
Mark867506	23.044
Mark858724	24.093
Mark844000	24.783
Mark889539	25.468
Mark891937	25.468
Mark884419	25.808
Mark895189	27.197
Mark837368	27.331
Mark860793	27.331
Mark893282	27.331
Mark875728	27.672
Mark845197	28.012
Mark851402	28.352
Mark838003	28.69
Mark838277	28.69
Mark842879	28.69
Mark887485	28.69
Mark844558	29.027
Mark850701	29.027
Mark837757	29.708
Mark895760	29.708
Mark854067	30.046
Mark856860	30.383
Mark832107	31.064
Mark895598	31.064
Mark856542	31.404
Mark857737	31.404
Mark860557	31.404
Mark858559	32.089
Mark874277	32.429
Mark832100	32.769
Mark890966	32.769
Mark878203	33.109
Mark885277	33.109
Mark863420	33.79
Mark863580	33.79
Mark885093	33.79
Mark838799	34.127
Mark874021	34.127
Mark876440	34.127
Mark834128	34.465
Mark844290	34.465
Mark852654	34.465
Mark850327	34.803
Mark881860	35.141
Mark874757	35.479
Mark839846	35.817
Mark883462	35.817
Mark895865	35.817
Mark832439	36.155
Mark847611	36.155
Mark852991	36.155
Mark859000	36.155
Mark872059	36.492
Mark894324	36.492
Mark860946	36.83
Mark881536	37.168
Mark857475	37.506
Mark873120	37.844
Mark891890	38.524
Mark895590	38.862
Mark862965	39.2
Mark851178	39.538
Mark872267	39.538
Mark873468	39.538
Mark887258	39.538
Mark855062	39.875
Mark860878	39.875
Mark879948	39.875
Mark832167	40.556
Mark859223	41.236
Mark856154	42.616
Mark858410	42.954
Mark854362	43.634
Mark871841	43.972
Mark891317	43.972
Mark845673	44.652
Mark883620	44.652
Mark890249	44.99
Mark868588	45.33
Mark836799	45.67
Mark855343	46.01
Mark866999	46.01
Mark837940	46.695
Mark853083	46.695
Mark880692	46.695
Mark832282	47.035
Mark850518	47.035
Mark832544	47.376
Mark833147	47.376
Mark845254	48.061
Mark839546	48.401
Mark893906	48.94
Mark873189	49.074
Mark831027	49.759
Mark835713	49.759
Mark841732	49.759
Mark893546	49.759
Mark837315	50.454
Mark848483	50.454
Mark873917	50.454
Mark881627	50.798
Mark882630	51.855
Mark839205	52.202
Mark855080	52.202
Mark878596	52.202
Mark859716	52.547
Mark890381	52.892
Mark839993	53.586
Mark863386	53.586
Mark868067	53.586
Mark876116	53.586
Mark846601	53.929
Mark883963	54.468
Mark869545	54.602
Mark861550	54.736
Mark839344	54.871
Mark853578	55.556
Mark892121	56.241
Mark842753	56.581
Mark849623	56.581
Mark855718	56.581
Mark876331	56.581
Mark888296	56.581
Mark890025	56.581
Mark833350	57.27
Mark833381	57.27
Mark837158	57.27
Mark845381	57.27
Mark847859	57.27
Mark856577	57.27
Mark877614	57.27
Mark844924	57.613
Mark875284	57.613
Mark885228	57.613
Mark890660	57.613
Mark898809	57.613
Mark832813	57.958
Mark840412	57.958
Mark874678	58.303
Mark894971	59.344
Mark837295	59.687
Mark863205	59.687
Mark832600	60.029
Mark842770	60.029
Mark852418	60.029
Mark862894	60.029
Mark877591	60.029
Mark841391	60.369
Mark850278	61.404
Mark858066	62.094
Mark869899	62.436
Mark836987	62.779
Mark883955	64.908
Mark839399	66.307
Mark875395	66.307
Mark892450	67.334
Mark831238	67.672
Mark881500	67.672
Mark845174	69.421
Mark890734	69.761
Mark872285	70.446
Mark850234	71.131
Mark891648	71.131
Mark840216	71.471
Mark839009	72.499
Mark852959	73.184
Mark854020	73.869
Mark877771	74.903
Mark885002	75.244
Mark859064	75.928
Mark861038	77.308
Mark877871	77.308
Mark857127	77.646
Mark855406	78.674
Mark859159	80.41
Mark877244	80.748
Mark843864	81.086
Mark893872	81.424
Mark843538	82.104
Mark875275	82.442
Mark871065	83.122
Mark858262	83.46
Mark888785	83.46
Mark895364	83.46
Mark881476	84.141
Mark885702	84.141
Mark886727	84.478
Mark840602	85.159
Mark857116	85.159
Mark837388	85.497
Mark887392	85.497
Mark894283	85.497
Mark831210	86.191
Mark860728	86.191
Mark870230	86.191
Mark864240	86.536
Mark852055	86.878
Mark873325	87.08
Mark843110	87.281
Mark871246	87.281
Mark880249	87.281
Mark891853	87.619
Mark840509	88.299
Mark832515	88.637
Mark837064	88.637
Mark853436	88.637
Mark882875	89.317
Mark882396	89.655
Mark898078	89.655
Mark864622	91.035
Mark885091	91.035
Mark871807	91.373
Mark859120	92.4
Mark851307	92.738
Mark872891	93.076
Mark859424	93.414
Mark884389	93.414
Mark832050	93.752
Mark884063	94.089
Mark836972	94.427
Mark838878	94.427
Mark849446	94.765
Mark865867	95.445
Mark870049	95.445
Mark871547	95.445
Mark891395	95.445
Mark833326	96.126
Mark871430	96.126
Mark883261	96.126
Mark882803	97.153
Mark887161	97.491
Mark839130	97.829
Mark872502	97.829
Mark889024	97.829
Mark837444	98.509
Mark894037	98.509
Mark878418	99.19
Mark897737	99.19
Mark845663	99.87
Mark838505	100.208
Mark848741	100.546
Mark835708	100.883
Mark864853	101.224
Mark869111	101.566
Mark889164	101.908
Mark892444	101.908
Mark896573	101.908
Mark839046	102.95
Mark860782	104.712
Mark871656	105.401
Mark846168	105.746
Mark881265	106.091
Mark889813	106.79
Mark870819	107.862
Mark874438	108.571
Mark835313	110.345
Mark839815	110.345
Mark847741	110.345
Mark867725	110.345
Mark831195	111.039
Mark832380	111.039
Mark871432	111.039
Mark858966	111.384
Mark897413	111.384
Mark889899	111.729
Mark845449	112.419
Mark892486	112.419
Mark893904	112.761
Mark870045	113.101
Mark868362	113.444
Mark867133	113.784
Mark859571	114.819
Mark839224	115.159
Mark877892	115.159
Mark862676	115.497
Mark865964	116.177
Mark832468	116.515
Mark851548	116.515
Mark860104	116.515
Mark888037	116.515
Mark892471	116.515
Mark893224	116.515
Mark867888	116.853
Mark860078	117.191
Mark838235	117.528
Mark842369	117.528
Mark845636	117.528
Mark855651	117.528
Mark873285	117.528
Mark879917	117.528
Mark880939	117.528
Mark893134	117.528
Mark841563	117.866
Mark853413	117.866
Mark854216	117.866
Mark898167	117.866
Mark835212	118.204
GM	4
Mark771298	0
Mark756945	0.34
Mark767012	0.68
Mark805816	0.68
Mark810534	0.68
Mark769730	1.715
Mark823650	2.053
Mark764503	2.391
Mark758047	2.728
Mark798346	2.728
Mark804248	2.728
Mark810975	2.728
Mark815133	2.728
Mark815874	2.728
Mark817821	2.728
Mark821962	2.728
Mark826271	2.728
Mark826308	2.728
Mark753679	3.066
Mark759194	3.066
Mark825439	3.066
Mark766640	3.404
Mark769519	4.084
Mark799313	4.084
Mark818069	4.084
Mark830936	4.084
Mark825067	4.422
Mark775719	5.103
Mark757113	6.482
Mark767191	6.482
Mark794695	8.219
Mark767412	9.247
Mark823792	10.996
Mark764906	12.385
Mark786131	14.887
Mark767574	17.016
Mark793970	17.356
Mark808757	17.557
Mark794737	17.759
Mark768415	17.96
Mark811488	18.502
Mark756336	18.842
Mark757247	19.182
Mark760689	19.182
Mark830674	19.52
Mark777027	20.547
Mark779315	21.575
Mark790194	22.255
Mark769090	22.935
Mark813549	22.935
Mark827117	23.616
Mark786229	23.954
Mark818409	23.954
Mark820880	23.954
Mark762063	24.291
Mark825782	24.291
Mark805747	24.972
Mark819857	24.972
Mark761339	25.31
Mark776385	25.99
Mark777145	25.99
Mark780972	25.99
Mark795773	25.99
Mark796433	25.99
Mark821811	25.99
Mark756708	26.328
Mark770552	26.328
Mark804255	27.008
Mark774920	27.346
Mark792407	27.346
Mark792737	27.346
Mark798709	27.346
Mark786994	27.684
Mark792894	27.684
Mark822882	27.684
Mark813855	28.022
Mark793203	28.359
Mark759471	28.697
Mark775508	29.035
Mark777755	29.035
Mark801114	29.035
Mark804052	29.035
Mark820982	29.035
Mark826273	29.035
Mark754603	29.715
Mark767101	30.053
Mark767306	30.391
Mark763760	31.419
Mark804954	31.419
Mark819799	31.756
Mark797203	32.094
Mark823256	32.775
Mark809436	34.154
Mark797647	35.891
Mark803263	36.229
Mark769197	37.256
Mark800576	37.937
Mark787716	38.617
Mark771409	38.955
Mark778769	39.293
Mark759271	39.973
Mark771022	40.653
Mark780303	40.991
Mark809270	41.672
Mark808844	42.352
Mark757063	43.032
Mark767209	43.032
Mark767396	43.032
Mark803816	43.032
Mark792213	43.37
Mark815158	43.37
Mark790219	44.398
Mark799378	46.497
Mark769911	48.596
Mark768114	50.333
Mark798776	51.013
Mark785581	52.393
Mark799402	52.393
Mark819240	53.073
Mark763699	53.411
Mark777264	53.411
Mark805864	53.411
Mark817563	53.411
Mark779987	54.79
Mark773285	58.394
Mark779780	61.234
Mark808786	62.261
Mark827333	62.942
Mark776007	63.622
Mark823050	65.002
Mark772519	66.029
Mark809313	68.128
Mark810434	68.128
Mark822512	68.466
Mark829486	68.466
Mark815895	69.846
Mark766568	70.186
Mark779057	70.186
Mark789403	70.186
Mark790231	70.186
Mark790755	70.186
Mark800762	70.186
Mark801681	70.186
Mark803471	70.186
Mark806247	70.186
Mark810667	70.186
Mark758841	70.528
Mark785171	70.528
Mark800373	70.528
Mark804647	70.528
Mark820022	70.528
Mark823833	70.528
GM	5
Mark349852	0
Mark305539	2.144
Mark353733	2.844
Mark362390	4.617
Mark341889	6.391
Mark339542	6.736
Mark326093	7.426
Mark336245	9.187
Mark314896	10.576
Mark300560	16.239
Mark328962	17.988
Mark357838	17.988
Mark309665	18.673
Mark345875	19.358
Mark334560	19.698
Mark336596	19.698
Mark356416	19.698
Mark299635	20.039
Mark329737	20.039
Mark349668	20.039
Mark357082	20.039
Mark313004	20.719
Mark314144	20.719
Mark361009	20.719
Mark365259	20.719
Mark356867	21.399
Mark342713	22.08
Mark318013	22.76
Mark312588	23.44
Mark363509	24.468
Mark308764	24.806
Mark349947	25.486
Mark307385	26.513
Mark364068	26.513
Mark355679	27.228
Mark330993	27.947
Mark339948	27.947
Mark341533	27.947
Mark364379	27.947
Mark365506	27.947
Mark353015	29.773
Mark360426	30.487
Mark354421	32.286
Mark324443	33.715
Mark317485	34.42
Mark326762	34.769
Mark300080	35.119
Mark338619	35.119
Mark299887	35.668
Mark317879	36.003
Mark318033	37.381
Mark359146	37.716
Mark340582	40.42
Mark358096	41.664
Mark339350	42.349
Mark305992	43.383
Mark332436	44.411
Mark355575	45.091
Mark309642	45.771
Mark357174	46.109
Mark304540	46.447
Mark313366	46.447
Mark342601	46.447
Mark350230	46.447
Mark310931	47.475
Mark338423	47.475
Mark340621	47.475
Mark362491	47.475
Mark360000	47.812
Mark365442	47.812
Mark318703	48.15
Mark319005	48.15
Mark328788	48.15
Mark341436	48.15
Mark316448	48.488
Mark308772	48.826
Mark337308	49.854
Mark301518	50.534
Mark326348	51.219
Mark356151	51.219
Mark357491	51.219
Mark362935	51.219
Mark335116	51.561
Mark348692	51.561
Mark352495	51.561
Mark358407	51.561
Mark349694	51.901
Mark304757	52.586
Mark357557	53.271
Mark333472	53.406
Mark308632	53.54
Mark356519	53.54
Mark338056	54.225
Mark358967	54.565
Mark325137	55.954
Mark313013	56.294
Mark328022	57.693
Mark362258	59.455
Mark335765	60.854
Mark310123	62.627
Mark321093	63.676
Mark341290	64.726
Mark356736	64.726
Mark345859	64.927
Mark355991	65.473
Mark353037	66.716
Mark363262	67.612
Mark303879	69.223
Mark324520	70.853
Mark307130	71.407
Mark346151	72.486
Mark302353	73.402
Mark353845	75.042
Mark301941	76.683
Mark329801	77.366
Mark338991	78.758
Mark299528	79.094
Mark328231	79.64
Mark335865	79.976
Mark304279	80.654
Mark336348	81.545
Mark364125	82.221
Mark362044	82.556
Mark314398	83.098
Mark364641	84.327
Mark346552	84.866
Mark338513	85
Mark327073	85.34
Mark357024	85.34
Mark345196	86.025
Mark346378	86.363
Mark306244	87.39
Mark351873	87.728
Mark313493	88.409
Mark335061	88.749
Mark344458	88.749
Mark334259	89.791
Mark342343	90.133
Mark301158	90.476
Mark359520	90.476
Mark299957	90.823
Mark300018	90.823
Mark308662	90.823
Mark322884	90.823
Mark330563	90.823
Mark320329	91.177
Mark326039	91.177
Mark302845	91.887
Mark352338	91.887
Mark354526	92.467
Mark302916	92.668
Mark315694	93.229
Mark351413	93.809
Mark324949	94.011
GM	6
Mark496326	0
Mark516351	0.68
Mark450280	1.018
Mark475534	1.018
Mark501811	1.018
Mark507990	1.018
Mark454210	1.356
Mark457797	1.356
Mark494289	1.356
Mark506460	1.356
Mark512728	1.356
Mark513258	2.036
Mark481532	3.416
Mark510386	5.153
Mark493573	5.833
Mark471932	7.213
Mark507374	7.551
Mark450503	8.231
Mark511813	9.258
Mark509575	10.995
Mark474655	13.462
Mark452455	14.842
Mark487951	15.18
Mark497957	15.86
Mark489303	16.198
Mark444909	16.536
Mark518735	16.873
Mark517605	17.554
Mark505078	18.581
Mark460897	19.262
Mark489955	19.262
Mark445338	21.728
Mark496739	21.728
Mark461101	22.069
Mark464486	22.753
Mark472837	24.502
Mark517504	24.843
Mark483425	25.528
Mark446204	25.865
Mark497260	26.203
Mark488500	26.541
Mark507487	26.541
Mark486036	27.221
Mark508175	27.221
Mark510127	27.221
Mark456472	27.562
Mark492759	27.562
Mark495393	27.562
Mark508467	27.562
Mark510016	27.904
Mark459776	28.246
Mark459120	28.936
Mark461434	29.279
Mark504493	29.621
Mark450142	29.964
Mark493782	30.165
Mark482276	30.366
Mark450087	30.568
Mark457497	31.109
Mark450512	31.651
Mark503364	31.852
Mark448165	32.053
Mark487869	32.595
Mark461515	33.481
Mark516515	33.683
Mark509182	33.884
Mark479878	34.085
Mark444279	34.423
Mark506832	35.103
Mark517715	35.103
Mark469170	35.441
Mark464376	35.779
Mark485592	35.779
Mark458983	36.117
Mark489043	36.117
Mark484852	36.455
Mark502441	36.455
Mark511892	37.135
Mark504776	37.815
Mark511605	37.815
Mark445299	38.496
Mark457922	38.496
Mark474221	38.496
Mark484754	38.496
Mark516762	38.496
Mark496035	38.834
Mark442205	39.514
Mark468542	39.514
Mark470441	39.514
Mark485280	39.514
Mark508710	39.514
Mark470050	39.852
Mark484352	40.19
Mark492041	41.217
Mark507295	41.217
Mark478370	41.897
Mark501600	41.897
Mark511567	41.897
Mark469278	42.578
Mark460578	43.258
Mark455075	43.596
Mark481764	43.596
Mark484698	43.596
Mark486893	43.596
Mark501141	43.596
Mark503282	43.596
Mark510325	43.596
Mark457978	43.934
Mark514500	44.614
Mark495706	44.952
Mark466200	45.29
Mark465191	47.027
Mark469324	47.027
Mark495912	47.027
Mark518672	47.027
Mark493080	48.054
Mark502618	48.054
Mark459203	48.392
Mark506408	48.392
Mark449468	48.73
Mark493066	49.068
Mark462584	49.748
Mark448518	50.086
Mark448962	50.086
Mark499354	50.086
Mark510191	50.424
Mark447270	51.104
Mark499061	51.104
Mark473563	51.446
Mark475137	51.446
Mark475528	51.446
Mark482455	51.446
Mark510835	51.446
Mark510877	51.446
Mark512524	51.446
Mark442833	51.791
Mark443713	51.791
Mark452589	51.791
Mark453072	51.791
Mark454281	51.791
Mark466142	51.791
Mark468824	51.791
Mark474244	51.791
Mark474856	51.791
Mark480456	51.791
Mark487271	51.791
Mark489537	51.791
Mark505289	51.791
Mark510597	51.791
Mark516366	51.791
Mark517767	51.791
Mark450016	52.134
Mark460881	52.476
Mark460984	52.476
Mark482859	52.476
Mark496714	52.476
Mark452585	52.814
Mark454934	52.814
Mark500283	52.814
Mark447226	53.494
Mark499473	53.494
Mark448077	53.832
Mark518274	54.512
Mark474135	54.85
Mark450614	55.188
Mark453737	55.188
Mark474286	55.188
Mark504600	55.188
Mark468159	55.526
Mark474017	55.526
Mark465717	55.864
Mark471316	56.202
Mark479284	56.202
Mark487434	56.202
Mark476963	56.54
Mark478038	56.54
Mark443863	57.22
Mark480051	57.22
Mark452186	57.9
Mark454950	57.9
Mark455131	57.9
Mark457303	57.9
Mark460031	57.9
Mark463270	57.9
Mark468869	57.9
Mark469949	57.9
Mark473536	57.9
Mark489191	57.9
Mark447980	58.58
Mark452303	58.58
Mark452759	58.58
Mark456503	58.58
Mark470701	58.58
Mark478385	58.58
Mark482911	58.58
Mark489854	58.58
Mark493689	58.58
Mark514295	58.58
Mark451123	58.925
Mark475456	58.925
Mark482689	58.925
Mark485138	58.925
Mark511706	58.925
Mark453853	59.275
Mark467185	59.275
Mark469211	59.275
Mark486054	59.275
Mark465804	59.625
Mark467661	59.965
Mark472359	59.965
Mark495926	59.965
Mark478530	60.504
Mark461671	61.043
Mark497967	61.043
Mark505974	61.043
Mark510563	61.043
Mark465721	61.244
Mark445448	61.446
Mark452832	61.446
Mark460019	61.446
Mark461561	61.446
Mark488169	61.446
Mark489306	61.446
Mark495603	61.446
Mark498673	61.446
Mark503609	61.446
Mark508166	61.446
Mark516567	61.446
Mark478285	61.784
Mark478305	61.784
Mark488964	61.784
Mark497927	61.784
Mark511305	61.784
Mark512385	61.784
Mark518444	62.122
Mark446539	62.459
Mark479141	62.459
Mark443208	63.14
Mark462045	63.14
Mark464550	63.14
Mark443773	63.478
Mark458716	63.478
Mark459667	63.478
Mark490579	63.478
Mark463709	64.158
Mark502497	64.158
Mark514227	65.537
Mark509788	66.218
Mark457753	66.556
Mark451191	66.893
Mark505450	68.273
Mark501617	69.301
Mark491676	69.981
Mark478472	71.009
Mark494803	71.689
Mark453062	72.027
Mark511707	72.027
Mark518256	72.365
Mark451340	73.744
Mark474969	73.744
Mark492885	73.744
Mark442279	74.425
Mark484241	74.425
Mark471377	75.105
Mark485200	75.105
Mark447013	77.572
Mark477837	77.572
Mark490684	77.909
Mark491882	78.247
Mark493776	79.275
Mark465313	79.955
Mark467521	79.955
Mark502744	80.293
Mark513373	80.631
Mark452170	81.316
Mark504089	81.656
Mark461213	82.341
Mark448747	82.681
Mark472095	83.716
Mark500836	83.716
Mark485366	84.75
Mark475004	85.785
Mark469246	86.47
Mark472945	86.81
Mark497066	86.81
Mark452932	87.15
Mark457039	87.15
Mark493910	87.15
Mark496490	87.835
Mark452165	89.572
Mark499037	90.6
Mark471816	91.28
Mark470784	91.618
Mark472126	91.956
Mark479196	91.956
Mark486813	91.956
Mark487749	91.956
Mark443438	92.983
Mark477983	93.663
Mark486047	94.344
Mark463937	94.682
Mark489820	95.019
Mark457699	95.357
Mark478531	96.038
Mark505981	96.038
Mark457400	96.718
Mark492585	96.718
Mark465864	97.745
Mark478646	98.083
Mark469106	98.426
Mark452204	98.768
Mark459140	99.458
Mark489269	99.458
Mark510387	99.458
Mark511764	99.458
Mark448854	100.157
Mark478575	100.157
Mark486027	100.512
Mark445104	100.866
Mark451932	101.269
Mark497306	101.672
Mark463903	101.873
Mark476344	102.075
Mark504664	102.765
Mark485451	103.369
Mark457729	104.37
Mark474984	105.371
Mark481991	105.975
GM	7
Mark526182	0
Mark545473	0
Mark582982	0
Mark532996	0.34
Mark537017	0.34
Mark529370	0.68
Mark558735	0.68
Mark519183	1.02
Mark528097	1.02
Mark530983	1.02
Mark541364	1.02
Mark559485	1.02
Mark568219	1.02
Mark569883	1.02
Mark542728	1.361
Mark547286	1.361
Mark583926	1.361
Mark574224	1.698
Mark557802	2.379
Mark555026	3.059
Mark538962	3.397
Mark574651	3.397
Mark561960	3.735
Mark580748	4.616
Mark555726	4.751
Mark542495	5.632
Mark548065	5.632
Mark558703	5.767
Mark568710	6.107
Mark545038	6.447
Mark544475	7.132
Mark549082	8.521
Mark555082	8.521
Mark543729	9.201
Mark531979	10.229
Mark526119	10.909
Mark551443	12.289
Mark573020	13.669
Mark543398	14.349
Mark533471	15.029
Mark571553	15.029
Mark547301	15.367
Mark557445	15.367
Mark558615	15.367
Mark563604	15.367
Mark524134	15.705
Mark572466	16.043
Mark561989	16.381
Mark538128	17.061
Mark523762	17.399
Mark525292	18.079
Mark543262	18.417
Mark573769	19.797
Mark534487	20.134
Mark548620	20.134
Mark563262	20.134
Mark520423	20.472
Mark533938	20.472
Mark565844	20.472
Mark575443	20.472
Mark577506	20.472
Mark578481	20.472
Mark578904	20.472
Mark537386	20.81
Mark575521	20.81
Mark568644	21.148
Mark527368	21.486
Mark530145	21.486
Mark569411	21.824
Mark537866	22.851
Mark536240	23.531
Mark567018	24.212
Mark569380	24.212
Mark540338	24.55
Mark569094	25.23
Mark576494	25.91
Mark524794	26.25
Mark541167	26.25
Mark553879	26.25
Mark560307	26.25
Mark570105	26.25
Mark524037	26.591
Mark544756	26.591
Mark562168	26.591
Mark563228	26.591
Mark573859	26.591
Mark570838	27.276
Mark573561	27.276
Mark535409	28.31
Mark548829	28.31
Mark526521	28.65
Mark536003	28.988
Mark564028	28.988
Mark547659	29.326
Mark528555	29.664
Mark578925	30.344
Mark557272	30.682
Mark579930	30.883
Mark575414	31.018
Mark569141	31.152
Mark549761	31.286
Mark529298	31.42
Mark527168	31.554
Mark562652	31.554
Mark522349	32.436
Mark524406	32.436
Mark539505	32.436
Mark545005	32.436
Mark559839	32.436
Mark524317	32.57
Mark541946	32.705
Mark570826	32.839
Mark580357	32.973
Mark580473	33.107
Mark555767	34.497
Mark534251	35.186
Mark544669	35.186
Mark582017	35.876
Mark562481	37.275
Mark563339	39.795
Mark558816	41.939
Mark532248	43.338
Mark553961	44.727
Mark558964	45.412
Mark552195	46.102
Mark551970	47.144
Mark520485	47.486
Mark562346	47.486
Mark575445	47.486
Mark524550	47.831
Mark555533	47.831
Mark570827	47.831
Mark536900	48.526
Mark555790	48.866
Mark571322	49.208
Mark583149	50.25
Mark527925	53.09
Mark581902	54.47
Mark573623	55.497
Mark535455	57.234
Mark525202	57.572
Mark527249	57.572
Mark530171	57.572
Mark534449	57.572
Mark534742	57.572
Mark566124	57.572
Mark571154	57.572
Mark581669	57.572
Mark583055	57.572
Mark524881	57.91
Mark542501	57.91
Mark577915	57.91
Mark518906	58.248
Mark579333	58.248
Mark558578	58.928
Mark572776	58.928
Mark582014	58.928
Mark519282	59.266
Mark538077	59.604
Mark560399	59.604
Mark572564	59.604
Mark573764	59.604
Mark580403	60.631
Mark530661	61.311
Mark537809	61.649
Mark538741	61.649
Mark579990	61.649
Mark535623	61.989
Mark542701	62.33
Mark563889	62.33
Mark525448	63.015
Mark572013	63.015
Mark563122	63.355
Mark545740	64.04
Mark561042	64.04
Mark523119	64.725
Mark523644	64.725
Mark573110	64.725
Mark579316	65.062
Mark520860	65.4
Mark571157	65.4
Mark577272	65.4
Mark582429	65.602
Mark574656	66.141
Mark565489	66.275
Mark533985	66.409
Mark564906	66.409
Mark562451	66.749
Mark551148	68.863
Mark549360	70.625
Mark521436	70.967
Mark525636	71.31
Mark555489	73.071
Mark534082	74.832
Mark526852	76.231
Mark550891	76.231
Mark566274	76.231
Mark574997	76.231
Mark548749	76.574
Mark519766	76.912
Mark536512	76.912
Mark574987	76.912
Mark538827	77.249
Mark547168	77.93
Mark573063	77.93
Mark541943	78.957
Mark563526	78.957
Mark582063	79.295
Mark554062	80.323
Mark581037	80.323
Mark571544	82.422
Mark578284	83.801
Mark522605	84.139
GM	8
Mark1368111	0
Mark1345718	1.389
Mark1372828	2.417
Mark1360853	4.516
Mark1320125	6.253
Mark1325620	6.933
Mark1346595	7.271
Mark1358923	7.951
Mark1322435	8.289
Mark1334716	8.969
Mark1334777	8.969
Mark1306178	9.307
Mark1332770	9.307
Mark1352917	9.307
Mark1373603	9.307
Mark1336770	9.988
Mark1353618	10.325
Mark1367032	10.325
Mark1367792	10.325
Mark1306762	10.663
Mark1308121	10.663
Mark1337452	10.663
Mark1351499	10.663
Mark1314093	11.344
Mark1362494	11.681
Mark1324148	12.709
Mark1321717	13.389
Mark1311253	14.07
Mark1309562	14.75
Mark1333614	14.75
Mark1370159	16.13
Mark1307910	16.81
Mark1354737	18.189
Mark1316863	18.87
Mark1338528	19.208
Mark1331958	19.888
Mark1337913	19.888
Mark1309517	20.226
Mark1360288	21.253
Mark1362956	22.288
Mark1371004	22.288
Mark1324689	22.973
Mark1337155	22.973
Mark1374791	23.658
Mark1373735	24.343
Mark1307824	25.378
Mark1322793	26.767
Mark1321797	27.447
Mark1357396	27.447
Mark1363977	27.447
Mark1307640	27.787
Mark1368752	27.787
Mark1319333	28.472
Mark1321649	28.472
Mark1357767	28.472
Mark1329384	29.157
Mark1335104	29.157
Mark1312817	29.497
Mark1334259	30.182
Mark1347183	30.182
Mark1309110	30.522
Mark1319639	30.522
Mark1360841	30.522
Mark1317386	30.865
Mark1364192	31.555
Mark1364874	31.555
Mark1333057	32.596
Mark1333038	34.005
Mark1339878	35.779
Mark1311798	37.553
Mark1364494	37.553
Mark1352508	40.842
Mark1327156	42.078
Mark1354581	42.62
Mark1351312	42.96
Mark1309691	43.842
Mark1323719	44.381
Mark1315149	44.92
Mark1338805	46.501
Mark1341648	47.383
Mark1363742	47.517
Mark1365310	47.651
Mark1363096	48.191
Mark1353727	48.325
Mark1343834	48.459
Mark1365663	48.66
Mark1368548	48.66
Mark1324065	50.397
Mark1346447	51.078
Mark1358127	52.457
Mark1366244	52.795
Mark1375144	53.475
Mark1353907	53.813
Mark1328466	54.151
Mark1319893	54.489
Mark1333941	54.489
Mark1369656	54.489
Mark1344302	55.516
Mark1345551	55.854
Mark1341863	56.192
Mark1310550	56.877
Mark1331828	56.877
Mark1347742	56.877
Mark1347684	57.562
Mark1335684	57.902
Mark1358174	58.93
Mark1318622	60.319
Mark1341441	61.354
Mark1324908	62.388
Mark1341757	63.777
Mark1365346	66.638
Mark1312308	69.122
Mark1316824	70.511
Mark1309633	71.546
Mark1317100	71.888
Mark1311250	72.231
Mark1334524	73.474
Mark1370975	74.023
Mark1316492	74.928
Mark1338447	75.13
Mark1313782	75.331
Mark1314465	75.331
Mark1340019	75.331
Mark1362751	75.331
Mark1349555	76.158
Mark1330105	76.984
Mark1334155	78.005
Mark1317342	78.207
Mark1317727	80.118
GM	9
Mark253429	0
Mark230991	1.774
Mark252041	5.063
Mark293372	5.408
Mark230900	6.457
Mark271646	6.802
Mark242235	7.346
Mark285734	8.237
Mark257245	8.781
Mark241572	10.53
Mark271781	11.564
Mark231398	12.249
Mark253895	12.249
Mark289143	13.986
Mark244062	15.014
Mark288595	15.354
Mark287442	16.388
Mark275876	16.729
Mark246033	17.763
Mark268038	18.103
Mark292641	18.443
Mark266976	20.192
Mark263640	21.929
Mark232036	22.267
Mark282161	22.267
Mark249192	22.947
Mark265530	22.947
Mark277340	23.632
Mark255546	23.975
Mark280462	25.017
Mark290453	25.017
Mark295736	25.017
Mark270867	25.359
Mark229378	26.758
Mark290558	27.448
Mark237241	27.79
Mark288926	27.79
Mark236789	28.133
Mark246701	28.133
Mark253523	28.133
Mark262822	28.133
Mark263943	28.133
Mark266673	28.133
Mark273158	28.133
Mark242128	28.473
Mark253855	28.473
Mark255118	29.853
Mark256799	30.533
Mark240684	30.871
Mark238663	32.608
Mark245050	33.987
Mark263670	34.325
Mark261508	36.062
Mark271437	36.4
Mark255171	38.499
Mark266219	39.179
Mark248126	39.859
Mark268890	40.54
Mark288441	41.22
Mark289516	41.22
Mark244768	41.558
Mark258696	42.238
Mark272164	43.266
Mark255998	43.604
Mark273071	44.284
Mark277220	44.284
Mark242483	45.311
Mark248398	46.691
Mark298227	47.719
Mark246113	48.399
Mark283903	49.079
Mark292946	49.76
Mark286797	51.139
Mark234815	53.979
Mark273621	56.446
Mark260979	57.126
Mark278580	57.464
Mark291024	58.844
[truncated: 3,328 more rows]

## Sheet: Physical Positions
Mark454	Gm15	34549488	34549803
Mark607	Gm15	43757533	43757800
Mark733	Gm15	10280014	10280324
Mark874	Gm15	22631684	22631974
Mark912	Gm15	34990136	34990432
Mark1061	Gm15	34188348	34188631
Mark1237	Gm15	35221449	35221731
Mark1336	Gm15	15334957	15335249
Mark1388	Gm15	33847494	33847771
Mark1551	Gm15	35943624	35943889
Mark1730	Gm15	6820347	6820617
Mark2096	Gm15	32012302	32012590
Mark2168	Gm15	24246017	24246315
Mark2580	Gm15	6608863	6609158
Mark2639	Gm15	36735082	36735393
Mark2782	Gm15	22362772	22363070
Mark2911	Gm15	40854820	40855084
Mark2976	Gm15	26510565	26510864
Mark3107	Gm15	33287382	33287675
Mark3296	Gm15	29431246	29431543
Mark3379	Gm15	41911530	41911842
Mark3956	Gm15	31288607	31288913
Mark4373	Gm15	23821387	23821697
Mark4404	Gm15	41352489	41352794
Mark4453	Gm15	10812969	10813268
Mark4941	Gm15	48923944	48924241
Mark4972	Gm15	32408597	32408876
Mark4992	Gm15	22296275	22296592
Mark5091	Gm15	23287556	23287846
Mark5206	Gm15	30366576	30366861
Mark5224	Gm15	5378166	5378442
Mark5225	Gm15	42090396	42090698
Mark5526	Gm15	20883459	20883742
Mark5634	Gm15	32466013	32466273
Mark5752	Gm15	29352046	29352323
Mark5828	Gm15	40099640	40099932
Mark6089	Gm15	39216827	39217125
Mark6158	Gm15	38935200	38935498
Mark6168	Gm15	30654086	30654401
Mark6353	Gm15	34768306	34768568
Mark6742	Gm15	22525692	22525957
Mark6879	Gm15	38996979	38997269
Mark6910	Gm15	40330993	40331281
Mark7373	Gm15	21702438	21702723
Mark7375	Gm15	1758451	1758730
Mark7952	Gm15	1839178	1839473
Mark8152	Gm15	30107089	30107402
Mark8412	Gm15	48594378	48594678
Mark8438	Gm15	30902978	30903284
Mark8891	Gm15	43301139	43301433
Mark9552	Gm15	6754866	6755156
Mark9600	Gm15	43446480	43446762
Mark9607	Gm15	35350187	35350481
Mark9830	Gm15	6732644	6732909
Mark9926	Gm15	30944443	30944708
Mark10196	Gm15	40639066	40639380
Mark10228	Gm15	40018862	40019159
Mark10451	Gm15	30973438	30973736
Mark10489	Gm15	30595017	30595310
Mark10763	Gm15	22767240	22767510
Mark10778	Gm15	24153941	24154222
Mark11009	Gm15	28628729	28629024
Mark11329	Gm15	46603701	46604015
Mark11584	Gm15	15728138	15728412
Mark11653	Gm15	30479122	30479435
Mark11885	Gm15	43659667	43659937
Mark11927	Gm15	20932870	20933162
Mark12047	Gm15	4950678	4950938
Mark12097	Gm15	12149045	12149335
Mark12290	Gm15	38767319	38767623
Mark12346	Gm15	34245395	34245711
Mark12566	Gm15	46650160	46650433
Mark12747	Gm15	17277566	17277835
Mark12824	Gm15	37062564	37062836
Mark12859	Gm15	33036499	33036805
Mark12881	Gm15	21023310	21023586
Mark12970	Gm15	43612665	43612943
Mark13377	Gm15	34217965	34218265
Mark13656	Gm15	9721936	9722234
Mark13661	Gm15	29834418	29834704
Mark14120	Gm15	41254517	41254816
Mark14537	Gm15	20505752	20506049
Mark14581	Gm15	33956713	33957030
Mark14749	Gm15	39171970	39172234
Mark14804	Gm15	35502261	35502542
Mark15221	Gm15	36331777	36332044
Mark15439	Gm15	37025219	37025519
Mark15822	Gm15	2018187	2018449
Mark16416	Gm15	37537577	37537869
Mark16421	Gm15	22925530	22925843
Mark16462	Gm15	36040860	36041157
Mark16556	Gm15	8862571	8862840
Mark16560	Gm15	48061973	48062281
Mark16816	Gm15	46813036	46813345
Mark17143	Gm15	21055607	21055900
Mark17147	Gm15	23286330	23286614
Mark17361	Gm15	1872788	1873076
Mark17716	Gm15	23106275	23106585
Mark17761	Gm15	42021638	42021955
Mark18271	Gm15	33351282	33351583
Mark18354	Gm15	47977530	47977819
Mark18408	Gm15	25909439	25909718
Mark18633	Gm15	30119914	30120221
Mark18688	Gm15	33564773	33565050
Mark18758	Gm15	33022746	33023041
Mark18771	Gm15	50747887	50748151
Mark18825	Gm15	42431362	42431651
Mark18896	Gm15	32904807	32905084
Mark19017	Gm15	41464328	41464600
Mark19461	Gm15	5025433	5025701
Mark19604	Gm15	29026767	29027033
Mark19713	Gm15	48770917	48771181
Mark19789	Gm15	36217211	36217514
Mark19853	Gm15	48414735	48415041
Mark19894	Gm15	37353477	37353767
Mark20073	Gm15	39736373	39736679
Mark20152	Gm15	21955259	21955578
Mark20166	Gm15	43299907	43300186
Mark20310	Gm15	35514870	35515189
Mark20456	Gm15	22659954	22660247
Mark21089	Gm15	22267861	22268149
Mark21707	Gm15	4418530	4418792
Mark21858	Gm15	33878893	33879213
Mark21926	Gm15	27947600	27947898
Mark22013	Gm15	10405133	10405432
Mark22195	Gm15	955932	956212
Mark22207	Gm15	22377009	22377304
Mark22504	Gm15	43410503	43410777
Mark22530	Gm15	35514531	35514816
Mark22545	Gm15	15590114	15590394
Mark22575	Gm15	34776676	34776990
Mark22857	Gm15	31867374	31867641
Mark22880	Gm15	29672804	29673095
Mark22985	Gm15	9203779	9204081
Mark23001	Gm15	41549001	41549286
Mark23057	Gm15	33782755	33783074
Mark23073	Gm15	36821860	36822167
Mark23150	Gm15	34768953	34769262
Mark23202	Gm15	50450894	50451224
Mark23350	Gm15	30060588	30060893
Mark23589	Gm15	30476049	30476344
Mark23903	Gm15	22380431	22380710
Mark24538	Gm15	17375910	17376205
Mark24652	Gm15	23999909	24000219
Mark24801	Gm15	42091960	42092245
Mark24974	Gm15	29587186	29587483
Mark25038	Gm15	9035036	9035347
Mark25228	Gm15	34911118	34911394
Mark25284	Gm15	5901545	5901842
Mark25592	Gm15	33977535	33977820
Mark25731	Gm15	43683553	43683858
Mark25974	Gm15	36798333	36798588
Mark26235	Gm15	30303981	30304284
Mark26417	Gm15	43262897	43263192
Mark26507	Gm15	28342908	28343184
Mark26588	Gm15	35257115	35257430
Mark26626	Gm15	27672190	27672500
Mark26733	Gm15	43523984	43524264
Mark27131	Gm15	42136886	42137149
Mark27132	Gm15	40853963	40854263
Mark27551	Gm15	43822205	43822502
Mark27898	Gm15	34350698	34350997
Mark28176	Gm15	10255186	10255486
Mark28342	Gm15	11479010	11479307
Mark28480	Gm15	35554342	35554657
Mark28498	Gm15	935790	936102
Mark28536	Gm15	12672929	12673205
Mark28841	Gm15	36856205	36856480
Mark29033	Gm15	33879776	33880060
Mark29257	Gm15	30474296	30474569
Mark29319	Gm15	9926354	9926646
Mark29407	Gm15	37482624	37482891
Mark29490	Gm15	36867258	36867570
Mark29534	Gm15	25106610	25106917
Mark29768	Gm15	36834925	36835244
Mark29903	Gm15	20654719	20655013
Mark29946	Gm15	25059043	25059367
Mark30128	Gm15	22205857	22206136
Mark30153	Gm15	50241877	50242195
Mark30320	Gm15	21256364	21256658
Mark30685	Gm15	2037661	2037929
Mark30851	Gm15	32894945	32895255
Mark30993	Gm15	24046739	24047038
Mark31175	Gm15	31215142	31215425
Mark31243	Gm15	42307526	42307828
Mark31395	Gm15	33386110	33386414
Mark31449	Gm15	43805938	43806218
Mark31641	Gm15	35984187	35984454
Mark31661	Gm15	42909449	42909775
Mark31815	Gm15	32410547	32410853
Mark32187	Gm15	32413783	32414079
Mark32232	Gm15	21625866	21626170
Mark32509	Gm15	48785029	48785306
Mark32716	Gm15	39983463	39983753
Mark32774	Gm15	24241087	24241382
Mark32935	Gm15	35678218	35678484
Mark33311	Gm15	41905763	41906056
Mark33529	Gm15	32746621	32746934
Mark33563	Gm15	40576888	40577203
Mark33795	Gm15	41543042	41543341
Mark33938	Gm15	10435585	10435865
Mark34302	Gm15	48807547	48807837
Mark34321	Gm15	39028695	39028960
Mark34991	Gm15	39257635	39257915
Mark35100	Gm15	25956982	25957261
Mark35626	Gm15	33062417	33062721
Mark35802	Gm15	24640613	24640921
Mark35806	Gm15	20928734	20929024
Mark35982	Gm15	39111052	39111368
Mark36045	Gm15	39507120	39507414
Mark36187	Gm15	33237287	33237559
Mark36608	Gm15	33050646	33050927
Mark36661	Gm15	40108218	40108511
Mark36944	Gm15	48812570	48812871
Mark37084	Gm15	40954981	40955262
Mark37099	Gm15	41446661	41446927
Mark37233	Gm15	28624172	28624496
Mark37258	Gm15	24121570	24121845
Mark37265	Gm15	20703919	20704203
Mark37317	Gm15	21986514	21986805
Mark37514	Gm15	9974712	9975008
Mark37818	Gm15	32014713	32014991
Mark38009	Gm15	24462791	24463076
Mark38103	Gm15	21719808	21720100
Mark38335	Gm15	36087004	36087286
Mark38444	Gm15	6713678	6713965
Mark38569	Gm15	24488126	24488439
Mark38584	Gm15	9668759	9669074
Mark38596	Gm15	21829387	21829681
Mark38609	Gm15	10664308	10664600
Mark38690	Gm15	1893065	1893374
Mark39068	Gm15	36549952	36550235
Mark39547	Gm15	48650737	48651055
Mark39669	Gm15	28717239	28717551
Mark39694	Gm15	33824907	33825206
Mark39815	Gm15	24616381	24616644
Mark40299	Gm15	46849552	46849853
Mark40543	Gm15	31044232	31044502
Mark40783	Gm15	15792989	15793286
Mark40844	Gm15	22170451	22170735
Mark41152	Gm15	33774228	33774514
Mark41635	Gm15	15492127	15492406
Mark41681	Gm15	30487996	30488314
Mark42211	Gm15	41511688	41511958
Mark42320	Gm15	22119075	22119358
Mark42339	Gm15	35376355	35376648
Mark42417	Gm15	5002849	5003140
Mark42465	Gm15	37087125	37087403
Mark42494	Gm15	38968932	38969219
Mark42754	Gm15	36133784	36134091
Mark42826	Gm15	9337155	9337444
Mark43094	Gm15	37746448	37746762
Mark43170	Gm15	35979074	35979356
Mark43355	Gm15	24399876	24400158
Mark43585	Gm15	1545372	1545692
Mark43596	Gm15	41540857	41541159
Mark43629	Gm15	12076836	12077125
Mark43684	Gm15	43229510	43229807
Mark43882	Gm15	20674981	20675244
Mark43909	Gm15	20680602	20680865
Mark44221	Gm15	30102426	30102729
Mark44429	Gm15	32607990	32608268
Mark44551	Gm15	41771725	41771996
Mark44752	Gm15	22776784	22777060
Mark44916	Gm15	33695989	33696286
Mark44954	Gm15	43736732	43737057
Mark44981	Gm15	21865773	21866081
Mark45256	Gm15	23276206	23276512
Mark45600	Gm15	4249642	4249904
Mark45700	Gm15	25254023	25254337
Mark45834	Gm15	30545669	30545971
Mark46312	Gm15	47992474	47992776
Mark47053	Gm15	35048783	35049082
Mark47094	Gm15	29498154	29498448
Mark47207	Gm15	30900094	30900386
Mark47269	Gm15	20255102	20255396
Mark47302	Gm15	30006931	30007245
Mark47376	Gm15	10881450	10881743
Mark47812	Gm15	50189141	50189442
Mark47881	Gm15	26016915	26017201
Mark47934	Gm15	48662840	48663138
Mark48099	Gm15	24388681	24388957
Mark48128	Gm15	29740675	29740962
Mark48557	Gm15	17374973	17375259
Mark48753	Gm15	40583815	40584125
Mark48896	Gm15	46648571	46648864
Mark49045	Gm15	21706691	21706994
Mark49338	Gm15	29605464	29605773
Mark49509	Gm15	41946621	41946945
Mark49557	Gm15	20640046	20640344
Mark49678	Gm15	20585924	20586215
Mark49783	Gm15	9862185	9862470
Mark50106	Gm15	43855422	43855728
Mark50634	Gm15	12253316	12253607
Mark50932	Gm15	23754244	23754517
Mark50958	Gm15	31164616	31164887
Mark52009	Gm15	33404006	33404311
Mark52302	Gm15	4943625	4943916
Mark52523	Gm15	43834787	43835072
Mark52622	Gm15	34423710	34423993
Mark52848	Gm15	40525446	40525728
Mark52856	Gm15	11919069	11919387
Mark52903	Gm15	10467349	10467637
Mark52939	Gm15	29484959	29485232
Mark53232	Gm15	9932390	9932676
Mark53241	Gm15	15245523	15245814
Mark53638	Gm15	20863638	20863912
Mark53657	Gm15	46038543	46038845
Mark53701	Gm15	48661369	48661656
Mark53881	Gm15	35532052	35532344
Mark54029	Gm15	43769433	43769732
Mark54063	Gm15	34810637	34810948
Mark54104	Gm15	40791823	40792114
Mark54150	Gm15	46952671	46952947
Mark54249	Gm15	21765622	21765926
Mark54562	Gm15	37405991	37406306
Mark54664	Gm15	41280794	41281083
Mark54996	Gm15	46531307	46531574
Mark55198	Gm15	1715326	1715609
Mark55398	Gm15	34426520	34426808
Mark55457	Gm15	10646976	10647309
Mark55547	Gm15	5024896	5025176
Mark56408	Gm15	9685222	9685515
Mark56448	Gm15	37198618	37198918
Mark56478	Gm15	41556016	41556288
Mark56709	Gm15	30186666	30186950
Mark56980	Gm15	30079583	30079876
Mark57166	Gm15	39764338	39764632
Mark57286	Gm15	32343918	32344218
Mark57393	Gm15	9281465	9281744
Mark57439	Gm15	35462083	35462374
Mark57450	Gm15	36202247	36202552
Mark57781	Gm15	35995832	35996113
Mark58159	Gm15	24298559	24298850
Mark58431	Gm15	35372315	35372610
Mark58550	Gm15	1848106	1848408
Mark58609	Gm15	42418956	42419229
Mark58853	Gm15	35928684	35928986
Mark58987	Gm15	47970310	47970623
Mark59355	Gm15	23937303	23937583
Mark59416	Gm15	22397177	22397446
Mark59438	Gm15	43403840	43404135
Mark59747	Gm15	32533984	32534245
Mark59781	Gm15	6951668	6951960
Mark59928	Gm15	33847825	33848119
Mark60073	Gm15	26020434	26020732
Mark60386	Gm15	27490272	27490557
Mark60773	Gm15	36186648	36186916
Mark61051	Gm15	25956641	25956928
Mark61129	Gm15	16924376	16924685
Mark61238	Gm15	39213452	39213735
Mark61356	Gm15	41540535	41540803
Mark61493	Gm15	26297357	26297660
Mark61509	Gm15	41305251	41305530
Mark61650	Gm15	954344	954634
Mark61689	Gm15	48747746	48748049
Mark61888	Gm15	42843090	42843381
Mark62195	Gm15	12474490	12474775
Mark62397	Gm15	48292171	48292454
Mark62480	Gm15	30069161	30069423
Mark63039	Gm15	31197853	31198122
Mark63142	Gm15	27702329	27702627
Mark63327	Gm15	38692062	38692354
Mark63351	Gm15	36461383	36461686
Mark63402	Gm15	32854230	32854539
Mark63629	Gm15	41943398	41943692
Mark63712	Gm15	43661653	43661964
Mark63720	Gm15	50586763	50587059
Mark64220	Gm15	34980914	34981196
Mark64250	Gm15	35530789	35531095
Mark64448	Gm15	21118046	21118348
Mark64768	Gm15	15268014	15268295
Mark64948	Gm15	45342126	45342387
Mark64954	Gm15	32366868	32367152
Mark65046	Gm15	33517192	33517465
Mark65103	Gm15	50309203	50309482
Mark65277	Gm15	50276327	50276616
Mark65374	Gm15	12617202	12617496
Mark65487	Gm15	30299322	30299605
Mark65569	Gm15	21697524	21697808
Mark65880	Gm15	33493531	33493812
Mark65991	Gm15	41699597	41699882
Mark66047	Gm15	31304255	31304534
Mark66230	Gm15	746832	747125
Mark66301	Gm15	23974054	23974369
Mark66383	Gm15	37467786	37468075
Mark66426	Gm15	11011443	11011711
Mark66697	Gm15	24397023	24397302
Mark66729	Gm15	43836160	43836458
Mark66736	Gm15	40486147	40486439
Mark66976	Gm15	36790966	36791258
Mark67143	Gm15	48868550	48868853
Mark67482	Gm15	31514056	31514337
Mark67748	Gm15	27239799	27240087
Mark67769	Gm15	32480480	32480779
Mark68121	Gm15	26087313	26087621
Mark68519	Gm15	32883509	32883796
Mark69044	Gm15	29966747	29967057
Mark69095	Gm15	35550536	35550835
Mark69171	Gm15	23575196	23575488
Mark69684	Gm15	30644091	30644387
Mark69718	Gm15	22397500	22397814
Mark70016	Gm15	15553213	15553481
Mark70632	Gm15	37977364	37977636
Mark70657	Gm15	42787171	42787441
Mark70788	Gm15	29741475	29741759
Mark70853	Gm15	29711302	29711596
Mark71044	Gm15	37226422	37226706
Mark71097	Gm15	5446845	5447152
Mark71163	Gm15	6894811	6895081
Mark71536	Gm15	23854360	23854664
Mark71799	Gm15	42071929	42072193
Mark71970	Gm15	22205529	22205803
Mark72380	Gm15	21962788	21963087
Mark73037	Gm15	41092143	41092433
Mark73403	Gm15	32559779	32560071
Mark73554	Gm15	41428188	41428491
Mark73627	Gm15	40098142	40098431
Mark73962	Gm15	17357041	17357356
Mark74000	Gm15	37378536	37378801
Mark74041	Gm15	50546296	50546602
Mark74504	Gm15	41058151	41058431
Mark74860	Gm15	22730261	22730559
Mark75001	Gm15	12642741	12643043
Mark75053	Gm15	27466030	27466306
Mark75092	Gm15	43724150	43724425
Mark75137	Gm15	31041743	31042015
Mark75332	Gm15	48573138	48573392
Mark75479	Gm15	38797939	38798245
Mark75643	Gm15	12607174	12607463
Mark75653	Gm15	21919767	21920055
Mark75786	Gm15	26211963	26212256
Mark76195	Gm15	37039224	37039504
Mark76239	Gm15	10986463	10986775
Mark76592	Gm15	9827143	9827449
Mark76773	Gm15	39298662	39298971
Mark76857	Gm15	50394773	50395040
Mark77224	Gm13	378715	378986
Mark77320	Gm13	17988901	17989199
Mark77889	Gm13	29452537	29452837
Mark78073	Gm13	9176344	9176636
Mark78397	Gm13	17712920	17713218
Mark78800	Gm13	39418733	39419037
Mark78998	Gm13	8864051	8864343
Mark79074	Gm13	19172256	19172584
Mark79780	Gm13	42845072	42845376
Mark79927	Gm13	10696237	10696545
Mark80177	Gm13	28943602	28943868
Mark80294	Gm13	43982865	43983158
Mark80414	Gm13	28574299	28574597
Mark80454	Gm13	8860548	8860862
Mark80504	Gm13	15737376	15737654
Mark80664	Gm13	43252892	43253177
Mark80978	Gm13	20560464	20560776
Mark81400	Gm13	12359451	12359730
Mark81695	Gm13	10044242	10044520
Mark81895	Gm13	42404871	42405194
Mark82507	Gm13	9397584	9397893
Mark82512	Gm13	5663545	5663861
Mark83552	Gm13	8424354	8424671
Mark83903	Gm13	33257785	33258047
Mark84123	Gm13	11004408	11004672
Mark84977	Gm13	14601523	14601792
Mark85360	Gm13	26946485	26946773
Mark85396	Gm13	13435174	13435463
Mark85638	Gm13	13906418	13906712
Mark85657	Gm13	31511154	31511438
Mark86171	Gm13	17123936	17124215
Mark86482	Gm13	13659844	13660148
Mark87134	Gm13	6687260	6687569
Mark87389	Gm13	31834673	31834974
Mark87431	Gm13	40912819	40913078
Mark88007	Gm13	14192360	14192670
Mark88484	Gm13	8434697	8434994
Mark88685	Gm13	12680275	12680562
Mark89110	Gm13	6514894	6515184
Mark89993	Gm13	25925862	25926167
Mark90054	Gm13	3106087	3106381
Mark90349	Gm13	30301967	30302269
Mark90472	Gm13	2520461	2520767
Mark90510	Gm13	32094249	32094532
Mark90550	Gm13	30175949	30176252
Mark90726	Gm13	31065049	31065328
Mark90986	Gm13	290863	291181
Mark91297	Gm13	13786421	13786717
Mark91641	Gm13	3960276	3960571
Mark91742	Gm13	25460922	25461204
Mark91803	Gm13	41885594	41885889
Mark92133	Gm13	8391278	8391577
Mark92173	Gm13	27647371	27647658
Mark92750	Gm13	7754654	7754964
Mark92984	Gm13	11634952	11635268
Mark93009	Gm13	30966174	30966457
Mark93113	Gm13	9113988	9114282
Mark93483	Gm13	9914793	9915102
Mark93761	Gm13	39658419	39658725
Mark94087	Gm13	14276219	14276513
Mark94092	Gm13	31021047	31021359
Mark94256	Gm13	30260174	30260469
Mark94548	Gm13	12893132	12893419
Mark95112	Gm13	20275586	20275892
Mark95238	Gm13	10862667	10862955
Mark95295	Gm13	31465843	31466129
Mark95676	Gm13	13709326	13709635
Mark96027	Gm13	35021129	35021397
Mark96224	Gm13	30677250	30677535
Mark96336	Gm13	26060538	26060820
Mark96516	Gm13	39805998	39806287
Mark96524	Gm13	29677895	29678182
Mark96641	Gm13	41026079	41026369
Mark96722	Gm13	10424312	10424645
Mark96939	Gm13	10277371	10277695
Mark97105	Gm13	19169018	19169308
Mark97127	Gm13	28189049	28189320
Mark97150	Gm13	39610215	39610519
Mark97876	Gm13	29697990	29698292
Mark98489	Gm13	13977304	13977602
Mark98516	Gm13	6632688	6632954
Mark98597	Gm13	9673529	9673823
Mark98910	Gm13	14319231	14319525
Mark99409	Gm13	5616610	5616899
Mark99451	Gm13	8629367	8629662
Mark99456	Gm13	2943861	2944146
Mark99864	Gm13	5104097	5104396
Mark100196	Gm13	11264962	11265262
Mark100452	Gm13	4904747	4905063
Mark101358	Gm13	28292214	28292479
Mark101574	Gm13	28234035	28234328
Mark101720	Gm13	8636727	8637027
Mark101834	Gm13	11096199	11096480
Mark101856	Gm13	16742891	16743185
Mark101936	Gm13	18140461	18140733
Mark102078	Gm13	29945121	29945426
Mark102995	Gm13	12942462	12942723
Mark103009	Gm13	18080338	18080653
Mark103059	Gm13	6867710	6867977
Mark103065	Gm13	13842935	13843240
Mark103136	Gm13	31457503	31457787
Mark103240	Gm13	39604703	39605003
Mark104017	Gm13	38920721	38921024
Mark104103	Gm13	26488517	26488807
Mark104494	Gm13	16301313	16301625
Mark104853	Gm13	8459394	8459682
Mark105292	Gm13	43009674	43009991
Mark105385	Gm13	39601138	39601409
Mark105580	Gm13	5587999	5588278
Mark105636	Gm13	10048982	10049279
Mark105803	Gm13	26765802	26766102
Mark105927	Gm13	960484	960802
Mark105947	Gm13	30064617	30064908
Mark106302	Gm13	8018708	8018999
Mark106308	Gm13	11670219	11670534
Mark107095	Gm13	11141178	11141490
Mark107331	Gm13	29033564	29033885
Mark107485	Gm13	4905428	4905732
Mark107685	Gm13	9425112	9425398
Mark107772	Gm13	27447699	27447985
Mark107828	Gm13	13133307	13133618
Mark108560	Gm13	14177316	14177583
Mark108629	Gm13	9571231	9571497
Mark108715	Gm13	15574634	15574912
Mark108826	Gm13	33626225	33626526
Mark108865	Gm13	16474858	16475129
Mark109129	Gm13	6699192	6699462
Mark109241	Gm13	6098338	6098614
Mark109422	Gm13	33389584	33389880
Mark109523	Gm13	7069987	7070253
Mark109598	Gm13	33502920	33503202
Mark109752	Gm13	10039582	10039866
Mark110365	Gm13	12746881	12747160
Mark110370	Gm13	20809653	20809949
Mark110471	Gm13	14322176	14322445
Mark110983	Gm13	953289	953568
Mark111684	Gm13	40020755	40021022
Mark112067	Gm13	32321578	32321835
Mark112114	Gm13	10540056	10540376
Mark112293	Gm13	10448822	10449119
Mark112463	Gm13	26126497	26126798
Mark112465	Gm13	40903024	40903314
Mark112517	Gm13	32267395	32267661
Mark112649	Gm13	42291369	42291672
Mark112705	Gm13	9588864	9589164
Mark112845	Gm13	5019812	5020102
Mark112865	Gm13	31253299	31253562
Mark113288	Gm13	27645054	27645327
Mark113745	Gm13	27137902	27138205
Mark114340	Gm13	32353873	32354143
Mark114775	Gm13	7960399	7960723
Mark115047	Gm13	42375383	42375677
Mark115051	Gm13	28339576	28339900
Mark115162	Gm13	10541308	10541597
Mark115193	Gm13	42407960	42408259
Mark115233	Gm13	8991450	8991732
Mark115245	Gm13	31008300	31008615
Mark115289	Gm13	16206732	16207033
Mark115294	Gm13	8451778	8452078
Mark115463	Gm13	7366658	7366949
Mark116479	Gm13	14275874	14276165
Mark116942	Gm13	12235857	12236139
Mark117136	Gm13	11271160	11271454
Mark117341	Gm13	25419534	25419826
Mark117574	Gm13	40597644	40597906
Mark117636	Gm13	13045865	13046176
Mark117682	Gm13	41809929	41810206
Mark117714	Gm13	8639846	8640158
Mark117760	Gm13	27386612	27386906
Mark117801	Gm13	26931450	26931737
Mark118228	Gm13	31047004	31047291
Mark118596	Gm13	10790601	10790880
Mark118806	Gm13	9712240	9712542
Mark119247	Gm13	19921598	19921906
Mark119251	Gm13	10354155	10354470
Mark119296	Gm13	10389834	10390137
Mark119450	Gm13	20161539	20161830
Mark119613	Gm13	25850871	25851147
Mark119614	Gm13	3109265	3109569
Mark119872	Gm13	12425401	12425679
Mark119883	Gm13	3633089	3633408
Mark119889	Gm13	11100616	11100902
Mark120366	Gm13	14480486	14480800
Mark121174	Gm13	39577899	39578197
Mark121283	Gm13	12811789	12812075
Mark121382	Gm13	40569248	40569550
Mark121541	Gm13	19185118	19185442
Mark121575	Gm13	13593141	13593407
Mark122044	Gm13	7756865	7757144
Mark122294	Gm13	9544601	9544895
Mark122523	Gm13	10780044	10780321
Mark122635	Gm13	13578933	13579227
Mark122919	Gm13	44020200	44020487
Mark122940	Gm13	28639236	28639548
Mark123391	Gm13	18324118	18324394
Mark123567	Gm13	11256242	11256542
Mark123957	Gm13	7441219	7441508
Mark124024	Gm13	26898304	26898583
Mark124395	Gm13	8930546	8930854
Mark124789	Gm13	11203951	11204244
Mark124909	Gm13	28198669	28198978
Mark125344	Gm13	9241460	9241769
Mark125452	Gm13	5426329	5426631
Mark125507	Gm13	12945793	12946068
Mark126034	Gm13	1132930	1133200
Mark126150	Gm13	2884267	2884557
Mark126834	Gm13	5086354	5086621
Mark127071	Gm13	30333582	30333864
Mark127097	Gm13	9387116	9387423
Mark127196	Gm13	39421119	39421437
Mark127211	Gm13	15739940	15740217
Mark127230	Gm13	7058553	7058812
Mark127399	Gm13	39671972	39672256
Mark127508	Gm13	10554588	10554876
Mark127553	Gm13	11250029	11250319
Mark127926	Gm13	8562710	8562994
Mark128048	Gm13	11252771	11253063
Mark128351	Gm13	20831844	20832151
Mark128372	Gm13	580130	580402
Mark128554	Gm13	29453356	29453667
Mark128616	Gm13	10927115	10927384
Mark128719	Gm13	8409062	8409338
Mark129000	Gm13	11224154	11224472
Mark129057	Gm13	10862220	10862486
Mark129063	Gm13	42473756	42474018
Mark129353	Gm13	33464353	33464638
Mark129386	Gm13	9185271	9185555
Mark129993	Gm13	7939894	7940205
Mark130031	Gm13	27379232	27379536
Mark130756	Gm13	19246336	19246655
Mark130899	Gm13	12700611	12700889
Mark131455	Gm13	13796201	13796486
Mark131667	Gm13	15825268	15825576
Mark131976	Gm13	27033871	27034147
Mark132349	Gm13	29763923	29764234
Mark132546	Gm13	12877492	12877807
Mark132607	Gm13	8385590	8385882
Mark132772	Gm13	7401119	7401404
Mark132858	Gm13	42268849	42269124
Mark133033	Gm13	38926144	38926411
Mark133910	Gm13	31355591	31355872
Mark133930	Gm13	6618126	6618414
Mark134078	Gm13	11456839	11457110
Mark134083	Gm13	10878440	10878736
Mark134620	Gm13	33318084	33318360
Mark135041	Gm13	10804176	10804487
Mark135065	Gm13	14459889	14460146
Mark135083	Gm13	27036294	27036593
Mark135172	Gm13	26950910	26951199
Mark135254	Gm13	29346617	29346927
Mark135315	Gm13	12961676	12961967
Mark135606	Gm13	8590014	8590341
Mark135679	Gm13	8965961	8966285
Mark135692	Gm13	25488958	25489244
Mark135732	Gm13	33434247	33434531
Mark135823	Gm13	20821411	20821721
Mark135924	Gm13	8336910	8337224
Mark136458	Gm13	9571551	9571837
Mark136617	Gm13	31564435	31564727
Mark136739	Gm13	33436833	33437125
Mark137257	Gm13	25771247	25771514
Mark137279	Gm13	11144548	11144874
Mark137564	Gm13	31004466	31004770
Mark138146	Gm13	10430072	10430351
Mark138243	Gm13	11083204	11083470
Mark138412	Gm13	39627263	39627544
Mark138523	Gm13	29097843	29098138
Mark139336	Gm18	48211915	48212214
Mark139727	Gm18	9800787	9801078
Mark139751	Gm18	41789741	41790033
Mark139879	Gm18	27879528	27879834
Mark139982	Gm18	50070480	50070757
Mark140141	Gm18	8995206	8995483
Mark140286	Gm18	7590446	7590756
Mark140383	Gm18	58968617	58968902
Mark140447	Gm18	56187371	56187681
Mark140468	Gm18	60282613	60282899
Mark140811	Gm18	5028694	5029015
Mark140894	Gm18	61118503	61118791
Mark140921	Gm18	52948972	52949235
Mark141491	Gm18	2201548	2201821
Mark141660	Gm18	49750732	49751010
Mark141697	Gm18	49468682	49468965
Mark142054	Gm18	6108174	6108473
Mark142344	Gm18	5822923	5823187
Mark142446	Gm18	57996516	57996822
Mark142708	Gm18	152348	152638
Mark142719	Gm18	43416535	43416786
Mark143927	Gm18	47225825	47226133
Mark144322	Gm18	47984226	47984517
Mark144356	Gm18	47577752	47578026
Mark144543	Gm18	50021815	50022084
Mark145557	Gm18	41209164	41209435
Mark145624	Gm18	48941750	48942000
Mark145656	Gm18	43578276	43578592
Mark146168	Gm18	49404268	49404551
Mark146192	Gm18	55428756	55429043
Mark146574	Gm18	41323678	41323973
Mark146883	Gm18	46533685	46533958
Mark147187	Gm18	59737799	59738060
Mark147420	Gm18	45763652	45763930
Mark148024	Gm18	45742872	45743176
Mark148471	Gm18	52300678	52300981
Mark148629	Gm18	59997513	59997784
Mark149054	Gm18	48820600	48820879
Mark149152	Gm18	17879559	17879858
Mark149562	Gm18	39979050	39979321
Mark149681	Gm18	38064678	38064940
Mark149895	Gm18	42372191	42372478
Mark150191	Gm18	17419818	17420116
Mark150207	Gm18	35716811	35717073
Mark150314	Gm18	47933290	47933576
Mark150769	Gm18	49715392	49715694
Mark150813	Gm18	94439	94696
Mark151320	Gm18	53088602	53088872
Mark151492	Gm18	46204060	46204376
Mark151510	Gm18	39710433	39710721
Mark151700	Gm18	50122953	50123272
Mark152016	Gm18	52711384	52711698
Mark152068	Gm18	58559844	58560141
Mark152220	Gm18	57784833	57785131
Mark152840	Gm18	2707958	2708238
Mark153406	Gm18	43647395	43647693
Mark153552	Gm18	4953696	4953976
Mark153739	Gm18	45974503	45974797
Mark153750	Gm18	38071107	38071387
Mark153821	Gm18	56926160	56926425
Mark154072	Gm18	53550044	53550333
Mark154182	Gm18	23434048	23434346
Mark154208	Gm18	17222234	17222512
Mark154255	Gm18	48390504	48390784
Mark154334	Gm18	50055861	50056121
Mark154519	Gm18	41657312	41657609
Mark154523	Gm18	57781234	57781540
Mark154802	Gm18	55769622	55769891
Mark155063	Gm18	48288960	48289244
Mark155317	Gm18	53501383	53501699
Mark155412	Gm18	60061511	60061801
Mark156062	Gm18	52744296	52744594
Mark156207	Gm18	59092342	59092624
Mark156355	Gm18	30170389	30170675
Mark156374	Gm18	51144857	51145129
Mark156500	Gm18	59989699	59989969
Mark156533	Gm18	30507114	30507409
Mark156604	Gm18	43387225	43387490
Mark157166	Gm18	42985490	42985791
Mark157214	Gm18	53527741	53528019
Mark157362	Gm18	39136615	39136903
Mark157486	Gm18	54200098	54200419
Mark158038	Gm18	41776167	41776410
Mark158137	Gm18	41468538	41468827
Mark159103	Gm18	45006382	45006660
Mark159736	Gm18	48691082	48691361
Mark160131	Gm18	50125096	50125420
Mark160149	Gm18	46517391	46517665
Mark160489	Gm18	48023805	48024101
Mark160768	Gm18	35932052	35932317
Mark161022	Gm18	59787984	59788266
Mark161142	Gm18	42400973	42401249
Mark161593	Gm18	47580973	47581270
Mark161603	Gm18	22843599	22843887
Mark161721	Gm18	49089023	49089315
Mark162174	Gm18	17837928	17838207
Mark162213	Gm18	39041619	39041866
Mark162237	Gm18	38977146	38977423
Mark162444	Gm18	53872104	53872399
Mark162460	Gm18	43465183	43465445
Mark162990	Gm18	43015006	43015289
Mark163231	Gm18	11742221	11742490
Mark163254	Gm18	17405492	17405784
Mark163314	Gm18	18156094	18156396
Mark163319	Gm18	41250623	41250880
Mark163694	Gm18	38815807	38816074
Mark164226	Gm18	57686392	57686668
Mark164574	Gm18	48714800	48715098
Mark164736	Gm18	52588154	52588473
Mark165002	Gm18	38465930	38466244
Mark165199	Gm18	7659693	7659994
Mark165286	Gm18	55171169	55171469
Mark165664	Gm18	2539461	2539774
Mark165955	Gm18	58017775	58018074
Mark166291	Gm18	61190699	61190985
Mark166303	Gm18	49472764	49473047
Mark166342	Gm18	17108531	17108834
Mark166673	Gm18	59919064	59919367
Mark166812	Gm18	48745552	48745861
Mark166891	Gm18	10660668	10660962
Mark167421	Gm18	47271868	47272195
Mark167527	Gm18	60243826	60244115
Mark168160	Gm18	47693063	47693350
Mark168564	Gm18	16654240	16654524
Mark168707	Gm18	57701590	57701892
Mark169361	Gm18	45870363	45870678
Mark169365	Gm18	53494817	53495123
Mark169501	Gm18	17674607	17674909
Mark169586	Gm18	48205145	48205439
Mark169622	Gm18	57708924	57709222
Mark169642	Gm18	47600618	47600940
Mark170005	Gm18	60282294	60282559
Mark170207	Gm18	47562762	47563080
Mark170218	Gm18	8374615	8374916
Mark170894	Gm18	38004969	38005289
Mark171029	Gm18	5786370	5786676
Mark171282	Gm18	41603068	41603365
Mark171880	Gm18	2020431	2020709
Mark172222	Gm18	28871338	28871637
Mark172226	Gm18	45800026	45800347
Mark172282	Gm18	59749063	59749387
Mark172427	Gm18	14819376	14819684
Mark172623	Gm18	60073340	60073645
Mark172997	Gm18	42346155	42346459
Mark173099	Gm18	42909723	42909996
Mark173112	Gm18	60931157	60931454
Mark173227	Gm18	49184143	49184434
Mark173327	Gm18	42018109	42018395
Mark173616	Gm18	51804173	51804464
Mark173641	Gm18	14254414	14254719
Mark174118	Gm18	42266318	42266623
Mark174711	Gm18	52369346	52369651
Mark174837	Gm18	50091548	50091841
Mark175032	Gm18	205975	206261
Mark175364	Gm18	17425019	17425340
Mark175380	Gm18	7228791	7229075
Mark176156	Gm18	39708461	39708787
Mark176259	Gm18	49574869	49575148
Mark176316	Gm18	45320343	45320639
Mark176725	Gm18	56127504	56127780
Mark176841	Gm18	17353475	17353774
Mark176973	Gm18	41928931	41929254
Mark176990	Gm18	317826	318090
Mark177391	Gm18	58750376	58750661
Mark177853	Gm18	46083208	46083509
Mark177890	Gm18	47554069	47554371
Mark178234	Gm18	60831654	60831942
Mark178310	Gm18	18180920	18181205
Mark178411	Gm18	55212569	55212860
Mark178580	Gm18	46244107	46244405
Mark178601	Gm18	47880784	47881105
Mark178990	Gm18	7433573	7433883
Mark179026	Gm18	47441603	47441902
Mark179802	Gm18	3893	4211
Mark180038	Gm18	56831645	56831936
Mark180428	Gm18	55537004	55537310
Mark180551	Gm18	50132510	50132835
Mark180880	Gm18	43486662	43486943
Mark181303	Gm18	2451981	2452269
Mark182011	Gm18	60238203	60238524
Mark182232	Gm18	7201774	7202061
Mark182320	Gm18	46343962	46344253
Mark182550	Gm18	43464835	43465129
Mark182578	Gm18	56590870	56591156
Mark182589	Gm18	37728614	37728931
Mark182635	Gm18	47928528	47928821
Mark183401	Gm18	50013493	50013775
Mark183506	Gm18	60292895	60293171
Mark183573	Gm18	48008851	48009139
Mark183640	Gm18	41625591	41625883
Mark183855	Gm18	53503810	53504115
Mark183883	Gm18	59900657	59900967
Mark184114	Gm18	18319267	18319565
Mark184130	Gm18	43363190	43363514
Mark184375	Gm18	53495620	53495926
Mark184427	Gm18	16743866	16744132
Mark184858	Gm18	47529156	47529464
Mark185202	Gm18	47444377	47444670
Mark185287	Gm18	5183381	5183694
Mark185640	Gm18	57645606	57645921
Mark185920	Gm18	56285107	56285404
Mark186117	Gm18	16793462	16793757
Mark186555	Gm18	61267304	61267599
Mark186593	Gm18	52816571	52816845
Mark186688	Gm18	44975516	44975824
Mark187289	Gm18	38048708	38048973
Mark187303	Gm18	49938193	49938487
Mark187308	Gm18	45826858	45827134
Mark187655	Gm18	51747600	51747878
Mark187723	Gm18	59405342	59405647
Mark187951	Gm18	17142401	17142656
Mark188004	Gm18	2474388	2474683
Mark188306	Gm18	56917826	56918111
Mark188313	Gm18	51148725	51149012
Mark188340	Gm18	52744755	52745036
Mark188592	Gm18	18320865	18321164
Mark188644	Gm18	11837427	11837719
Mark188687	Gm18	40372439	40372732
Mark188906	Gm18	7086280	7086592
Mark189016	Gm18	6377792	6378068
Mark189018	Gm18	46211523	46211816
Mark189273	Gm18	56129659	56129957
Mark189317	Gm18	51813648	51813950
Mark189720	Gm18	48364051	48364328
Mark189765	Gm18	18189932	18190232
Mark190056	Gm18	51528718	51529009
Mark190426	Gm18	17637100	17637361
Mark190449	Gm18	46309379	46309662
Mark190662	Gm18	49967249	49967570
Mark190765	Gm18	319178	319447
Mark190844	Gm18	59415497	59415774
Mark190965	Gm18	55618571	55618880
Mark191046	Gm18	45768296	45768568
Mark191249	Gm18	42346944	42347244
Mark191274	Gm18	48307367	48307692
Mark191384	Gm18	35117426	35117717
Mark191555	Gm18	43056407	43056696
Mark191994	Gm18	29062048	29062373
Mark192052	Gm18	46392465	46392720
Mark192336	Gm18	454837	455165
Mark192573	Gm18	7227743	7228060
Mark192657	Gm18	17215044	17215338
Mark192836	Gm18	41400937	41401211
Mark192852	Gm18	46561794	46562091
Mark192921	Gm18	41669385	41669673
Mark193467	Gm18	42228960	42229241
Mark193587	Gm18	61504062	61504380
Mark193685	Gm18	17954023	17954313
Mark193703	Gm18	59734311	59734622
Mark193771	Gm18	44905452	44905751
Mark194212	Gm18	49717417	49717687
Mark194270	Gm18	59569187	59569497
Mark194290	Gm18	62272133	62272421
Mark194361	Gm18	40451148	40451441
Mark194382	Gm18	46806488	46806799
Mark194535	Gm18	61211672	61211993
Mark194780	Gm18	45966595	45966898
Mark194927	Gm18	30202208	30202522
Mark195092	Gm18	47502719	47503031
Mark195155	Gm18	43533686	43533947
Mark195473	Gm18	52974010	52974284
Mark196748	Gm18	55430599	55430880
Mark196754	Gm18	43435059	43435351
Mark197024	Gm18	5914015	5914320
Mark197448	Gm18	11702285	11702575
Mark197819	Gm18	60644375	60644648
Mark198911	Gm18	7046503	7046795
Mark198935	Gm18	7040537	7040821
Mark198972	Gm18	52926902	52927197
Mark199502	Gm18	17666996	17667262
Mark200192	Gm18	45380495	45380781
Mark200221	Gm18	38158847	38159130
Mark200290	Gm18	61080336	61080654
Mark200570	Gm18	52961767	52962060
Mark200720	Gm18	55764746	55765019
Mark200907	Gm18	56002573	56002889
Mark201206	Gm18	59932712	59932987
Mark201521	Gm18	49679864	49680157
Mark201704	Gm18	41193172	41193449
Mark201921	Gm18	41421356	41421648
Mark202006	Gm18	51548344	51548663
Mark202993	Gm18	5749793	5750114
Mark203022	Gm18	58127121	58127422
Mark203095	Gm18	18070521	18070799
Mark203345	Gm18	7065051	7065351
Mark203481	Gm18	6835197	6835495
Mark203640	Gm18	45607762	45608049
Mark203720	Gm18	35183363	35183673
Mark203754	Gm18	2719134	2719443
Mark204137	Gm18	49977583	49977879
Mark204758	Gm18	59296388	59296683
Mark204989	Gm18	7940291	7940590
Mark205132	Gm18	17624553	17624829
Mark205215	Gm18	41605930	41606231
Mark205417	Gm18	2813314	2813629
Mark205418	Gm18	43058449	43058770
Mark205529	Gm18	7133216	7133506
Mark205643	Gm18	18269426	18269722
Mark205663	Gm18	49189267	49189574
Mark205690	Gm18	59949842	59950129
Mark205934	Gm18	42116619	42116890
Mark205946	Gm18	53449852	53450133
Mark206158	Gm18	17961893	17962164
Mark206242	Gm18	41790617	41790948
Mark206517	Gm18	36781654	36781923
Mark206527	Gm18	40445946	40446240
Mark207053	Gm18	49527551	49527844
Mark207146	Gm18	41429824	41430097
Mark207200	Gm18	18065214	18065491
Mark207934	Gm18	45915332	45915599
Mark208059	Gm18	17413876	17414171
Mark208267	Gm18	47378863	47379157
Mark208419	Gm18	52756773	52757035
Mark208499	Gm18	6058905	6059224
Mark209259	Gm18	16892897	16893194
Mark209345	Gm18	49740827	49741119
Mark209608	Gm18	57710608	57710895
Mark209768	Gm18	52714758	52715044
Mark210271	Gm18	1442574	1442854
Mark210279	Gm18	49962159	49962435
Mark210310	Gm18	53353405	53353707
Mark210960	Gm18	55373052	55373367
Mark211049	Gm18	1885668	1885945
Mark211357	Gm18	42277504	42277785
Mark211434	Gm18	1442997	1443285
Mark211449	Gm18	38050327	38050646
Mark211717	Gm18	54716108	54716404
Mark211849	Gm18	2167536	2167855
Mark211937	Gm18	60970209	60970505
Mark212267	Gm18	57520486	57520798
Mark212616	Gm18	4867011	4867305
Mark212794	Gm18	49710486	49710801
Mark213620	Gm18	43641431	43641744
Mark213644	Gm18	7801438	7801699
Mark213826	Gm18	43502017	43502310
Mark213875	Gm18	6642544	6642818
Mark214180	Gm18	45408036	45408356
Mark214464	Gm18	62034556	62034883
Mark214661	Gm18	45605929	45606215
Mark214707	Gm18	49833770	49834051
Mark215015	Gm18	7320960	7321227
Mark215191	Gm18	7734145	7734442
Mark215380	Gm18	54760231	54760529
Mark215547	Gm18	58661512	58661809
Mark215561	Gm18	17934984	17935277
Mark215939	Gm18	16994237	16994524
Mark216228	Gm18	37935518	37935818
Mark216473	Gm18	17005856	17006166
Mark217022	Gm18	56871353	56871639
Mark217039	Gm18	44988295	44988593
Mark217062	Gm18	47570786	47571066
Mark217393	Gm18	52779903	52780186
Mark217420	Gm18	37994231	37994537
Mark217579	Gm18	36650326	36650642
Mark217712	Gm18	60908287	60908572
Mark218150	Gm18	61953117	61953437
Mark218308	Gm18	38341806	38342113
Mark218352	Gm18	17852818	17853123
Mark218429	Gm18	47684117	47684440
Mark218436	Gm18	51625746	51626044
Mark218483	Gm18	45012557	45012852
Mark218689	Gm18	46616593	46616903
Mark219117	Gm18	45792656	45792957
Mark219232	Gm18	47262627	47262899
Mark219385	Gm18	46573776	46574079
Mark219441	Gm18	53010466	53010774
Mark219645	Gm18	48403564	48403858
Mark220116	Gm18	59177418	59177719
Mark220318	Gm18	11775934	11776216
Mark220333	Gm18	60016234	60016530
Mark220376	Gm18	7290232	7290499
Mark220858	Gm18	44936977	44937302
Mark220931	Gm18	18043873	18044178
Mark221016	Gm18	8238377	8238656
Mark221357	Gm18	56242760	56243038
Mark221542	Gm18	41660774	41661069
Mark221643	Gm18	5186314	5186632
Mark222137	Gm18	53275184	53275469
Mark222243	Gm18	49540040	49540336
Mark222419	Gm18	49595693	49596000
Mark222496	Gm18	7068482	7068754
Mark222542	Gm18	41741466	41741773
Mark223260	Gm18	43716620	43716911
Mark223478	Gm18	17422624	17422915
Mark223486	Gm18	58076367	58076641
Mark223519	Gm18	56345674	56345953
Mark223739	Gm18	59756825	59757149
Mark223771	Gm18	48074203	48074473
Mark223835	Gm18	46298413	46298698
Mark224164	Gm18	51440510	51440810
Mark224275	Gm18	61826845	61827148
Mark224292	Gm18	49993773	49994079
Mark224428	Gm18	52659103	52659377
Mark224574	Gm18	39191721	39191980
Mark224985	Gm18	48821482	48821782
Mark225060	Gm18	54671580	54671877
Mark225704	Gm18	38680482	38680752
Mark225813	Gm18	43382944	43383250
Mark226122	Gm18	40586746	40587014
Mark226370	Gm18	5731543	5731859
Mark226555	Gm18	39074448	39074713
Mark226781	Gm18	49949322	49949619
Mark227035	Gm18	51157227	51157514
Mark227373	Gm18	4987998	4988292
Mark228310	Gm18	7884239	7884537
Mark228699	Gm18	40408082	40408375
Mark229378	Gm09	7901256	7901559
Mark230232	Gm09	41623759	41624036
Mark230514	Gm09	40360426	40360729
Mark230900	Gm09	470996	471305
Mark230991	Gm09	99088	99379
Mark231058	Gm09	36153207	36153472
Mark231398	Gm09	4651278	4651551
Mark232036	Gm09	7304062	7304355
Mark232907	Gm09	33287320	33287591
Mark234407	Gm09	35812957	35813281
Mark234815	Gm09	31546606	31546916
Mark236465	Gm09	33850636	33850935
Mark236536	Gm09	42242280	42242568
Mark236789	Gm09	8132815	8133143
Mark237241	Gm09	7992304	7992598
Mark237794	Gm09	42166722	42167024
Mark238663	Gm09	8890237	8890548
Mark240684	Gm09	8866402	8866683
Mark241572	Gm09	3459978	3460279
Mark241938	Gm09	40702689	40702982
Mark242128	Gm09	8657658	8657954
Mark242235	Gm09	2662383	2662671
Mark242483	Gm09	31018359	31018665
Mark244062	Gm09	4801469	4801747
Mark244768	Gm09	29079148	29079430
Mark245050	Gm09	8962002	8962303
Mark246033	Gm09	5928643	5928947
Mark246113	Gm09	31298189	31298490
Mark246701	Gm09	8350958	8351254
Mark246760	Gm09	39616274	39616572
Mark248126	Gm09	9428889	9429178
Mark248398	Gm09	31223597	31223874
Mark249150	Gm09	35993526	35993834
Mark249171	Gm09	33368509	33368804
Mark249192	Gm09	7400187	7400458
Mark250550	Gm09	46687448	46687751
Mark251254	Gm09	35684079	35684368
Mark252041	Gm09	401592	401868
Mark252855	Gm09	36318322	36318609
Mark253164	Gm09	46433371	46433682
Mark253429	Gm09	78270	78549
Mark253523	Gm09	8100732	8101021
Mark253855	Gm09	8753176	8753480
Mark253895	Gm09	4535200	4535497
Mark255118	Gm09	8760683	8761002
Mark255171	Gm09	9140877	9141191
Mark255182	Gm09	33519733	33520022
Mark255271	Gm09	36567466	36567753
Mark255546	Gm09	7691206	7691503
Mark255618	Gm09	37582301	37582615
Mark255998	Gm09	30224290	30224580
Mark256169	Gm09	35612687	35612983
Mark256799	Gm09	8854757	8855031
Mark257245	Gm09	3210293	3210581
Mark257702	Gm09	41946914	41947216
Mark258159	Gm09	42206571	42206883
Mark258308	Gm09	35972485	35972796
Mark258577	Gm09	40393140	40393432
Mark258696	Gm09	30207348	30207612
Mark260011	Gm09	41972389	41972678
Mark260266	Gm09	42631759	42632056
Mark260928	Gm09	46653894	46654187
Mark260979	Gm09	31571408	31571699
Mark261508	Gm09	9034777	9035038
Mark261712	Gm09	36885961	36886239
Mark262822	Gm09	8133197	8133515
Mark263391	Gm09	35851327	35851638
Mark263640	Gm09	7239867	7240159
Mark263670	Gm09	8987814	8988125
Mark263943	Gm09	8400009	8400321
Mark264238	Gm09	46744295	46744573
Mark265349	Gm09	41817353	41817625
Mark265530	Gm09	7577657	7577946
Mark265729	Gm09	45884729	45885027
Mark266001	Gm09	46683707	46684010
Mark266110	Gm09	46359437	46359723
Mark266219	Gm09	9245001	9245320
Mark266673	Gm09	8438506	8438825
Mark266813	Gm09	40721250	40721536
Mark266976	Gm09	7072105	7072412
Mark268038	Gm09	5995165	5995476
Mark268146	Gm09	40820729	40821040
Mark268772	Gm09	43480892	43481175
Mark268848	Gm09	43056275	43056593
Mark268890	Gm09	9588525	9588794
Mark269092	Gm09	42770895	42771201
Mark269403	Gm09	46698141	46698435
Mark270867	Gm09	7787129	7787438
Mark271141	Gm09	41804197	41804486
Mark271430	Gm09	33534011	33534302
Mark271437	Gm09	9087200	9087479
Mark271646	Gm09	1803420	1803690
Mark271733	Gm09	36766290	36766600
Mark271781	Gm09	3903695	3904008
Mark272164	Gm09	30214930	30215209
Mark272281	Gm09	33448284	33448565
Mark273071	Gm09	30966653	30966956
Mark273158	Gm09	8174650	8174950
Mark273376	Gm09	35926888	35927179
Mark273621	Gm09	31570424	31570729
Mark273803	Gm09	41104352	41104637
Mark274097	Gm09	42765574	42765890
Mark274376	Gm09	33278858	33279153
Mark275876	Gm09	5678426	5678691
Mark277220	Gm09	30276656	30276963
Mark277340	Gm09	7600829	7601094
Mark277972	Gm09	42073070	42073370
Mark278580	Gm09	31615150	31615430
Mark280462	Gm09	7778294	7778581
Mark281185	Gm09	33510601	33510921
Mark281728	Gm09	43040441	43040747
Mark282161	Gm09	7376695	7377009
Mark283669	Gm09	43117485	43117793
Mark283903	Gm09	31496590	31496886
Mark284597	Gm09	33269781	33270081
Mark285734	Gm09	2863116	2863409
Mark286797	Gm09	31546086	31546381
Mark287442	Gm09	5673322	5673603
Mark288441	Gm09	29032526	29032824
Mark288595	Gm09	5566232	5566556
Mark288926	Gm09	8080390	8080678
Mark289143	Gm09	4772275	4772598
Mark289516	Gm09	26574536	26574839
Mark289971	Gm09	38476065	38476384
Mark290453	Gm09	7780905	7781235
Mark290558	Gm09	7976352	7976647
Mark291024	Gm09	33263224	33263500
Mark291649	Gm09	39658669	39658961
Mark292641	Gm09	6060960	6061285
Mark292766	Gm09	40921653	40921924
Mark292946	Gm09	31500611	31500890
Mark293372	Gm09	410906	411202
Mark293677	Gm09	33312395	33312710
Mark295541	Gm09	33265288	33265602
Mark295736	Gm09	7754787	7755070
Mark297113	Gm09	36203203	36203492
Mark297457	Gm09	33520705	33520975
Mark298039	Gm09	41819667	41819965
Mark298187	Gm09	36047415	36047701
Mark298227	Gm09	31296855	31297149
Mark298577	Gm09	40662877	40663169
Mark298695	Gm09	40387936	40388246
Mark298838	Gm09	40927282	40927570
Mark299090	Gm09	33395249	33395533
Mark299528	Gm05	37660706	37660978
Mark299635	Gm05	7524543	7524842
Mark299887	Gm05	28485489	28485764
Mark299957	Gm05	40614723	40615035
Mark300018	Gm05	40242739	40243040
Mark300080	Gm05	28463530	28463841
Mark300560	Gm05	1717099	1717366
Mark301158	Gm05	40028337	40028646
Mark301518	Gm05	32067676	32067975
Mark301941	Gm05	36973895	36974182
Mark302353	Gm05	36943014	36943334
Mark302845	Gm05	41332691	41333014
Mark302916	Gm05	41382318	41382621
Mark303879	Gm05	36038614	36038905
Mark304279	Gm05	38014228	38014531
Mark304540	Gm05	29550179	29550480
Mark304757	Gm05	33782424	33782698
Mark305539	Gm05	794799	795087
Mark305992	Gm05	29210895	29211158
Mark306244	Gm05	39383880	39384190
Mark307130	Gm05	36746226	36746518
Mark307385	Gm05	27629298	27629592
Mark308632	Gm05	33917867	33918162
Mark308662	Gm05	40134556	40134851
Mark308764	Gm05	27513004	27513296
Mark308772	Gm05	31732529	31732829
Mark309642	Gm05	29463090	29463375
Mark309665	Gm05	2425352	2425622
Mark310123	Gm05	34547344	34547650
Mark310931	Gm05	31201532	31201825
Mark312588	Gm05	27367108	27367409
Mark313004	Gm05	10027319	10027594
Mark313013	Gm05	34230754	34231030
Mark313366	Gm05	30842714	30843018
Mark313493	Gm05	39546642	39546911
Mark314144	Gm05	12986821	12987130
Mark314398	Gm05	38675321	38675651
Mark314896	Gm05	1559347	1559638
Mark315694	Gm05	41913249	41913545
Mark316448	Gm05	31417317	31417623
Mark317485	Gm05	28341191	28341450
Mark317879	Gm05	28551551	28551818
Mark318013	Gm05	27277615	27277928
Mark318033	Gm05	28625016	28625281
Mark318703	Gm05	31344029	31344292
Mark319005	Gm05	31361786	31362102
Mark320329	Gm05	41280414	41280711
Mark321093	Gm05	34674302	34674613
Mark322884	Gm05	40133020	40133328
Mark324443	Gm05	28328130	28328429
Mark324520	Gm05	36662146	36662434
Mark324949	Gm05	41743973	41744274
Mark325137	Gm05	34149147	34149427
Mark326039	Gm05	41192885	41193179
Mark326093	Gm05	1326886	1327165
Mark326348	Gm05	32333136	32333400
Mark326762	Gm05	28366231	28366529
Mark327073	Gm05	39092483	39092770
Mark328022	Gm05	34457630	34457944
Mark328231	Gm05	37944049	37944321
Mark328788	Gm05	31416648	31416928
Mark328962	Gm05	1972224	1972499
Mark329737	Gm05	3567046	3567319
Mark329801	Gm05	37207530	37207833
Mark330563	Gm05	40156203	40156478
Mark330993	Gm05	27780062	27780330
Mark332436	Gm05	29304439	29304763
Mark333472	Gm05	33954824	33955121
Mark334259	Gm05	39939650	39939942
Mark334560	Gm05	2573544	2573848
Mark335061	Gm05	39626313	39626618
Mark335116	Gm05	33176570	33176854
Mark335765	Gm05	34537466	34537750
Mark335865	Gm05	37965203	37965468
Mark336245	Gm05	1358041	1358343
Mark336348	Gm05	38015393	38015660
Mark336596	Gm05	3444862	3445180
Mark337308	Gm05	32045926	32046206
Mark338056	Gm05	33980221	33980536
Mark338423	Gm05	30880976	30881255
Mark338513	Gm05	38939402	38939690
Mark338619	Gm05	28447429	28447738
Mark338991	Gm05	37581392	37581684
Mark339350	Gm05	29209914	29210217
Mark339542	Gm05	1274616	1274909
Mark339948	Gm05	27813484	27813764
Mark340582	Gm05	28683045	28683350
Mark340621	Gm05	31204613	31204881
Mark341290	Gm05	34846343	34846636
Mark341436	Gm05	31314881	31315170
Mark341533	Gm05	27964398	27964679
Mark341889	Gm05	1231169	1231438
Mark342343	Gm05	40005391	40005677
Mark342601	Gm05	29529118	29529442
Mark342713	Gm05	25362203	25362495
Mark344458	Gm05	39569508	39569781
Mark345196	Gm05	39359763	39360072
Mark345859	Gm05	34887113	34887424
Mark345875	Gm05	2425676	2425976
Mark346151	Gm05	36758622	36758942
Mark346378	Gm05	39374959	39375257
Mark346552	Gm05	39046663	39046927
Mark348692	Gm05	32683120	32683378
Mark349668	Gm05	7523263	7523538
Mark349694	Gm05	33315841	33316110
Mark349852	Gm05	30082	30342
Mark349947	Gm05	27535246	27535543
Mark350230	Gm05	30875088	30875368
Mark351413	Gm05	41517341	41517651
Mark351873	Gm05	39417575	39417842
Mark352338	Gm05	41377977	41378253
Mark352495	Gm05	32909548	32909838
Mark353015	Gm05	28007567	28007853
Mark353037	Gm05	35803221	35803534
Mark353733	Gm05	862998	863302
Mark353845	Gm05	36961723	36962001
Mark354421	Gm05	28275936	28276196
Mark354526	Gm05	41393336	41393641
Mark355575	Gm05	29372645	29372926
Mark355679	Gm05	27696581	27696873
Mark355991	Gm05	35588556	35588864
Mark356151	Gm05	32102897	32103168
Mark356416	Gm05	2429278	2429585
Mark356519	Gm05	33966175	33966437
Mark356736	Gm05	34758242	34758552
Mark356867	Gm05	24979424	24979714
Mark357024	Gm05	39224172	39224473
Mark357082	Gm05	8234300	8234610
Mark357174	Gm05	29497730	29498049
Mark357491	Gm05	32130127	32130454
Mark357557	Gm05	33915447	33915727
Mark357838	Gm05	1974402	1974692
Mark358096	Gm05	28721536	28721821
Mark358407	Gm05	32677953	32678259
Mark358967	Gm05	34117339	34117632
Mark359146	Gm05	28669837	28670132
Mark359520	Gm05	40110673	40110945
Mark360000	Gm05	31301376	31301680
Mark360426	Gm05	28166256	28166584
Mark361009	Gm05	20299098	20299416
Mark362044	Gm05	38671617	38671891
Mark362258	Gm05	34475783	34476055
Mark362390	Gm05	940515	940838
Mark362491	Gm05	31183229	31183534
Mark362935	Gm05	32570434	32570717
Mark363262	Gm05	36024433	36024752
Mark363509	Gm05	27386397	27386685
Mark364068	Gm05	27659751	27660040
Mark364125	Gm05	38077874	38078170
Mark364379	Gm05	27787108	27787409
Mark364641	Gm05	38762751	38763034
Mark365259	Gm05	18195102	18195381
Mark365442	Gm05	31268042	31268350
Mark365506	Gm05	27863167	27863464
Mark365978	Gm10	26396800	26397113
Mark365982	Gm10	19169054	19169328
Mark366301	Gm10	18031464	18031774
Mark366530	Gm10	9849574	9849880
Mark366542	Gm10	19528722	19529022
Mark366585	Gm10	25693597	25693907
Mark366903	Gm10	152929	153216
Mark367033	Gm10	18385844	18386120
Mark367641	Gm10	19799497	19799796
Mark367655	Gm10	1186609	1186908
Mark368176	Gm10	10129306	10129575
Mark368185	Gm10	38183992	38184299
Mark368723	Gm10	11154244	11154536
Mark368749	Gm10	17016625	17016922
Mark369491	Gm10	10949397	10949713
Mark370161	Gm10	18452296	18452614
Mark370185	Gm10	6451825	6452116
Mark370234	Gm10	25713095	25713373
Mark370268	Gm10	19231991	19232266
Mark371228	Gm10	4473922	4474212
Mark371372	Gm10	10515394	10515662
Mark371761	Gm10	11798585	11798849
Mark371795	Gm10	11719833	11720125
Mark371886	Gm10	3230913	3231233
Mark372055	Gm10	17503801	17504073
Mark372236	Gm10	20182147	20182420
Mark372457	Gm10	2822667	2822965
Mark372890	Gm10	6725647	6725945
Mark372979	Gm10	19474195	19474494
Mark373036	Gm10	22038770	22039042
Mark373105	Gm10	23990709	23990967
Mark373197	Gm10	27122208	27122485
Mark373346	Gm10	10768885	10769151
Mark373628	Gm10	26218891	26219162
Mark373819	Gm10	4572451	4572747
Mark373880	Gm10	2981679	2981980
Mark374116	Gm10	40047664	40047964
Mark374463	Gm10	925634	925934
Mark374939	Gm10	12389121	12389395
Mark375053	Gm10	10315259	10315556
Mark375286	Gm10	621425	621697
Mark375875	Gm10	5461271	5461555
Mark375964	Gm10	2521526	2521806
Mark376278	Gm10	9322312	9322599
Mark376571	Gm10	19678591	19678895
Mark376738	Gm10	44098670	44098970
Mark376863	Gm10	11778025	11778308
Mark377424	Gm10	19143680	19143976
Mark377675	Gm10	4628340	4628616
Mark377765	Gm10	37468797	37469101
Mark378026	Gm10	27120697	27120973
Mark378404	Gm10	44096401	44096690
Mark378570	Gm10	9878147	9878434
Mark378724	Gm10	11664225	11664501
Mark379582	Gm10	7650384	7650703
Mark379847	Gm10	19586252	19586548
Mark379879	Gm10	11752425	11752709
Mark379933	Gm10	10049511	10049781
Mark380242	Gm10	18043793	18044064
Mark380677	Gm10	10249192	10249479
Mark380770	Gm10	12441709	12441980
Mark380833	Gm10	10229035	10229344
Mark380975	Gm10	8786455	8786734
Mark381151	Gm10	8908301	8908600
Mark381160	Gm10	13543167	13543484
Mark381396	Gm10	9871204	9871481
Mark381435	Gm10	46351653	46351932
Mark381464	Gm10	7645513	7645800
Mark381615	Gm10	12641326	12641619
Mark381900	Gm10	12085869	12086142
Mark381945	Gm10	16950447	16950735
Mark383290	Gm10	10179058	10179358
Mark385020	Gm10	9057379	9057694
Mark385522	Gm10	23696802	23697083
Mark385663	Gm10	26082884	26083189
Mark385791	Gm10	25896077	25896385
Mark385852	Gm10	19647015	19647325
Mark386138	Gm10	39137169	39137478
Mark386166	Gm10	17909976	17910236
Mark386258	Gm10	2887350	2887641
Mark386323	Gm10	885790	886109
Mark386434	Gm10	38889728	38890033
Mark387074	Gm10	21396145	21396439
Mark387657	Gm10	25813814	25814103
Mark387760	Gm10	26151571	26151867
Mark387784	Gm10	11233465	11233775
Mark387807	Gm10	10155507	10155826
Mark388128	Gm10	11238045	11238329
Mark388205	Gm10	20198766	20199067
Mark388429	Gm10	18766265	18766577
Mark388631	Gm10	42616119	42616376
Mark388684	Gm10	13688476	13688774
Mark388700	Gm10	6627375	6627683
Mark389162	Gm10	18369908	18370196
Mark389555	Gm10	6454639	6454938
Mark389834	Gm10	6630149	6630409
Mark390367	Gm10	6165550	6165836
Mark390825	Gm10	38147822	38148137
Mark391200	Gm10	8922419	8922703
Mark391285	Gm10	45684795	45685101
Mark391775	Gm10	44439361	44439639
Mark392408	Gm10	9866486	9866759
Mark392521	Gm10	44153666	44153971
Mark392533	Gm10	9581926	9582250
Mark392548	Gm10	26075648	26075905
Mark392623	Gm10	10173371	10173687
Mark392806	Gm10	13609327	13609605
Mark393073	Gm10	19099126	19099411
Mark393085	Gm10	12150856	12151154
Mark393205	Gm10	2694012	2694306
Mark393421	Gm10	24378181	24378455
Mark393548	Gm10	2886124	2886394
Mark393567	Gm10	26591781	26592071
Mark393739	Gm10	26132391	26132675
Mark393846	Gm10	6728325	6728655
Mark393879	Gm10	11886413	11886706
Mark393942	Gm10	11716687	11716988
Mark394404	Gm10	26546154	26546407
Mark394658	Gm10	6740798	6741071
Mark394948	Gm10	26104585	26104870
Mark395109	Gm10	18102908	18103226
Mark395275	Gm10	27204355	27204637
Mark395344	Gm10	13069158	13069452
Mark395432	Gm10	11232808	11233078
Mark395565	Gm10	12094191	12094480
Mark395727	Gm10	10575833	10576143
Mark395815	Gm10	2562019	2562294
Mark396271	Gm10	25897334	25897638
Mark396274	Gm10	13684094	13684393
Mark396439	Gm10	19502157	19502418
Mark396806	Gm10	2868360	2868679
Mark397005	Gm10	37769437	37769744
Mark397248	Gm10	9029004	9029304
Mark397364	Gm10	12589691	12589996
Mark397479	Gm10	25235182	25235459
Mark397728	Gm10	21553808	21554119
Mark397740	Gm10	9936685	9936991
Mark397809	Gm10	19453158	19453461
Mark398011	Gm10	18967190	18967499
Mark398116	Gm10	26242589	26242891
Mark398323	Gm10	24087468	24087740
Mark398585	Gm10	19633046	19633344
Mark398596	Gm10	25816553	25816837
Mark398614	Gm10	3644156	3644449
Mark398762	Gm10	27518081	27518383
Mark399018	Gm10	12633868	12634128
Mark399329	Gm10	22499611	22499915
Mark399532	Gm10	18740803	18741098
Mark399940	Gm10	11694137	11694431
Mark400197	Gm10	255140	255439
Mark401263	Gm10	9586958	9587243
Mark401823	Gm10	21839834	21840081
Mark402080	Gm10	2959540	2959805
Mark402444	Gm10	26178332	26178637
Mark402489	Gm10	10375747	10376066
Mark403216	Gm10	11711412	11711696
Mark403314	Gm10	10329536	10329812
Mark403395	Gm10	11601134	11601442
Mark403836	Gm10	968384	968685
Mark403897	Gm10	26210829	26211127
Mark404029	Gm10	9307736	9308043
Mark404264	Gm10	5375100	5375427
Mark404640	Gm10	11084105	11084413
Mark404873	Gm10	46179418	46179732
Mark404892	Gm10	19142756	19143028
Mark404893	Gm10	25850914	25851183
Mark405113	Gm10	11216917	11217188
Mark405515	Gm10	11293204	11293466
Mark405719	Gm10	26289994	26290281
Mark405787	Gm10	9591188	9591463
Mark405920	Gm10	26190723	26191044
Mark406200	Gm10	19135813	19136096
Mark406425	Gm10	26991018	26991301
Mark406432	Gm10	10499199	10499475
Mark406500	Gm10	19234839	19235139
Mark406836	Gm10	33642376	33642654
Mark406846	Gm10	12639794	12640095
Mark406851	Gm10	11034021	11034291
Mark407593	Gm10	25913622	25913943
Mark407628	Gm10	12016008	12016272
Mark407726	Gm10	24246238	24246535
Mark408002	Gm10	18029942	18030248
Mark408218	Gm10	10733135	10733433
Mark408409	Gm10	6723461	6723732
Mark408617	Gm10	27694490	27694802
Mark408643	Gm10	9299756	9300032
Mark408668	Gm10	17968981	17969286
Mark408814	Gm10	11474560	11474877
Mark409208	Gm10	9212478	9212770
Mark409217	Gm10	2935059	2935350
Mark409445	Gm10	6784234	6784526
Mark409477	Gm10	5560067	5560343
Mark409556	Gm10	17239001	17239297
Mark409901	Gm10	26177284	26177559
Mark410645	Gm10	38125181	38125478
Mark410842	Gm10	26578614	26578896
Mark410899	Gm10	11905557	11905844
Mark411008	Gm10	18377319	18377625
Mark411223	Gm10	32216608	32216878
Mark411420	Gm10	10373423	10373714
Mark411449	Gm10	18247886	18248192
Mark412151	Gm10	18159039	18159323
Mark412345	Gm10	2962729	2963044
Mark412564	Gm10	18205164	18205460
Mark412852	Gm10	44067765	44068044
Mark413099	Gm10	38888750	38889037
Mark413237	Gm10	37433696	37433999
Mark413252	Gm10	9169841	9170113
Mark413442	Gm10	37462671	37462972
Mark413825	Gm10	9194288	9194571
Mark413879	Gm10	10322612	10322907
Mark414579	Gm10	22500340	22500590
Mark414671	Gm10	27618247	27618517
Mark415163	Gm10	19862307	19862614
Mark415202	Gm10	9308372	9308656
Mark415529	Gm10	11119445	11119744
Mark415581	Gm10	11124008	11124273
Mark415982	Gm10	5510053	5510365
Mark416119	Gm10	10227101	10227377
Mark416182	Gm10	13120250	13120542
Mark416203	Gm10	20010073	20010355
Mark416338	Gm10	10231367	10231628
Mark416347	Gm10	10595515	10595834
Mark416372	Gm10	17193232	17193528
Mark416507	Gm10	19025177	19025462
Mark416941	Gm10	5659831	5660155
Mark417317	Gm10	11836598	11836913
Mark417652	Gm10	18731162	18731427
Mark417718	Gm10	38977317	38977613
Mark417820	Gm10	18007115	18007425
Mark417926	Gm10	18042107	18042407
Mark418527	Gm10	26916288	26916606
Mark418648	Gm10	20646100	20646369
Mark418695	Gm10	26108722	26109001
Mark420112	Gm10	9875117	9875398
Mark420353	Gm10	16995747	16996050
Mark420477	Gm10	25966745	25967040
Mark420565	Gm10	19081039	19081343
Mark420664	Gm10	26036018	26036312
Mark420676	Gm10	3917730	3918029
Mark420723	Gm10	10009517	10009808
Mark420901	Gm10	9007136	9007451
Mark420957	Gm10	4306981	4307247
Mark421572	Gm10	44161121	44161436
Mark421722	Gm10	12163869	12164169
Mark421903	Gm10	17340615	17340893
Mark422533	Gm10	42687675	42687973
Mark422835	Gm10	17817156	17817428
Mark423084	Gm10	11020565	11020835
Mark423603	Gm10	6694566	6694848
Mark423681	Gm10	13680299	13680590
Mark423825	Gm10	18901411	18901741
Mark423904	Gm10	11483671	11483936
Mark423920	Gm10	10891325	10891649
Mark424107	Gm10	10573670	10573941
Mark424217	Gm10	20280167	20280457
Mark424315	Gm10	19726907	19727224
Mark424389	Gm10	2865306	2865601
Mark424933	Gm10	6165063	6165366
Mark425026	Gm10	4757833	4758141
Mark425234	Gm10	25735192	25735492
Mark425364	Gm10	2768448	2768713
Mark425471	Gm10	31509591	31509857
Mark425546	Gm10	18087486	18087747
Mark425819	Gm10	20620474	20620786
Mark425829	Gm10	5332987	5333269
Mark425870	Gm10	38465469	38465776
Mark426603	Gm10	3227473	3227761
Mark426933	Gm10	10491028	10491317
Mark427016	Gm10	22913154	22913456
Mark427176	Gm10	13476206	13476493
Mark427410	Gm10	11494688	11495014
Mark427569	Gm10	19832772	19833065
Mark427757	Gm10	24012768	24013056
Mark428365	Gm10	37758604	37758915
Mark428450	Gm10	10787652	10787934
Mark428588	Gm10	6452467	6452739
Mark428720	Gm10	4723259	4723556
Mark429169	Gm10	25371239	25371512
Mark429453	Gm10	40037786	40038079
Mark429640	Gm10	26057036	26057344
Mark429927	Gm10	2584323	2584623
Mark430154	Gm10	10117432	10117718
Mark430156	Gm10	24770625	24770891
Mark430237	Gm10	38945673	38945937
Mark430245	Gm10	12587517	12587824
Mark430999	Gm10	1478024	1478333
Mark431292	Gm10	26725561	26725861
Mark431354	Gm10	17528771	17529073
Mark431563	Gm10	11928523	11928823
Mark431762	Gm10	31615077	31615368
Mark432562	Gm10	41953181	41953503
Mark432569	Gm10	17026845	17027162
Mark432701	Gm10	11707869	11708149
Mark432917	Gm10	12242431	12242729
Mark432951	Gm10	11118474	11118746
Mark432973	Gm10	2536872	2537191
Mark433301	Gm10	25804899	25805173
Mark433370	Gm10	10741563	10741842
Mark433640	Gm10	37482677	37482952
Mark433932	Gm10	9144881	9145160
Mark434174	Gm10	30494686	30494952
Mark434205	Gm10	2964599	2964918
Mark434310	Gm10	16879587	16879863
Mark434437	Gm10	6643774	6644068
Mark434688	Gm10	13631456	13631738
Mark434733	Gm10	38125646	38125943
Mark434795	Gm10	26232806	26233099
Mark434892	Gm10	5561798	5562109
Mark434940	Gm10	21177745	21178030
Mark435083	Gm10	18406983	18407260
Mark435177	Gm10	19091021	19091315
Mark435799	Gm10	10746654	10746935
Mark435909	Gm10	45398337	45398629
Mark436439	Gm10	38528386	38528671
Mark436568	Gm10	17113414	17113710
Mark436704	Gm10	17910692	17910985
Mark436778	Gm10	37484808	37485076
Mark436947	Gm10	24867590	24867854
Mark437580	Gm10	42249309	42249607
Mark437614	Gm10	10268465	10268751
Mark437637	Gm10	19301682	19301986
Mark437816	Gm10	13464948	13465211
Mark437849	Gm10	18170410	18170716
Mark438455	Gm10	11188153	11188420
Mark439171	Gm10	18149001	18149299
Mark439550	Gm10	25774555	25774851
Mark439612	Gm10	18708953	18709240
Mark439613	Gm10	274511	274814
Mark439766	Gm10	3380217	3380481
Mark440124	Gm10	19470002	19470297
Mark440589	Gm10	11609943	11610197
Mark440877	Gm10	6870564	6870868
Mark441047	Gm10	46175881	46176163
Mark441154	Gm10	22161767	22162043
Mark442205	Gm06	16695518	16695780
Mark442279	Gm06	35522431	35522708
Mark442833	Gm06	21605795	21606062
Mark443208	Gm06	28110893	28111186
Mark443438	Gm06	43830297	43830616
Mark443713	Gm06	21544884	21545194
Mark443773	Gm06	28986321	28986589
Mark443863	Gm06	23789754	23790020
Mark444279	Gm06	14675808	14676113
Mark444909	Gm06	8755614	8755907
Mark445104	Gm06	47624809	47625076
Mark445299	Gm06	15658093	15658373
Mark445338	Gm06	11126733	11127030
Mark445448	Gm06	27056788	27057059
Mark446204	Gm06	11903170	11903451
Mark446539	Gm06	27919249	27919540
Mark447013	Gm06	37892532	37892830
Mark447226	Gm06	21790425	21790743
Mark447270	Gm06	19925090	19925372
Mark447980	Gm06	24801820	24802076
Mark448077	Gm06	22191229	22191508
Mark448165	Gm06	13927961	13928238
Mark448518	Gm06	19448515	19448786
Mark448747	Gm06	40818783	40819123
Mark448854	Gm06	47336583	47336880
Mark448962	Gm06	19564077	19564375
Mark449468	Gm06	19302892	19303175
Mark450016	Gm06	21655223	21655533
Mark450087	Gm06	13590406	13590698
Mark450142	Gm06	13680194	13680493
Mark450280	Gm06	1158190	1158487
Mark450503	Gm06	5817818	5818135
Mark450512	Gm06	14216283	14216591
Mark450614	Gm06	22619051	22619320
Mark451123	Gm06	25212175	25212477
Mark451191	Gm06	30365452	30365733
Mark451340	Gm06	33709915	33710178
Mark451932	Gm06	48566002	48566279
Mark452165	Gm06	43370198	43370504
Mark452170	Gm06	40766338	40766632
Mark452186	Gm06	24217069	24217358
Mark452204	Gm06	46561655	46561956
Mark452303	Gm06	24955514	24955815
Mark452455	Gm06	6489857	6490143
Mark452585	Gm06	21697513	21697777
Mark452589	Gm06	21090096	21090363
Mark452759	Gm06	25024271	25024556
Mark452832	Gm06	26862548	26862858
Mark452932	Gm06	43175371	43175647
Mark453062	Gm06	33233935	33234216
Mark453072	Gm06	20988762	20989033
Mark453737	Gm06	22576502	22576805
Mark453853	Gm06	25673297	25673609
Mark454210	Gm06	3186287	3186608
Mark454281	Gm06	21237431	21237705
Mark454934	Gm06	21700385	21700694
Mark454950	Gm06	23932023	23932325
Mark455075	Gm06	18044358	18044672
Mark455131	Gm06	24012970	24013248
Mark456472	Gm06	12552462	12552780
Mark456503	Gm06	24811581	24811898
Mark457039	Gm06	43322304	43322571
Mark457303	Gm06	24628472	24628782
Mark457400	Gm06	45355372	45355643
Mark457497	Gm06	13765109	13765427
Mark457699	Gm06	44934171	44934488
Mark457729	Gm06	49666008	49666299
Mark457753	Gm06	29867647	29867963
Mark457797	Gm06	1532236	1532516
Mark457922	Gm06	16396145	16396417
Mark457978	Gm06	18051400	18051659
Mark458716	Gm06	29075677	29075943
Mark458983	Gm06	15019945	15020224
Mark459120	Gm06	12978988	12979291
Mark459140	Gm06	46947520	46947781
Mark459203	Gm06	19238600	19238889
Mark459667	Gm06	28477576	28477877
Mark459776	Gm06	12903520	12903816
Mark460019	Gm06	27594880	27595139
Mark460031	Gm06	24584026	24584318
Mark460578	Gm06	17814540	17814839
Mark460881	Gm06	21689192	21689491
Mark460897	Gm06	9242748	9243044
Mark460984	Gm06	21660168	21660456
Mark461101	Gm06	11373344	11373613
Mark461213	Gm06	40808568	40808838
Mark461434	Gm06	13339936	13340229
Mark461515	Gm06	14423621	14423917
Mark461561	Gm06	27327358	27327656
Mark461671	Gm06	26511960	26512231
Mark462045	Gm06	28069714	28069995
Mark462584	Gm06	19442315	19442593
Mark463270	Gm06	24657334	24657610
Mark463709	Gm06	29439018	29439303
Mark463903	Gm06	48251500	48251799
Mark463937	Gm06	44142389	44142701
Mark464376	Gm06	14973757	14974066
Mark464486	Gm06	11463647	11463930
Mark464550	Gm06	28077203	28077503
Mark465191	Gm06	18927046	18927337
Mark465313	Gm06	38129870	38130143
Mark465717	Gm06	23463701	23463991
Mark465721	Gm06	26406604	26406881
Mark465804	Gm06	26107671	26107984
Mark465864	Gm06	45477426	45477709
Mark466142	Gm06	21379895	21380165
Mark466200	Gm06	18587987	18588279
Mark467185	Gm06	25753122	25753398
Mark467521	Gm06	39022975	39023288
Mark467661	Gm06	26269733	26270015
Mark468159	Gm06	22767263	22767546
Mark468542	Gm06	16631254	16631553
Mark468824	Gm06	21478883	21479151
Mark468869	Gm06	24635195	24635521
Mark469106	Gm06	46320464	46320775
Mark469170	Gm06	14853943	14854259
Mark469211	Gm06	26098261	26098536
Mark469246	Gm06	42037211	42037513
Mark469278	Gm06	17764869	17765167
Mark469324	Gm06	18600287	18600566
Mark469949	Gm06	24083003	24083297
Mark470050	Gm06	16735691	16735987
Mark470441	Gm06	16513215	16513518
Mark470701	Gm06	25023308	25023607
Mark470784	Gm06	43402602	43402869
Mark471316	Gm06	23541359	23541656
Mark471377	Gm06	35976667	35976939
Mark471816	Gm06	43394532	43394825
Mark471932	Gm06	5333303	5333591
Mark472095	Gm06	41421149	41421444
Mark472126	Gm06	43436119	43436433
Mark472359	Gm06	26118012	26118320
Mark472837	Gm06	11542954	11543239
Mark472945	Gm06	43099613	43099884
Mark473536	Gm06	24415629	24415918
Mark473563	Gm06	20533771	20534087
Mark474017	Gm06	23253215	23253490
Mark474135	Gm06	22505139	22505426
Mark474221	Gm06	15639523	15639809
Mark474244	Gm06	21048516	21048841
Mark474286	Gm06	22729454	22729749
Mark474655	Gm06	6462575	6462880
Mark474856	Gm06	21423217	21423510
Mark474969	Gm06	33754481	33754761
Mark474984	Gm06	49608672	49608934
Mark475004	Gm06	41471443	41471711
Mark475137	Gm06	20397126	20397430
Mark475456	Gm06	25252877	25253149
Mark475528	Gm06	20062065	20062382
Mark475534	Gm06	1277612	1277917
Mark476344	Gm06	47630602	47630889
Mark476963	Gm06	23603852	23604151
Mark477837	Gm06	37029066	37029365
Mark477983	Gm06	43873362	43873651
Mark478038	Gm06	23604583	23604907
Mark478285	Gm06	27835890	27836169
Mark478305	Gm06	27869100	27869366
Mark478370	Gm06	17558560	17558848
Mark478385	Gm06	24824683	24825014
Mark478472	Gm06	32897066	32897373
Mark478530	Gm06	26325393	26325667
Mark478531	Gm06	45266519	45266819
Mark478575	Gm06	47005658	47005960
Mark478646	Gm06	46085306	46085587
Mark479141	Gm06	27879670	27879982
Mark479196	Gm06	43799610	43799916
Mark479284	Gm06	23549908	23550175
Mark479878	Gm06	14512661	14512951
Mark480051	Gm06	23848445	23848762
Mark480456	Gm06	21453635	21453921
Mark481532	Gm06	3938985	3939257
Mark481764	Gm06	17945465	17945765
Mark481991	Gm06	49027324	49027599
Mark482276	Gm06	13650259	13650525
Mark482455	Gm06	20034954	20035238
Mark482689	Gm06	25048270	25048575
Mark482859	Gm06	21657607	21657907
Mark482911	Gm06	24855705	24856022
Mark483425	Gm06	11850372	11850639
Mark484241	Gm06	35329903	35330200
Mark484352	Gm06	17236777	17237082
Mark484698	Gm06	17891057	17891331
Mark484754	Gm06	16435701	16435986
Mark484852	Gm06	15119619	15119931
Mark485138	Gm06	25590289	25590563
Mark485200	Gm06	36362880	36363176
Mark485280	Gm06	16666263	16666563
Mark485366	Gm06	41429826	41430093
Mark485451	Gm06	49864885	49865150
Mark485592	Gm06	14940577	14940848
Mark486027	Gm06	47585104	47585354
Mark486036	Gm06	12362900	12363206
Mark486047	Gm06	44119236	44119525
Mark486054	Gm06	26026363	26026673
Mark486813	Gm06	43817433	43817739
Mark486893	Gm06	17880072	17880360
Mark487271	Gm06	21271096	21271403
Mark487434	Gm06	23569939	23570256
Mark487749	Gm06	43829922	43830213
Mark487869	Gm06	14260104	14260410
Mark487951	Gm06	6911795	6912095
Mark488169	Gm06	27095429	27095742
Mark488500	Gm06	11955686	11955955
Mark488964	Gm06	27868244	27868561
Mark489043	Gm06	15111623	15111914
Mark489191	Gm06	24699003	24699275
Mark489269	Gm06	46651267	46651561
Mark489303	Gm06	7221565	7221874
Mark489306	Gm06	27301924	27302212
Mark489537	Gm06	21151686	21151964
Mark489820	Gm06	44730716	44730992
Mark489854	Gm06	24907983	24908275
Mark489955	Gm06	9205157	9205473
Mark490579	Gm06	29071165	29071424
Mark490684	Gm06	37915385	37915670
Mark491676	Gm06	32192376	32192646
Mark491882	Gm06	37918924	37919220
Mark492041	Gm06	17417610	17417897
Mark492585	Gm06	45357502	45357817
Mark492759	Gm06	12412873	12413188
Mark492885	Gm06	33656498	33656823
Mark493066	Gm06	19345800	19346085
Mark493080	Gm06	19104141	19104431
Mark493573	Gm06	5245542	5245847
Mark493689	Gm06	25042543	25042867
Mark493776	Gm06	38073960	38074212
Mark493782	Gm06	13434542	13434833
Mark493910	Gm06	43338534	43338839
Mark494289	Gm06	1400978	1401274
Mark494803	Gm06	33206129	33206404
Mark495393	Gm06	12565349	12565623
Mark495603	Gm06	27336635	27336914
Mark495706	Gm06	18466558	18466864
Mark495912	Gm06	18832117	18832381
Mark495926	Gm06	26266307	26266623
Mark496035	Gm06	16496441	16496725
Mark496326	Gm06	1173367	1173641
Mark496490	Gm06	43351234	43351523
Mark496714	Gm06	21665249	21665543
Mark496739	Gm06	10942172	10942491
Mark497066	Gm06	43167530	43167837
Mark497260	Gm06	11926261	11926525
Mark497306	Gm06	48164915	48165213
Mark497927	Gm06	27694973	27695237
Mark497957	Gm06	6954041	6954335
Mark497967	Gm06	26455920	26456213
Mark498673	Gm06	27478780	27479104
Mark499037	Gm06	43375946	43376216
Mark499061	Gm06	20019917	20020238
Mark499354	Gm06	19814779	19815099
Mark499473	Gm06	21936579	21936835
Mark500283	Gm06	21696335	21696618
Mark500836	Gm06	41429448	41429772
Mark501141	Gm06	17899436	17899701
Mark501600	Gm06	17651267	17651594
Mark501617	Gm06	31995414	31995694
Mark501811	Gm06	1273897	1274203
[truncated: 3,308 more rows]
